# Supplementary material for: Cytological and transcriptome analyses reveal abrupt gene expression for meiosis and saccharide metabolisms that associated with pollen abortion in autotetraploid rice
Source: Mol Genet Genomics. 2018 Jul 4;293(6):1407–20. doi: 10.1007/s00438-018-1471-0 (PMC6244853; doi:10.1007/s00438-018-1471-0)
Supplement: Supplementary file 4 — Supplementary material 4 (XLSX 845 KB) [file 438_2018_1471_MOESM4_ESM.xlsx]

## Sheet: Table S4
Supplementary Table S4. List of DNA polymorphisms in autotetraploid (T449) compared to diploid (E249) rice.
Chromosome	POS	REF	ALT	QUAL	E249_base	E249_alt_depth	E249_reads_depth	T449_base	T449_alt_depth	T449_reads_depth
4	34106937	C	G	1656.81	C,C	47,0	47	G,G	0,40	40	SNPEFF_EFFECT=UPSTREAM;SNPEFF_TRANSCRIPT_ID=Os04g0668600
4	21253865	G	A	1137.24	A,A	0,27	27	G,G	50,0	50	SNPEFF_EFFECT=UPSTREAM;SNPEFF_TRANSCRIPT_ID=Os04g0429100
4	28311671	C	T	1698.81	C,C	48,0	48	T,T	0,41	41	SNPEFF_EFFECT=UPSTREAM;SNPEFF_TRANSCRIPT_ID=Os04g0565200
4	19936658	A	G	930.81	G,G	0,26	26	A,A	33,0	33	SNPEFF_EFFECT=NON_SYNONYMOUS_CODING;SNPEFF_TRANSCRIPT_ID=Os04g0402300;NON_SYNONYMOUS
4	33100852	C	T	1779.81	T,T	0,42	42	C,C	31,0	31	SNPEFF_EFFECT=DOWNSTREAM;SNPEFF_TRANSCRIPT_ID=Os04g0649500
4	2383504	G	A	1616.15	A,A	0,41	41	G,G	49,0	49	SNPEFF_EFFECT=INTERGENIC
4	19070261	C	T	1335.33	T,T	0,36	36	C,C	34,0	34	SNPEFF_EFFECT=INTERGENIC
4	35005434	C	T	713.81	C,C	23,0	23	T,T	0,19	19	SNPEFF_EFFECT=UPSTREAM;SNPEFF_TRANSCRIPT_ID=Os04g0685300
4	26466074	T	C	531.82	C,C	0,14	14	T,T	28,0	28	SNPEFF_EFFECT=UPSTREAM;SNPEFF_TRANSCRIPT_ID=Os04g0529300
4	5028814	G	A	1534.81	A,A	1,41	42	G,G	51,0	51	SNPEFF_EFFECT=INTERGENIC
4	23904345	G	A	1638.81	G,G	35,0	35	A,A	0,39	39	SNPEFF_EFFECT=INTERGENIC
4	16119729	T	C	1301.81	T,T	25,0	25	C,C	0,32	32	SNPEFF_EFFECT=INTERGENIC
6	667686	T	C	1368.81	C,C	0,34	34	T,T	29,0	29	SNPEFF_EFFECT=UPSTREAM;SNPEFF_TRANSCRIPT_ID=Os06g0111800
6	27814392	G	A	1325.81	A,A	0,33	33	G,G	32,0	32	SNPEFF_EFFECT=INTERGENIC
6	112564	G	T	432.12	T,T	13,13	26	G,G	38,0	38	SNPEFF_EFFECT=INTERGENIC
6	14147919	C	T	1429.98	C,C	46,0	46	T,T	0,35	35	SNPEFF_EFFECT=DOWNSTREAM;SNPEFF_TRANSCRIPT_ID=Os06g0349700
6	7786845	G	A	1387.81	A,A	0,35	35	G,G	40,0	40	SNPEFF_EFFECT=DOWNSTREAM;SNPEFF_TRANSCRIPT_ID=Os06g0250000
6	22408996	A	G	983.81	A,A	39,0	39	G,G	0,25	25	SNPEFF_EFFECT=INTERGENIC
7	26621973	C	A	1440.81	C,C	37,0	37	A,A	0,36	36	SNPEFF_EFFECT=START_GAINED;SNPEFF_TRANSCRIPT_ID=Os07g0639600
7	10661949	C	T	1076.86	T,T	0,28	28	C,C	27,0	27	SNPEFF_EFFECT=INTERGENIC
7	24174643	G	A	2120.81	G,G	41,0	41	A,A	0,51	51	SNPEFF_EFFECT=UPSTREAM;SNPEFF_TRANSCRIPT_ID=Os07g0593100
7	8119594	G	A	1444.08	G,G	47,0	47	A,A	0,36	36	SNPEFF_EFFECT=INTERGENIC
7	8899113	C	T	1846.81	T,T	0,45	45	C,C	44,0	44	SNPEFF_EFFECT=INTERGENIC
7	23019863	G	A	910.53	G,G	53,0	53	A,A	0,26	26	SNPEFF_EFFECT=INTERGENIC
7	6382066	T	C	435.37	T,T	13,0	13	C,C	0,12	12	SNPEFF_EFFECT=INTERGENIC
7	20798867	C	T	1009.81	C,C	43,0	43	T,T	0,24	24	SNPEFF_EFFECT=UPSTREAM;SNPEFF_TRANSCRIPT_ID=Os07g0531400
5	1025618	C	T	359.25	T,T	1,10	11	C,C	48,0	48	SNPEFF_EFFECT=INTERGENIC
5	1025642	C	T	380.27	T,T	1,10	11	C,C	52,0	52	SNPEFF_EFFECT=INTERGENIC
5	645296	G	C	1400.96	C,C	0,34	34	G,G	20,0	20	SNPEFF_EFFECT=UPSTREAM;SNPEFF_TRANSCRIPT_ID=Os05g0112000
5	27119521	C	G	14361.9	G,G	0,24	24	C,C	64,0	64	SNPEFF_EFFECT=UPSTREAM;SNPEFF_TRANSCRIPT_ID=Os05g0546400
5	7588617	T	C	594.92	T,T	9,0	19	C,C	0,11	11	SNPEFF_EFFECT=INTERGENIC
5	9835475	C	T	589.82	C,C	26,0	26	T,T	0,15	15	SNPEFF_EFFECT=INTERGENIC
5	12614703	A	T	985.83	A,A	10,0	10	T,T	0,24	24	SNPEFF_EFFECT=INTERGENIC
5	22153757	G	A	1117.86	A,A	0,25	25	G,G	46,0	46	SNPEFF_EFFECT=UPSTREAM;SNPEFF_TRANSCRIPT_ID=Os05g0451100
8	23721748	G	A	2065.81	G,G	48,0	48	A,A	0,53	53	SNPEFF_EFFECT=INTRON;SNPEFF_TRANSCRIPT_ID=Os08g0480100
8	4884881	G	A	890.08	G,G	33,0	33	A,A	0,23	23	SNPEFF_EFFECT=INTERGENIC
8	18982775	C	T	987.57	T,T	0,24	24	C,C	22,0	22	SNPEFF_EFFECT=INTERGENIC
8	13734392	G	A	890.81	A,A	0,25	25	G,G	19,0	19	SNPEFF_EFFECT=UPSTREAM;SNPEFF_TRANSCRIPT_ID=Os08g0318400
8	24607733	G	A	1121.81	A,A	0,28	28	G,G	39,0	39	SNPEFF_EFFECT=UPSTREAM;SNPEFF_TRANSCRIPT_ID=Os08g0498600
8	7971870	T	C	944.81	C,C	0,24	24	T,T	32,0	32	SNPEFF_EFFECT=UPSTREAM;SNPEFF_TRANSCRIPT_ID=Os08g0230600
11	24877261	C	T	1397.47	T,T	0,33	33	C,C	43,0	43	SNPEFF_EFFECT=INTERGENIC
11	10090508	G	T	584.09	T,T	1,18	19	G,G	12,0	12	SNPEFF_EFFECT=UPSTREAM;SNPEFF_TRANSCRIPT_ID=Os11g0282700
11	26988412	C	T	393.25	C,C	20,0	20	T,T	0,11	11	SNPEFF_EFFECT=UPSTREAM;SNPEFF_TRANSCRIPT_ID=Os11g0668650
11	26994347	C	T	385.95	C,C	18,0	18	T,T	0,10	10	SNPEFF_EFFECT=INTERGENIC
11	5461727	G	A	857.81	G,G	40,0	40	A,A	0,22	22	SNPEFF_EFFECT=DOWNSTREAM;SNPEFF_TRANSCRIPT_ID=Os11g0207300
9	11691862	C	T	1254.18	T,T	0,36	36	C,C	33,0	33	SNPEFF_EFFECT=INTERGENIC
9	18282684	C	T	2036.81	T,T	1,48	49	C,C	35,0	35
9	17222440	G	A	733.85	G,G	17,0	17	A,A	0,19	19	SNPEFF_EFFECT=INTRON;SNPEFF_TRANSCRIPT_ID=Os09g0456800
9	22646477	A	G	1622.81	A,A	32,0	32	G,G	0,41	41	SNPEFF_EFFECT=INTRON;SNPEFF_TRANSCRIPT_ID=Os09g0567300
9	14868204	T	C	1555.81	C,C	1,40	41	T,T	40,0	40	SNPEFF_EFFECT=NON_SYNONYMOUS_CODING;SNPEFF_TRANSCRIPT_ID=Os09g0415700;NON_SYNONYMOUS
9	16077247	A	C	1138.09	C,C	0,27	27	A,A	18,0	18	SNPEFF_EFFECT=UTR_3_PRIME;SNPEFF_TRANSCRIPT_ID=Os09g0436600
10	6023286	A	T	853.83	T,T	0,21	21	A,A	28,0	28	SNPEFF_EFFECT=UPSTREAM;SNPEFF_TRANSCRIPT_ID=Os10g0187701
10	20515132	C	T	1738.81	T,T	1,44	45	C,C	36,0	36	SNPEFF_EFFECT=INTERGENIC
10	21453902	G	T	1254.81	T,T	0,30	30	G,G	30,0	30	SNPEFF_EFFECT=DOWNSTREAM;SNPEFF_TRANSCRIPT_ID=Os10g0548300
10	979800	G	A	982.81	G,G	20,0	20	A,A	0,23	23	SNPEFF_EFFECT=UPSTREAM;SNPEFF_TRANSCRIPT_ID=Os10g0115200
12	5295680	C	G	1228.09	G,G	0,30	32	C,C	34,0	34	SNPEFF_EFFECT=INTERGENIC
12	2745701	T	C	1293.81	C,C	0,30	30	T,T	14,0	14	SNPEFF_EFFECT=UPSTREAM;SNPEFF_TRANSCRIPT_ID=Os12g0156000
12	1039993	C	T	1265.75	C,C	34,0	34	T,T	0,32	32	SNPEFF_EFFECT=UPSTREAM;SNPEFF_TRANSCRIPT_ID=Os12g0122000
12	16851432	C	G	998.75	G,G	0,25	25	C,C	32,0	32	SNPEFF_EFFECT=DOWNSTREAM;SNPEFF_TRANSCRIPT_ID=Os12g0470000
12	12688024	G	A	18084	A,A	0,42	42	G,G	37,0	37	SNPEFF_EFFECT=INTERGENIC
12	9454526	A	G	769.6	A,A	18,0	18	G,G	0,20	20	SNPEFF_EFFECT=DOWNSTREAM;SNPEFF_TRANSCRIPT_ID=Os12g0265800
1	2919585	C	T	1155.82	C,C	32,0	32	T,T	0,31	31	SNPEFF_EFFECT=DOWNSTREAM;SNPEFF_TRANSCRIPT_ID=Os01g0154200
1	12631597	C	T	1202.16	T,T	0,31	31	C,C	32,0	32	SNPEFF_EFFECT=DOWNSTREAM;SNPEFF_TRANSCRIPT_ID=Os01g0328300
1	25280522	G	A	1817.81	A,A	2,45	47	G,G	32,0	32	SNPEFF_EFFECT=UPSTREAM;SNPEFF_TRANSCRIPT_ID=Os01g0631700
1	25443391	G	A	1657.81	G,G	44,0	44	A,A	0,43	43	SNPEFF_EFFECT=NON_SYNONYMOUS_CODING;SNPEFF_TRANSCRIPT_ID=Os01g0634600;NON_SYNONYMOUS
1	16143712	C	T	1420.81	C,C	36,0	36	T,T	0,35	35	SNPEFF_EFFECT=DOWNSTREAM;SNPEFF_TRANSCRIPT_ID=Os01g0384901
1	1933143	G	A	416.34	G,G	34,0	34	A,A	2,13	15	SNPEFF_EFFECT=UPSTREAM;SNPEFF_TRANSCRIPT_ID=Os01g0135800
1	21316132	A	G	949.19	G,G	0,23	23	A,A	22,0	22	SNPEFF_EFFECT=INTERGENIC
3	11014470	T	C	1003.81	C,C	0,25	25	T,T	20,0	20	SNPEFF_EFFECT=UPSTREAM;SNPEFF_TRANSCRIPT_ID=Os03g0309000
3	687952	C	T	1175.09	T,T	0,30	30	C,C	30,0	30	SNPEFF_EFFECT=INTERGENIC
3	9711481	G	A	1560.81	A,A	0,40	40	G,G	26,0	26	SNPEFF_EFFECT=DOWNSTREAM;SNPEFF_TRANSCRIPT_ID=Os03g0283100
3	2385300	T	G	1298.29	T,T	26,0	26	G,G	1,33	34	SNPEFF_EFFECT=UPSTREAM;SNPEFF_TRANSCRIPT_ID=Os03g0143000
3	23226981	G	A	1307.41	A,A	2,35	37	G,G	20,0	20	SNPEFF_EFFECT=INTERGENIC
3	9394032	G	T	1495.81	G,G	45,0	45	T,T	0,36	36	SNPEFF_EFFECT=INTRON;SNPEFF_TRANSCRIPT_ID=Os03g0277000
3	19361003	G	A	1458.49	A,A	1,39	40	G,G	26,0	26	SNPEFF_EFFECT=INTERGENIC
3	20931891	T	C	900.81	C,C	0,23	23	T,T	36,0	36	SNPEFF_EFFECT=INTERGENIC
3	18284008	G	A	1759.65	G,G	46,0	46	A,A	0,43	43	SNPEFF_EFFECT=INTERGENIC
2	9054152	G	A	1635.81	G,G	29,0	29	A,A	0,39	39	SNPEFF_EFFECT=INTRON;SNPEFF_TRANSCRIPT_ID=Os02g0260400
2	15156394	T	C	1339.89	C,C	0,34	34	T,T	25,0	25	SNPEFF_EFFECT=INTRON;SNPEFF_TRANSCRIPT_ID=Os02g0456500
2	21138220	C	T	704.81	C,C	31,0	31	T,T	0,19	19	SNPEFF_EFFECT=INTERGENIC
2	32923777	A	G	671.82	G,G	0,18	18	A,A	16,0	16	SNPEFF_EFFECT=INTERGENIC
8	18837377	CT	C	12527.9	C,C	0,28	28	CT,CT	18,0	18	SNPEFF_EFFECT=INTERGENIC
8	26709440	C	CAATTTAGCACTGGGGAACAAGATGCCCTTGACAATCTTGCAAAACATCCTCTGTGATTTCCG,CAATTTAGCACTGGGGAACAAGATGCCCTTGACAATCTTGCAAAACATCCTCTGTGATTTCCGCCAA,CAATTTAGCACTGGGGAACAAGATGCCCTTGACAATCTTGCAAAACATCCTCTGTGATTT	4427.42	CAATTTAGCACTGGGGAACAAGATGCCCTTGACAATCTTGCAAAACATCCTCTGTGATTTCCG,CAATTTAGCACTGGGGAACAAGATGCCCTTGACAATCTTGCAAAACATCCTCTGTGATTTCCG	0,29,0,0	29	CAATTTAGCACTGGGGAACAAGATGCCCTTGACAATCTTGCAAAACATCCTCTGTGATTTCCGCCAA,CAATTTAGCACTGGGGAACAAGATGCCCTTGACAATCTTGCAAAACATCCTCTGTGATTTCCGCCAA	0,0,13,0	13	SNPEFF_EFFECT=INTRON;SNPEFF_TRANSCRIPT_ID=Os08g0535050
8	21991917	T	TGTCACACCCGGAAGTTTCCCCTTTTGCTTGCTTTAAAAAAATTGGTTAAATAAATCATC	1106.53	T,T	20,0	20	TGTCACACCCGGAAGTTTCCCCTTTTGCTTGCTTTAAAAAAATTGGTTAAATAAATCATC,TGTCACACCCGGAAGTTTCCCCTTTTGCTTGCTTTAAAAAAATTGGTTAAATAAATCATC	0,13	13	SNPEFF_EFFECT=INTERGENIC
8	21825745	TAA	TTGACGGAGCGTGGGGCTCCTCACCGGGAGACCGCGCTGGCCCCCTTTGCCGGTTCGGCCGGGGAA,TTGACGGAGCGTGGGGCTCCTCACCGGGAGACCGCGCTGGCCCCCTTTGCCGGTTCGGCCGGGGACTCAGGGTGAA,T,TTGACGGAGCGTGGGGCTCCTCACCGGGAGACCGCGCTGGCCCCCTTTGCCGGTTCGGCCGGGGACTCAA	1391.69	TTGACGGAGCGTGGGGCTCCTCACCGGGAGACCGCGCTGGCCCCCTTTGCCGGTTCGGCCGGGGAA,TTGACGGAGCGTGGGGCTCCTCACCGGGAGACCGCGCTGGCCCCCTTTGCCGGTTCGGCCGGGGAA	0,10,0,0,0	10	TTGACGGAGCGTGGGGCTCCTCACCGGGAGACCGCGCTGGCCCCCTTTGCCGGTTCGGCCGGGGACTCAA,TTGACGGAGCGTGGGGCTCCTCACCGGGAGACCGCGCTGGCCCCCTTTGCCGGTTCGGCCGGGGACTCAA	0,0,0,0,11	11	SNPEFF_EFFECT=UPSTREAM;SNPEFF_TRANSCRIPT_ID=Os08g0447000
8	27355070	T	TACCG,TACCGGCCATCACCTTTCTGACTATATATAAATTTTGTTTTTCTAATGTGTTTTTTATCGTATTGATGTCGATACTAAATATTTTAAATAATAAATGTTATTTTCGAA	2080.29	TACCG,TACCG	1,20,0	21	T,T	42,0,0	42	SNPEFF_EFFECT=DOWNSTREAM;SNPEFF_TRANSCRIPT_ID=Os08g0546100
8	27518026	G	GGGAGTGTTTGAGGAGAAGGGGATTGAGGAGATTGGGAAGATACGCAAAGCGAGGTGAGCCAT,GGGAGTGTTTGAGGAGAAGGGGATTGAGGAGATTGGGAATATACGCAAAGCGAGGTGAGCCAT,GGGAGTGTTTGAGGAGAAGGGGATTAAGGAGATTGGAAAGATACGCAAAGCGAGGTGAGCCATTAGCTCATGAT	1720.04	GGGAGTGTTTGAGGAGAAGGGGATTGAGGAGATTGGGAAGATACGCAAAGCGAGGTGAGCCAT,GGGAGTGTTTGAGGAGAAGGGGATTGAGGAGATTGGGAAGATACGCAAAGCGAGGTGAGCCAT	0,15,0,0	15	G,G	34,0,0,0	34	SNPEFF_EFFECT=UPSTREAM;SNPEFF_TRANSCRIPT_ID=Os08g0548600
8	8873635	GTTAATTTCCAGAACTTAGATTGCTGAGCCATATCGAACCAGAAAC	G	1034.33	GTTAATTTCCAGAACTTAGATTGCTGAGCCATATCGAACCAGAAAC,GTTAATTTCCAGAACTTAGATTGCTGAGCCATATCGAACCAGAAAC	31,0	31	G,G	0,24	24	SNPEFF_EFFECT=UPSTREAM;SNPEFF_TRANSCRIPT_ID=Os08g0245200
8	27378365	G	GTCTCTCTCTCTCTCTCTCTCTCTCTC,GTGTC,GTCTCTCTCTCTCTC,GTGTCTCTCTCTCTCTCTCTCTCTCTCTCTCTC	15258.8	G,G	21,0,0,0,0	21	GTGTCTCTCTCTCTCTCTCTCTCTCTCTCTCTC,GTGTCTCTCTCTCTCTCTCTCTCTCTCTCTCTC	0,0,0,0,10	10	SNPEFF_EFFECT=INTRON;SNPEFF_TRANSCRIPT_ID=Os08g0546700
8	24354461	A	AT	557.8	A,A	17,0	17	AT,AT	0,19	19	SNPEFF_EFFECT=INTRON;SNPEFF_TRANSCRIPT_ID=Os08g0493100
8	21317631	T	TACTCCCTCCGTACTCGTAAAGGAAGTCGTTTAGGACAATGTTTAAGTCAAACCATGGGA	789.82	T,T	19,0	19	TACTCCCTCCGTACTCGTAAAGGAAGTCGTTTAGGACAATGTTTAAGTCAAACCATGGGA,TACTCCCTCCGTACTCGTAAAGGAAGTCGTTTAGGACAATGTTTAAGTCAAACCATGGGA	1,20	21	SNPEFF_EFFECT=UTR_3_PRIME;SNPEFF_TRANSCRIPT_ID=Os08g0438600
8	20939769	C	CTGTTATGAACGACGTATAGAAATATGAAGTAAACGAAAAACAATCACAGCGGAGACACG,CTGTTATGAA	1510.45	C,C	24,0,0	24	CTGTTATGAACGACGTATAGAAATATGAAGTAAACGAAAAACAATCACAGCGGAGACACG,CTGTTATGAACGACGTATAGAAATATGAAGTAAACGAAAAACAATCACAGCGGAGACACG	0,11,0	11	SNPEFF_EFFECT=INTERGENIC
8	22375504	ACG	A	3559.4	A,A	0,13	13	ACG,ACG	48,0	48	SNPEFF_EFFECT=UPSTREAM;SNPEFF_TRANSCRIPT_ID=Os08g0456200
8	182317	CGAGAGA	CGAGA,CGA,C,CGAGAGAGA	13573.9	CGAGAGA,CGAGAGA	37,0,0,0,0	37	CGAGAGAGA,CGAGAGAGA	0,0,0,0,14	14	SNPEFF_EFFECT=UPSTREAM;SNPEFF_TRANSCRIPT_ID=Os08g0103300
8	25619557	A	AATTTTACACTAGAAAGTATGGTACCTCTCGGTATTTTTTCAAGGATGGTAAAATTACC,AATTTTACACTAGAAAGTAT	1052.02	AATTTTACACTAGAAAGTATGGTACCTCTCGGTATTTTTTCAAGGATGGTAAAATTACC,AATTTTACACTAGAAAGTATGGTACCTCTCGGTATTTTTTCAAGGATGGTAAAATTACC	0,16,0	16	A,A	10,0,0	10	SNPEFF_EFFECT=INTERGENIC
8	19678800	G	GATCACTGTAACGCCCCGATTTTCGTTCGGGTTTTAAAATCATTTAATAATGCATTTTCTGGAAATTTGGGCTAAATTTCTGGGCGTGACA	524.89	G,G	13,0	13	GATCACTGTAACGCCCCGATTTTCGTTCGGGTTTTAAAATCATTTAATAATGCATTTTCTGGAAATTTGGGCTAAATTTCTGGGCGTGACA,GATCACTGTAACGCCCCGATTTTCGTTCGGGTTTTAAAATCATTTAATAATGCATTTTCTGGAAATTTGGGCTAAATTTCTGGGCGTGACA	0,10	10	SNPEFF_EFFECT=UPSTREAM;SNPEFF_TRANSCRIPT_ID=Os08g0411200
8	2821434	C	CTCAACAGGGGTATAGTTAACTTTGCACCGATCTGACATTTAG,CTCAACAGGGGTATAGTTAACTTTGCACCGATCTGACATTTAGGT,CTCAACAGGGGTATAGTTAACTTTGCACCGATCTGACATTTAGGTGTTGTTTAAGTTTGGA,CTCAACAGGGGTATAGTTAACTTTGCACCGATCTGACATTTAGGTGTT	3764.03	CTCAACAGGGGTATAGTTAACTTTGCACCGATCTGACATTTAG,CTCAACAGGGGTATAGTTAACTTTGCACCGATCTGACATTTAG	1,11,0,0,0	12	CTCAACAGGGGTATAGTTAACTTTGCACCGATCTGACATTTAGGTGTTGTTTAAGTTTGGA,CTCAACAGGGGTATAGTTAACTTTGCACCGATCTGACATTTAGGTGTTGTTTAAGTTTGGA	0,0,0,15,0	15	SNPEFF_EFFECT=INTERGENIC
8	26317143	C	CTTAACGGTTCGTTTGGTTGGAGGGAGTTTTTAAGAGGGATTGGGAG,CTTAACGGTTCGTTTGGTTGGAGGGAGTT	1714.75	CTTAACGGTTCGTTTGGTTGGAGGGAGTTTTTAAGAGGGATTGGGAG,CTTAACGGTTCGTTTGGTTGGAGGGAGTTTTTAAGAGGGATTGGGAG	0,10,0	10	C,C	27,0,0	27	SNPEFF_EFFECT=FRAME_SHIFT;SNPEFF_TRANSCRIPT_ID=Os08g0528700
3	30367801	CAGCTAGCAGG	C	1329.81	C,C	0,31	31	CAGCTAGCAGG,CAGCTAGCAGG	28,0	28	SNPEFF_EFFECT=UPSTREAM;SNPEFF_TRANSCRIPT_ID=Os03g0740200
3	15299533	A	AAGGTCGATTCTGCCAATCATCCTTGAGACTGACAGTATCCTGGCTGTCTCCGCGAT,AAGG	1897.88	AAGGTCGATTCTGCCAATCATCCTTGAGACTGACAGTATCCTGGCTGTCTCCGCGAT,AAGGTCGATTCTGCCAATCATCCTTGAGACTGACAGTATCCTGGCTGTCTCCGCGAT	1,16,0	17	A,A	31,0,0	31	SNPEFF_EFFECT=UPSTREAM;SNPEFF_TRANSCRIPT_ID=Os03g0385100
3	2537754	TG	T	1006.76	TG,TG	36,0	36	T,T	0,31	31	SNPEFF_EFFECT=UTR_3_PRIME;SNPEFF_TRANSCRIPT_ID=Os03g0145700
3	25308081	A	AGGGCTGTTTTGGATTAGTGCCAAAAACGTGCCCTACCAATACTTTGGTAGTTTGAACAGTGT	388.92	A,A	37,0	37	AGGGCTGTTTTGGATTAGTGCCAAAAACGTGCCCTACCAATACTTTGGTAGTTTGAACAGTGT,AGGGCTGTTTTGGATTAGTGCCAAAAACGTGCCCTACCAATACTTTGGTAGTTTGAACAGTGT	0,10	10	SNPEFF_EFFECT=INTERGENIC
3	3341422	C	CCATATAACTATTGGGTAAGACCTGTTATAGTTTCGGAAAACCATTACACTCAATTTAAATTCAAACTTTATA,CCATATAACTATTGGGTAAGACCTGTTATAGTTTCGGAAAACCATTACACTCAATT,CCATATAACTATTGGGTAAGACCTGTTATAGTTTCGGAAAACCATTACACTCAATTTAAAT,CCATATAACTATTGGGTAAGACCTGTTATAGTTTCGGAAAACCATTACACTCAATTTAAATTCAAACTTTA,CCATATAACTATTGGGTAAGACCTGTTATAGTTTCGGAAAACCATTACACTCAATTTAAATTCAAACTT	4675.54	CCATATAACTATTGGGTAAGACCTGTTATAGTTTCGGAAAACCATTACACTCAATTTAAATTCAAACTTTATA,CCATATAACTATTGGGTAAGACCTGTTATAGTTTCGGAAAACCATTACACTCAATTTAAATTCAAACTTTATA	0,18,0,0,0,0	18	CCATATAACTATTGGGTAAGACCTGTTATAGTTTCGGAAAACCATTACACTCAATTTAAATTCAAACTT,CCATATAACTATTGGGTAAGACCTGTTATAGTTTCGGAAAACCATTACACTCAATTTAAATTCAAACTT	0,0,0,0,0,19	19	SNPEFF_EFFECT=DOWNSTREAM;SNPEFF_TRANSCRIPT_ID=Os03g0161800
3	19674238	TGGGGG	TGGG,TGGGGGG,T,TGGGG,TG	11314.7	TGGG,TGGG	0,13,0,0,0,0	13	TGGGG,TGGGG	0,0,0,0,14,0	14	SNPEFF_EFFECT=INTERGENIC
3	7406410	G	GCAGCGCGTACAAAAAATACAGCGTGATACATCACGAAGCACAAAATAGCACCAAACTATATGTAGCTGAA,GCAGCGCGTACAAAAAATACAGCGTGATACATCACGAAGCACAAAATAGCACCAAACTATATGTA,GCAGCGCGTACAAAAAATACAGCGTGATATATCACGAAGCACAAAATAGCACCAAACTATATGTAGCT,GCAGCGCGTACAAAAAATACAGCGTGATACATCACGAAGCACAAAATAGCACCAAACTATATGTAGCT,GCAGCGCGTACAAAAAATACAGCGTGATACATCACGAAGCACAAAATA	6579.88	GCAGCGCGTACAAAAAATACAGCGTGATACATCACGAAGCACAAAATAGCACCAAACTATATGTAGCTGAA,GCAGCGCGTACAAAAAATACAGCGTGATACATCACGAAGCACAAAATAGCACCAAACTATATGTAGCTGAA	0,15,0,0,0,0	15	GCAGCGCGTACAAAAAATACAGCGTGATACATCACGAAGCACAAAATAGCACCAAACTATATGTA,GCAGCGCGTACAAAAAATACAGCGTGATACATCACGAAGCACAAAATAGCACCAAACTATATGTA	0,0,17,0,0,0	17	SNPEFF_EFFECT=INTERGENIC
3	32903683	T	TA,TC	10603.7	T,T	21,0,0	21	TA,TA	0,14,0	14	SNPEFF_EFFECT=INTRON;SNPEFF_TRANSCRIPT_ID=Os03g0791300
3	16530234	C	CTAATAACATTTCTCCTCTTTTTTCCCTTTATAGAAGCTATATTTTAAATTTTAATTTTTTAGAGTCATAGATGATATTATTATCAAAGTTATA,CTAATAACATTTCTCCTCTTTTTTCCCTTTATAGAAGCTATATTTAAAATTTAATTTTTTAGAGTCGTGGATGATATTATTATCAAAGTTAT	801.48	C,C	37,0,0	37	CTAATAACATTTCTCCTCTTTTTTCCCTTTATAGAAGCTATATTTAAAATTTAATTTTTTAGAGTCGTGGATGATATTATTATCAAAGTTAT,CTAATAACATTTCTCCTCTTTTTTCCCTTTATAGAAGCTATATTTAAAATTTAATTTTTTAGAGTCGTGGATGATATTATTATCAAAGTTAT	0,0,10	10	SNPEFF_EFFECT=INTERGENIC
3	15769067	C	CTCCCTCCGTTTCG,CTCCCTCCGTTTCGAA,CTCCCTCCGTTTCGAAATGTTTGACACCGTTGACTTTTTAGCACATGTTTGACCGTTCGTCTT	1862.39	C,C	19,0,0,0	19	CTCCCTCCGTTTCG,CTCCCTCCGTTTCG	0,12,0,0	12	SNPEFF_EFFECT=UPSTREAM;SNPEFF_TRANSCRIPT_ID=Os03g0392600
3	28028773	GT	G	448.74	G,G	0,18	18	GT,GT	15,0	15	SNPEFF_EFFECT=UPSTREAM;SNPEFF_TRANSCRIPT_ID=Os03g0699200
3	9427121	G	GACGTTAT,GACGTTATCCACAACGACTAACATAGGCTGCTGAAGCATGCAAACCAAAATATGTATA	5392.83	GACGTTAT,GACGTTAT	0,17,0	17	GACGTTATCCACAACGACTAACATAGGCTGCTGAAGCATGCAAACCAAAATATGTATA,GACGTTATCCACAACGACTAACATAGGCTGCTGAAGCATGCAAACCAAAATATGTATA	0,0,15	15	SNPEFF_EFFECT=UPSTREAM;SNPEFF_TRANSCRIPT_ID=Os03g0277700
3	26244752	G	GT	674.77	G,G	34,0	34	GT,GT	0,24	26	SNPEFF_EFFECT=UPSTREAM;SNPEFF_TRANSCRIPT_ID=Os03g0666700
3	23749512	ACCCCCC	ACCCC,A,AC,ACCCCC	17556	ACCCCCC,ACCCCCC	10,0,0,0,0	17	ACCCCC,ACCCCC	0,0,0,0,10	10	SNPEFF_EFFECT=DOWNSTREAM;SNPEFF_TRANSCRIPT_ID=Os03g0624800
2	17695514	G	GGCTATCAAGATGGAAAAGCGGATGGGTTAGAAGACACAGAGTTTATACAGGTTCATGCCTTCTTGA,GGCTATCAAGA,GGCTATCAAGATGGAAAAGCGGATGGGTTAGAAGACACAGAGTTTATACAGGTTCATGCCTTCT	2012.05	GGCTATCAAGATGGAAAAGCGGATGGGTTAGAAGACACAGAGTTTATACAGGTTCATGCCTTCTTGA,GGCTATCAAGATGGAAAAGCGGATGGGTTAGAAGACACAGAGTTTATACAGGTTCATGCCTTCTTGA	0,11,0,0	11	GGCTATCAAGA,GGCTATCAAGA	0,0,12,0	12	SNPEFF_EFFECT=INTERGENIC
2	20143627	GCA	G	2283.74	GCA,GCA	11,0	11	G,G	0,11	11	SNPEFF_EFFECT=UPSTREAM;SNPEFF_TRANSCRIPT_ID=Os02g0542200
2	6640065	CA	C	14378.8	CA,CA	16,0	16	C,C	0,24	24	SNPEFF_EFFECT=DOWNSTREAM;SNPEFF_TRANSCRIPT_ID=Os02g0218800
2	8289156	CT	C	4653.08	C,C	0,23	23	CT,CT	21,0	21	SNPEFF_EFFECT=UPSTREAM;SNPEFF_TRANSCRIPT_ID=Os02g0246900
2	15045906	C	CTGTCGAAACATGGATTCGGCAATAATAAAAGGGGGTAGCGCACGAGACCTAAAAGTGGATGGATGTG	574.63	C,C	24,0	24	CTGTCGAAACATGGATTCGGCAATAATAAAAGGGGGTAGCGCACGAGACCTAAAAGTGGATGGATGTG,CTGTCGAAACATGGATTCGGCAATAATAAAAGGGGGTAGCGCACGAGACCTAAAAGTGGATGGATGTG	1,15	16	SNPEFF_EFFECT=UTR_3_PRIME;SNPEFF_TRANSCRIPT_ID=Os02g0454500
2	5473026	A	ATT,ATTT	14363.4	ATT,ATT	0,23,0	23	ATTT,ATTT	0,0,17	17	SNPEFF_EFFECT=UPSTREAM;SNPEFF_TRANSCRIPT_ID=Os02g0197600
2	21105901	GT	GTT,GTTT,G	10264.3	GTT,GTT	2,26,0,0	28	GT,GT	31,0,0,0	31	SNPEFF_EFFECT=INTRON;SNPEFF_TRANSCRIPT_ID=Os02g0557300
2	20156523	A	ACTCAC	6511.63	ACTCAC,ACTCAC	0,19	19	A,A	29,0	29	SNPEFF_EFFECT=DOWNSTREAM;SNPEFF_TRANSCRIPT_ID=Os02g0542500
2	17401318	C	CA	481.29	CA,CA	1,20	21	C,C	18,0	18	SNPEFF_EFFECT=INTERGENIC
2	8855153	A	ATATT	6273.94	A,A	26,0	26	ATATT,ATATT	1,24	25	SNPEFF_EFFECT=UPSTREAM;SNPEFF_TRANSCRIPT_ID=Os02g0256800
2	8856453	C	CAGATTGGCTTCTGCATCCCCATTGGTTTCTATGCAGGTGAGTTCTTGAATCTTTATTTTG,CAGATTGGCTTCTGCATCCCCATTGGTTTCTATGCAGGTGAGTTCTTGAATCTTTATTTT	2191	CAGATTGGCTTCTGCATCCCCATTGGTTTCTATGCAGGTGAGTTCTTGAATCTTTATTTTG,CAGATTGGCTTCTGCATCCCCATTGGTTTCTATGCAGGTGAGTTCTTGAATCTTTATTTTG	0,10,0	10	CAGATTGGCTTCTGCATCCCCATTGGTTTCTATGCAGGTGAGTTCTTGAATCTTTATTTT,CAGATTGGCTTCTGCATCCCCATTGGTTTCTATGCAGGTGAGTTCTTGAATCTTTATTTT	0,0,16	16	SNPEFF_EFFECT=UPSTREAM;SNPEFF_TRANSCRIPT_ID=Os02g0257001
2	6803291	C	CGACGGCCAGTGGCGGATCCAGAAAATCGATCCGTTGGTGTCATAACGTGTTTATCGGTGTCATAGTATGCTAA,CGACGGCCAG,CGACGGCCAGTGGCGGATCCAGAAAATCGATCCGTTGGTGTCATAACGTGTCTATCGGTGTCA,CGACGGCCAGTGGCGGATCCAGAAAATCGATCCGTTGGTGTCATAACGTGTTTATCGGTGTCATAGTATGCTAATT,CGACGGCCAGTGGCGGATCCAGAAAATCGATCCGTTGGTGTCATAACGTGTTTATCGGTGTCA	12147.7	CGACGGCCAGTGGCGGATCCAGAAAATCGATCCGTTGGTGTCATAACGTGTTTATCGGTGTCATAGTATGCTAA,CGACGGCCAGTGGCGGATCCAGAAAATCGATCCGTTGGTGTCATAACGTGTTTATCGGTGTCATAGTATGCTAA	0,24,0,0,0,0	24	CGACGGCCAGTGGCGGATCCAGAAAATCGATCCGTTGGTGTCATAACGTGTTTATCGGTGTCA,CGACGGCCAGTGGCGGATCCAGAAAATCGATCCGTTGGTGTCATAACGTGTTTATCGGTGTCA	0,0,0,0,0,23	23	SNPEFF_EFFECT=INTRON;SNPEFF_TRANSCRIPT_ID=Os02g0221900
2	6158988	A	AT	6844.06	AT,AT	0,24	24	A,A	26,0	26	SNPEFF_EFFECT=INTRON;SNPEFF_TRANSCRIPT_ID=Os02g0209900
2	8060200	C	CCAAACTCCCGCTTGATGTGACCATGGCTAATATGGATATAACCATTGCTGGATCAACAAGAAGA,CCAAACTCCCGCTTGATGTGACCATGGCTAATATGGATATAACCATTGCTGGATCAA	1593.9	CCAAACTCCCGCTTGATGTGACCATGGCTAATATGGATATAACCATTGCTGGATCAACAAGAAGA,CCAAACTCCCGCTTGATGTGACCATGGCTAATATGGATATAACCATTGCTGGATCAACAAGAAGA	0,18,0	18	CCAAACTCCCGCTTGATGTGACCATGGCTAATATGGATATAACCATTGCTGGATCAA,CCAAACTCCCGCTTGATGTGACCATGGCTAATATGGATATAACCATTGCTGGATCAA	0,0,19	19	SNPEFF_EFFECT=DOWNSTREAM;SNPEFF_TRANSCRIPT_ID=Os02g0242600
4	16351759	A	AGAAT	1288.76	AGAAT,AGAAT	0,28	28	A,A	31,0	31	SNPEFF_EFFECT=INTRON;SNPEFF_TRANSCRIPT_ID=Os04g0344100
4	30563376	T	TCACTGGTGGAGAAACCCTTTGTAGTCCCGGTTCGTAACCCCCCTTTAGTCCC	613.77	TCACTGGTGGAGAAACCCTTTGTAGTCCCGGTTCGTAACCCCCCTTTAGTCCC,TCACTGGTGGAGAAACCCTTTGTAGTCCCGGTTCGTAACCCCCCTTTAGTCCC	0,15	15	T,T	19,0	19	SNPEFF_EFFECT=UPSTREAM;SNPEFF_TRANSCRIPT_ID=Os04g0605300
4	32594226	G	GTAGGTGGTGTTTAGATCCAGCGACTTAACTTTAGTCCCTGTCTTTAGACACTAATTTAGAGTATTAAATATA	793.76	G,G	27,0	27	GTAGGTGGTGTTTAGATCCAGCGACTTAACTTTAGTCCCTGTCTTTAGACACTAATTTAGAGTATTAAATATA,GTAGGTGGTGTTTAGATCCAGCGACTTAACTTTAGTCCCTGTCTTTAGACACTAATTTAGAGTATTAAATATA	0,19	19	SNPEFF_EFFECT=INTRON;SNPEFF_TRANSCRIPT_ID=Os04g0640700
4	15896537	T	TAGGGACCTCAGCGCCAGGTGGGCTGGCGCTGAGGTGGGACTTGGCCGAATCGGCCATGGCCCAGCCCGGCAAGCCTTCTGGATGGCTTGCGGGCTAGGAACTCAGCGCCAGCCATAATGGCGCTGAACTA,TAGGGACCTGCTGGCGCTGAGGTGGGACTTGGCCGAATCGGCCATGGCCCAGCCCGGCAAGCCTTCTGGATGGCTTGCGGGCTAGGAACTCAGCGCCAGCCATAATGGCGCTGAACTA	7249.18	T,T	36,0,0	36	TAGGGACCTCAGCGCCAGGTGGGCTGGCGCTGAGGTGGGACTTGGCCGAATCGGCCATGGCCCAGCCCGGCAAGCCTTCTGGATGGCTTGCGGGCTAGGAACTCAGCGCCAGCCATAATGGCGCTGAACTA,TAGGGACCTCAGCGCCAGGTGGGCTGGCGCTGAGGTGGGACTTGGCCGAATCGGCCATGGCCCAGCCCGGCAAGCCTTCTGGATGGCTTGCGGGCTAGGAACTCAGCGCCAGCCATAATGGCGCTGAACTA	5,4,0	10	SNPEFF_EFFECT=DOWNSTREAM;SNPEFF_TRANSCRIPT_ID=Os04g0337500
4	34036970	TCCCCCC	TCCCCCCC,T,TCCCCCCCC	3672.86	TCCCCCC,TCCCCCC	8,0,0,0	13	TCCCCCCC,TCCCCCCC	1,9,0,0	10	SNPEFF_EFFECT=DOWNSTREAM;SNPEFF_TRANSCRIPT_ID=Os04g0666800
4	16352682	AGAATTC	A	1340.76	A,A	0,31	31	AGAATTC,AGAATTC	54,0	54	SNPEFF_EFFECT=INTRON;SNPEFF_TRANSCRIPT_ID=Os04g0344100
4	21927302	C	CA	807.24	C,C	49,0	49	CA,CA	0,28	28	SNPEFF_EFFECT=DOWNSTREAM;SNPEFF_TRANSCRIPT_ID=Os04g0440400
4	16352644	TCTACGATGCACAGAG	T	478.8	T,T	0,12	12	TCTACGATGCACAGAG,TCTACGATGCACAGAG	36,0	36	SNPEFF_EFFECT=INTRON;SNPEFF_TRANSCRIPT_ID=Os04g0344100
4	12372162	GGCAATATAGTTAATGCCATAGACACCATCCTAGATGGAGGGTTGGGACTGCCCTTACATGTGGGCTTTGAGCAAAAAAGCCATAGTTGCTGACACATTATGTATGAGGCTGACGATGAGGACTTTGTTGAAGCTGTGTCTTGCATGAGACCCAGTTTCATCATCTCTTCACTCTCTCTCTTAATTAATATAGTGCCACATAAGCTAGAAGTACTACA	G	423.86	G,G	0,11	11	GGCAATATAGTTAATGCCATAGACACCATCCTAGATGGAGGGTTGGGACTGCCCTTACATGTGGGCTTTGAGCAAAAAAGCCATAGTTGCTGACACATTATGTATGAGGCTGACGATGAGGACTTTGTTGAAGCTGTGTCTTGCATGAGACCCAGTTTCATCATCTCTTCACTCTCTCTCTTAATTAATATAGTGCCACATAAGCTAGAAGTACTACA,GGCAATATAGTTAATGCCATAGACACCATCCTAGATGGAGGGTTGGGACTGCCCTTACATGTGGGCTTTGAGCAAAAAAGCCATAGTTGCTGACACATTATGTATGAGGCTGACGATGAGGACTTTGTTGAAGCTGTGTCTTGCATGAGACCCAGTTTCATCATCTCTTCACTCTCTCTC…	35,0	35	SNPEFF_EFFECT=DOWNSTREAM;SNPEFF_TRANSCRIPT_ID=Os04g0286300
4	12922989	C	CTCTACGGCACGCCTTTAGAAGAAAGAAGAAAATTT	2221.45	C,C	22,0	22	CTCTACGGCACGCCTTTAGAAGAAAGAAGAAAATTT,CTCTACGGCACGCCTTTAGAAGAAAGAAGAAAATTT	0,12	12	SNPEFF_EFFECT=UPSTREAM;SNPEFF_TRANSCRIPT_ID=Os04g0294401
4	20997193	CT	C,CTTT	889.13	C,C	0,19,0	19	CT,CT	23,0,0	23	SNPEFF_EFFECT=UPSTREAM;SNPEFF_TRANSCRIPT_ID=Os04g0425100
4	585639	TCC	T	1333.81	T,T	0,31	31	TCC,TCC	42,0	42	SNPEFF_EFFECT=DOWNSTREAM;SNPEFF_TRANSCRIPT_ID=Os04g0110000
4	12655198	T	TC	1484.68	T,T	29,0	29	TC,TC	0,21	21	SNPEFF_EFFECT=DOWNSTREAM;SNPEFF_TRANSCRIPT_ID=Os04g0290800
4	12392997	C	CTGCCTGCTGT	14520	CTGCCTGCTGT,CTGCCTGCTGT	0,33	33	C,C	43,0	43	SNPEFF_EFFECT=INTERGENIC
4	15240846	CTGGCCTATTATGCCGCCGATGTTGGGCGTCTACGTCTTCACCGACCGGCTTGCCTTCGCCGCCGCCGACTGGTGTGTCCGCCTGCACGGG	C	2622.69	C,C	1,11	12	CTGGCCTATTATGCCGCCGATGTTGGGCGTCTACGTCTTCACCGACCGGCTTGCCTTCGCCGCCGCCGACTGGTGTGTCCGCCTGCACGGG,CTGGCCTATTATGCCGCCGATGTTGGGCGTCTACGTCTTCACCGACCGGCTTGCCTTCGCCGCCGCCGACTGGTGTGTCCGCCTGCACGGG	23,2	25	SNPEFF_EFFECT=INTERGENIC
4	27102690	CT	C	710.43	CT,CT	35,0	35	C,C	0,27	27	SNPEFF_EFFECT=INTERGENIC
4	10683716	TGGG	T,TGG	16916.2	TGGG,TGGG	24,0,0	24	TGG,TGG	0,0,11	11	SNPEFF_EFFECT=INTERGENIC
6	29545829	TAACGGC	TTGTTTCTTAGTACTACGTTCTACTCCTAGGTTGCAGTTAATTTGTTAGTTGGCCACAAGCTACAATAAAATAAAGTGCATTATTCAGTGAAGAAAACGGC,T,TTGTTTCTTAGTACTACGTTCTACTCCTAGGTTGCAGTTAATTTGTTAGTTGGCCACAAGCTACAATAAAATAAAGTGCATTATTCAGTGAAGAACGGC,TTGTTTCTTAGTACTACGTTCTACTCCTAGGTTGCAGTTAATTTGTTAGTTGGCCACAAGCTACAATAAAATAAAGTGCATTATTCAGTGAAGAAAAAAAACGGC,TTGTTTCTTAGTACTACGTTCTACTCCTAGGTTGCAGTTAATTTGTTAGTTGGCCACAAGCTACAATAAAATAAAGTGCATTATTCAGT…	7458.42	TTGTTTCTTAGTACTACGTTCTACTCCTAGGTTGCAGTTAATTTGTTAGTTGGCCACAAGCTACAATAAAATAAAGTGCATTATTCAGTGAAGAAAACGGC,TTGTTTCTTAGTACTACGTTCTACTCCTAGGTTGCAGTTAATTTGTTAGTTGGCCACAAGCTACAATAAAATAAAGTGCATTATTCAGTGAAGAAAACGGC	0,20,0,0,0,0,0	20	TTGTTTCTTAGTACTACGTTCTACTCCTAGGTTGCAGTTAATTTGTTAGTTGGCCACAAGCTACAATAAAATAAAGTGCATTATTCAGTGAAGAAACGGC,TTGTTTCTTAGTACTACGTTCTACTCCTAGGTTGCAGTTAATTTGTTAGTTGGCCACAAGCTACAATAAAATAAAGTGCATTATTCAGTGAAGAAACGGC	0,0,0,0,0,0,16	16	SNPEFF_EFFECT=UPSTREAM;SNPEFF_TRANSCRIPT_ID=Os06g0701700
6	28206839	T	TAGGGAGTGTTTGAGGAGAAGGGGATTGAGAAGATTGGGAAGATACGCAAAACGAGGTGAGCCATTAGC,TAGGGAGTGTTTGAGGAGAAGGGGATTGAGAAGATTGGGAAGA	883.99	TAGGGAGTGTTTGAGGAGAAGGGGATTGAGAAGATTGGGAAGATACGCAAAACGAGGTGAGCCATTAGC,TAGGGAGTGTTTGAGGAGAAGGGGATTGAGAAGATTGGGAAGATACGCAAAACGAGGTGAGCCATTAGC	0,15,0	15	T,T	35,0,0	35	SNPEFF_EFFECT=DOWNSTREAM;SNPEFF_TRANSCRIPT_ID=Os06g0678500
6	28918466	A	AGGAATAAGTTCATC	1736	AGGAATAAGTTCATC,AGGAATAAGTTCATC	0,10	10	A,A	32,0	32	SNPEFF_EFFECT=UPSTREAM;SNPEFF_TRANSCRIPT_ID=Os06g0693000
6	7935153	G	GGGTGTGTTTAGTTCACACT,GGGTGTGTTTAGTTCACACTAA,GGGTGTGTTTAGTTCAC,GGGTGTGTTTAGTTCACACTAAAATTGGAAGTTTGATTGA	1817.1	GGGTGTGTTTAGTTCACACT,GGGTGTGTTTAGTTCACACT	0,12,0,0,0	12	GGGTGTGTTTAGTTCACACTAA,GGGTGTGTTTAGTTCACACTAA	0,0,11,0,0	11	SNPEFF_EFFECT=UTR_3_PRIME;SNPEFF_TRANSCRIPT_ID=Os06g0252800
6	5621060	T	TTTGGTAGAGCTCCAACTCCTAAATTTAGCTCTAGGAGTTGAGTCTGGAGTGC,TTTGGTAGAGCTCCAACTCCTAAATTTAGCTCTAGGAGTTGAGTCTGGAGTGCAGTTGTGG,TTTGGTAGAGCTCCAACTCCTAAATTTAGCTCTAGGAGTTGAGTCTGGAGTGCAGTCTGGAGTGC,TTTGGTAGAGCTCCAACTCCTAAATTTAGCTCTAGGAGTTGAGTCTGG	1504.7	TTTGGTAGAGCTCCAACTCCTAAATTTAGCTCTAGGAGTTGAGTCTGGAGTGC,TTTGGTAGAGCTCCAACTCCTAAATTTAGCTCTAGGAGTTGAGTCTGGAGTGC	0,11,0,0,0	11	T,T	38,0,0,0,0	38	SNPEFF_EFFECT=INTRON;SNPEFF_TRANSCRIPT_ID=Os06g0210100
6	21046508	CA	C	659.84	CA,CA	30,0	30	C,C	0,24	24	SNPEFF_EFFECT=DOWNSTREAM;SNPEFF_TRANSCRIPT_ID=Os06g0553800
6	7862189	C	CTTAAT,CTTAATCATTGCCATAGTCATGATCAAAAGTGATTCCCATGTTAGTTCAAGGAGTT	4109.74	CTTAAT,CTTAAT	0,11,0	11	CTTAATCATTGCCATAGTCATGATCAAAAGTGATTCCCATGTTAGTTCAAGGAGTT,CTTAATCATTGCCATAGTCATGATCAAAAGTGATTCCCATGTTAGTTCAAGGAGTT	0,0,16	16	SNPEFF_EFFECT=INTERGENIC
6	28032769	G	GGGAGTGTTTGAAGAGAAGGGGATTGAGGAGATTGGGAAGATA	1495.38	GGGAGTGTTTGAAGAGAAGGGGATTGAGGAGATTGGGAAGATA,GGGAGTGTTTGAAGAGAAGGGGATTGAGGAGATTGGGAAGATA	0,11	11	G,G	22,0	22	SNPEFF_EFFECT=UPSTREAM;SNPEFF_TRANSCRIPT_ID=Os06g0675600
6	3315978	T	TGACGACAATGGTGACGGGTTCGAGGAGGCGGAGGACGCGCACCTCATCATCGCGGGCTCGCGGCCGACGCCCCCGTTTTCGCCGTC,TGACGACAATGGTGACGGGTTCGAGGAGGCGGAGGACGCGCACCTCATCATCGCGGGCTCGCGGCCGACGCCCCCGTTTTCGC,TGACGACAATGGTGACGGGTTCGAGGAGGCGGAGGACGCGCACCTCATCATCGCGGGCTCGCGGCCGACGCCCC	2372.86	TGACGACAATGGTGACGGGTTCGAGGAGGCGGAGGACGCGCACCTCATCATCGCGGGCTCGCGGCCGACGCCCCCGTTTTCGCCGTC,TGACGACAATGGTGACGGGTTCGAGGAGGCGGAGGACGCGCACCTCATCATCGCGGGCTCGCGGCCGACGCCCCCGTTTTCGCCGTC	0,14,0,0	14	TGACGACAATGGTGACGGGTTCGAGGAGGCGGAGGACGCGCACCTCATCATCGCGGGCTCGCGGCCGACGCCCC,TGACGACAATGGTGACGGGTTCGAGGAGGCGGAGGACGCGCACCTCATCATCGCGGGCTCGCGGCCGACGCCCC	0,0,0,16	16	SNPEFF_EFFECT=DOWNSTREAM;SNPEFF_TRANSCRIPT_ID=Os06g0165800
6	30889386	C	CGGAATTTAGGAAGAAAAAACTGATCGCGCA,CGGAATTTAGGAAGAAAAAACTGAT,CGGAATTTAGGAAGAAAAAACTGATCGCGCACGCACTGGAATCGGAAAGCGAAGAGT	1380.07	C,C	14,0,0,0	14	CGGAATTTAGGAAGAAAAAACTGATCGCGCACGCACTGGAATCGGAAAGCGAAGAGT,CGGAATTTAGGAAGAAAAAACTGATCGCGCACGCACTGGAATCGGAAAGCGAAGAGT	1,0,0,12	13	SNPEFF_EFFECT=DOWNSTREAM;SNPEFF_TRANSCRIPT_ID=Os06g0726100
6	10892628	T	TTTGTAAGAAACTTCTGCATTGTCACAGGATATTCTGCAAGAAATATTGTTCTCTTACAG,TTTGTAAGAAACTTCTGCATTGTCACAGGATATTCTGCAAGAAATATTGTTCTCTTACAGGCTAGC,TTTGTAAGAAACTTCTGCATTGTCACAGGATATTCTGCAAGAAATATTGTTCTCTTACA,TTTGTAAGAAACTTCTGCATTGTCACAGGATATTCTGCAAGAAATATTGTTCTCTTACAGGCTA	3921.54	TTTGTAAGAAACTTCTGCATTGTCACAGGATATTCTGCAAGAAATATTGTTCTCTTACAG,TTTGTAAGAAACTTCTGCATTGTCACAGGATATTCTGCAAGAAATATTGTTCTCTTACAG	0,18,0,0,0	18	TTTGTAAGAAACTTCTGCATTGTCACAGGATATTCTGCAAGAAATATTGTTCTCTTACAGGCTA,TTTGTAAGAAACTTCTGCATTGTCACAGGATATTCTGCAAGAAATATTGTTCTCTTACAGGCTA	0,0,0,0,14	14	SNPEFF_EFFECT=UTR_3_PRIME;SNPEFF_TRANSCRIPT_ID=Os06g0295366
6	26964376	GCTACTA	G	1290.7	G,G	1,32	33	GCTACTA,GCTACTA	30,0	30	SNPEFF_EFFECT=INTERGENIC
6	3475604	C	CT	725.02	CT,CT	0,18	18	C,C	28,0	28	SNPEFF_EFFECT=INTRON;SNPEFF_TRANSCRIPT_ID=Os06g0169001
7	11312143	T	TCGCCGGTGGTCGCGTGCACCGCCGCCGCCCTTGCCATGGCCGG,TCG	1524.51	TCGCCGGTGGTCGCGTGCACCGCCGCCGCCCTTGCCATGGCCGG,TCGCCGGTGGTCGCGTGCACCGCCGCCGCCCTTGCCATGGCCGG	0,11,0	11	TCG,TCG	0,0,11	11	SNPEFF_EFFECT=INTERGENIC
7	20443980	A	ATTTGGCTGCTGGCCTGCTGCCTCTGTGTGGCACTGTGGCATCGGCTGGGCGGAGTGCCAACTGCCAAGTAGGGATAAAAATTGGAGCGAATACAGACATATAATACTCATATCATATTTGTTTTTTTTTGCCGGATAAGTTGTCCCGTTGAGTTTTT,ATTTGGCTGCTGGCCTGCTGCCTCTGTGTGGCACTGTGGCATCGGCTGGGCGGAGTGCCAACTGCCAAGTAGGGATAAAAATTGGAGCGAATACAGACATATAATACTCATATCATATTTGTTTTTTTTTTTGCCGGATAAGTTGTCCCGTTGAGTGTTT,ATTTGGCTGCTGGCCTGCTGCCTCTGTGTGGCACTGTGGCATCGGCTGGGCGGAGTGCCAACTGCCAAGTAGGGATAAA…	17455.8	ATTTGGCTGCTGGCCTGCTGCCTCTGTGTGGCACTGTGGCATCGGCTGGGCGGAGTGCCAACTGCCAAGTAGGGATAAAAATTGGAGCGAATACAGACATATAATACTCATATCATATTTGTTTTTTTTTGCCGGATAAGTTGTCCCGTTGAGTTTTT,ATTTGGCTGCTGGCCTGCTGCCTCTGTGTGGCACTGTGGCATCGGCTGGGCGGAGTGCCAACTGCCAAGTAGGGATAAAAATTGGAGCGAATACAGACATATAATACTCATATCATATTTGTTTTTTTTTGCCGGATAAGTTGTCCCGTTGAGTTTTT	8,13,0,0	21	A,A	55,0,0,0	55	SNPEFF_EFFECT=INTERGENIC
7	16854341	G	GAGAT	2698.44	G,G	41,0	41	GAGAT,GAGAT	1,19	20	SNPEFF_EFFECT=UPSTREAM;SNPEFF_TRANSCRIPT_ID=Os07g0470700
7	17006458	A	AGAGATTGCGACGCACTGGTTCGAGGACCAGCGAACGTGTAGAATCATCTCTCGGACACCAATAGAGGTTGCGGTGCGAGAGATTGCTACGTACTGGTTCTGAACCAGCGAGCGAGTAGAATAATCTCTCGAACACCAATGGAAGCTTGCGGTGCGG	5295.5	AGAGATTGCGACGCACTGGTTCGAGGACCAGCGAACGTGTAGAATCATCTCTCGGACACCAATAGAGGTTGCGGTGCGAGAGATTGCTACGTACTGGTTCTGAACCAGCGAGCGAGTAGAATAATCTCTCGAACACCAATGGAAGCTTGCGGTGCGG,AGAGATTGCGACGCACTGGTTCGAGGACCAGCGAACGTGTAGAATCATCTCTCGGACACCAATAGAGGTTGCGGTGCGAGAGATTGCTACGTACTGGTTCTGAACCAGCGAGCGAGTAGAATAATCTCTCGAACACCAATGGAAGCTTGCGGTGCGG	0,32	32	A,A	56,0	56	SNPEFF_EFFECT=DOWNSTREAM;SNPEFF_TRANSCRIPT_ID=Os07g0472900
7	4758572	T	TGTACCACAAATATCAAAAGAACAGACACAAGAGTAGACTAGCTATTACAATCTTAAAATAGTTGGCAACAAGAGTGCATTCTAATCTTGTAGCTGAACTTACAATTTTAGTTTTTCTGGGAGCTCCCCCAACCAGCAGGGAGTGTATGGGAAAGATGATTGTACCAGTTTGTCATAGTGC	1766.76	T,T	35,0	35	TGTACCACAAATATCAAAAGAACAGACACAAGAGTAGACTAGCTATTACAATCTTAAAATAGTTGGCAACAAGAGTGCATTCTAATCTTGTAGCTGAACTTACAATTTTAGTTTTTCTGGGAGCTCCCCCAACCAGCAGGGAGTGTATGGGAAAGATGATTGTACCAGTTTGTCATAGTGC,TGTACCACAAATATCAAAAGAACAGACACAAGAGTAGACTAGCTATTACAATCTTAAAATAGTTGGCAACAAGAGTGCATTCTAATCTTGTAGCTGAACTTACAATTTTAGTTTTTCTGGGAGCTCCCCCAACCAGCAGGGAGTGTATGGGAAAGATGATTGTACCAGTTTGTCATAGTGC	2,26	28
7	20196074	CGGGGCGGCCGGCGG	C	796.77	C,C	0,20	20	CGGGGCGGCCGGCGG,CGGGGCGGCCGGCGG	39,0	39	SNPEFF_EFFECT=INTERGENIC
7	1559174	A	AGGCCAG	476.81	A,A	26,0	26	AGGCCAG,AGGCCAG	0,12	12	SNPEFF_EFFECT=INTERGENIC
7	23229641	A	ATATC	1265.14	A,A	16,0	16	ATATC,ATATC	0,12	12	SNPEFF_EFFECT=DOWNSTREAM;SNPEFF_TRANSCRIPT_ID=Os07g0574500
5	4982016	G	GGAATTTTTTTTATTTATAATTTTTTTTATTAAAAGTTTTACAAAAATAATTTTCCA	433.84	G,G	27,0	27	GGAATTTTTTTTATTTATAATTTTTTTTATTAAAAGTTTTACAAAAATAATTTTCCA,GGAATTTTTTTTATTTATAATTTTTTTTATTAAAAGTTTTACAAAAATAATTTTCCA	0,11	11	SNPEFF_EFFECT=UPSTREAM;SNPEFF_TRANSCRIPT_ID=Os05g0182800
5	24961126	C	CAACTAGAAGTGCATAGTACGTCTTTTGGAATGGCAACTTAAGCGAATAGGAAAACGTTACAAAAATTTTAGCAGATTGCAAATCTGAAAATCAATTATTCACGCGCTTGTACTTCTGTGTTGTCACTTTGTTGTTGAAATATGCAATATTTTCTTTTTCTTAATTACCTTCTGTTGCTGCCGATCAAGGAGCAA	14921	CAACTAGAAGTGCATAGTACGTCTTTTGGAATGGCAACTTAAGCGAATAGGAAAACGTTACAAAAATTTTAGCAGATTGCAAATCTGAAAATCAATTATTCACGCGCTTGTACTTCTGTGTTGTCACTTTGTTGTTGAAATATGCAATATTTTCTTTTTCTTAATTACCTTCTGTTGCTGCCGATCAAGGAGCAA,CAACTAGAAGTGCATAGTACGTCTTTTGGAATGGCAACTTAAGCGAATAGGAAAACGTTACAAAAATTTTAGCAGATTGCAAATCTGAAAATCAATTATTCACGCGCTTGTACTTCTGTGTTGTCACTTTGTTGTTGAAATATGCAATATTTTCTTTTTCTTAATTACCTTCTGTTGCTGCCGATCAAGGAGCAA	0,23	23	C,C	46,0	46	SNPEFF_EFFECT=INTERGENIC
5	13764900	T	TGTGACCCTGTTTAGATGGGACTAAAACTTTTAAGTCCCTATCACATCGGATGTTTGAATATTAATTA	388.92	T,T	13,0	13	TGTGACCCTGTTTAGATGGGACTAAAACTTTTAAGTCCCTATCACATCGGATGTTTGAATATTAATTA,TGTGACCCTGTTTAGATGGGACTAAAACTTTTAAGTCCCTATCACATCGGATGTTTGAATATTAATTA	0,10	10	SNPEFF_EFFECT=UPSTREAM;SNPEFF_TRANSCRIPT_ID=Os05g0305000
5	14623794	A	ATCTCTCTTCTC,ATCTCTCTTCTCTAGATCATTTGATCTCCTTTAAGATTCG,ATCTCTCTTCTCTAGATCATT,ATCTCT	2892.81	A,A	15,0,0,0,0	15	ATCTCT,ATCTCT	0,0,0,0,13	13	SNPEFF_EFFECT=UPSTREAM;SNPEFF_TRANSCRIPT_ID=Os05g0316400
5	4838515	A	AC	2130.63	AC,AC	0,10	10	A,A	21,0	21	SNPEFF_EFFECT=INTRON;SNPEFF_TRANSCRIPT_ID=Os05g0180500
5	2052018	A	AAAATAAACCATATTTGATACCAGAATATTCGGTTTGATAACCTGCTACTAATTCTTC,AAAATAAACCATATTTGATACCAGAATATTCGGTTTGATAAC,AAAATAAACCATATTTGATACCAGAATATTCGGTTTGATAACCTGCTACTAATT,AAAATAAACCATATTTGATACCAGAATATTCGGTTTGATAACCTG	1633.47	A,A	20,0,0,0,0	20	AAAATAAACCATATTTGATACCAGAATATTCGGTTTGATAACCTG,AAAATAAACCATATTTGATACCAGAATATTCGGTTTGATAACCTG	0,0,0,0,10	10	SNPEFF_EFFECT=UTR_3_PRIME;SNPEFF_TRANSCRIPT_ID=Os05g0135000
5	10838478	T	TTGTCGCGACCGAGAAAATTGCATTTTCCCGAACGCTAGTGTATTAATCCCCGTCCTA	391.06	TTGTCGCGACCGAGAAAATTGCATTTTCCCGAACGCTAGTGTATTAATCCCCGTCCTA,TTGTCGCGACCGAGAAAATTGCATTTTCCCGAACGCTAGTGTATTAATCCCCGTCCTA	0,10	10	T,T	12,0	12	SNPEFF_EFFECT=INTERGENIC
5	17154895	G	GCACTGGTGGAGAAACCATCTTTCGTCGGTCGGTCGATTTCCACAATAGTCCCGGATGC,GCACTGGTGGAGAAACCATCTTTCGTCGGTCGGCCGATTTCCAC	1230.66	G,G	27,0,0	27	GCACTGGTGGAGAAACCATCTTTCGTCGGTCGGCCGATTTCCAC,GCACTGGTGGAGAAACCATCTTTCGTCGGTCGGCCGATTTCCAC	0,0,14	14	SNPEFF_EFFECT=DOWNSTREAM;SNPEFF_TRANSCRIPT_ID=Os05g0359833
5	7725369	A	AGAAAAAAACACGCGGC	389.61	A,A	16,0	16	AGAAAAAAACACGCGGC,AGAAAAAAACACGCGGC	0,10	10	SNPEFF_EFFECT=UPSTREAM;SNPEFF_TRANSCRIPT_ID=Os05g0226900
5	3818670	C	CA,CAA	5813.45	CAA,CAA	0,2,17	19	CA,CA	0,13,0	13
5	17917969	G	GATTACTTTTGAGTTGTTTTCTTTTATTACACGGAGAACACATAA,GATTACTTTTGAGTTGTTTTCTTTTATTACACGGAGAACACATAAGGTCT	902.99	G,G	16,0,0	16	GATTACTTTTGAGTTGTTTTCTTTTATTACACGGAGAACACATAAGGTCT,GATTACTTTTGAGTTGTTTTCTTTTATTACACGGAGAACACATAAGGTCT	0,0,14	14	SNPEFF_EFFECT=UPSTREAM;SNPEFF_TRANSCRIPT_ID=Os05g0372000
5	20500994	C	CTCTTCTTCTTCT,CTCTCTTCTCTTCTTCTTCTTCT,CTCTCTTCTCTTCTTCTTCTTCTTCT,CTCTTCTTCT,CTCTCTTCTCTTCTCTCTTCTCTTCTTCTTCT	10422	CTCTTCTTCTTCT,CTCTTCTTCTTCT	0,14,0,0,0,0	14	CTCTTCTTCT,CTCTTCTTCT	0,0,0,0,14,0	14	SNPEFF_EFFECT=UPSTREAM;SNPEFF_TRANSCRIPT_ID=Os05g0418500
5	27254249	A	ATCTCTCTCTCTCTCTCTCTCTCTCTCTCTCTCTCTCTCTC,ATCTCTCTCTCTCTCTCTCTCTCTCTCTCTCTCTC,ATCTCTCTCTCTCTCTCTCTCTCTCTCTCTCTCTCTC,ATCTCTCTC,ATCTC	7362.2	ATCTCTCTCTCTCTCTCTCTCTCTCTCTCTCTCTCTCTCTC,ATCTCTCTCTCTCTCTCTCTCTCTCTCTCTCTCTCTCTCTC	0,11,0,0,0,0	11	ATCTCTCTCTCTCTCTCTCTCTCTCTCTCTCTCTCTC,ATCTCTCTCTCTCTCTCTCTCTCTCTCTCTCTCTCTC	0,0,0,13,0,0	13	SNPEFF_EFFECT=UPSTREAM;SNPEFF_TRANSCRIPT_ID=Os05g0549232
5	2736125	C	CTCCCTTCGTCCAAAAAAAAGACAAACCCTGGTTTCCGTGCCCAATGTTTGACCATCCGTCTTATTTGAAAA,CTCCTTTCGTCCAAAAAAAAGACAAACCCTGGTTTCCGTGCCTAATGTTTGACCATCCGTCTTATTTA,CTCCTTTCGTCCAAAAAAAAGACAAACCCTGGTTTCCGTGCCT	2447.51	CTCCCTTCGTCCAAAAAAAAGACAAACCCTGGTTTCCGTGCCCAATGTTTGACCATCCGTCTTATTTGAAAA,CTCCCTTCGTCCAAAAAAAAGACAAACCCTGGTTTCCGTGCCCAATGTTTGACCATCCGTCTTATTTGAAAA	1,19,0,0	20	C,C	35,0,0,0	35	SNPEFF_EFFECT=UPSTREAM;SNPEFF_TRANSCRIPT_ID=Os05g0147550
5	12582128	T	TGATTGCCTTACTTTCGGATTGGTAAGGGAA,TGATTGCCTTACTTTCGGATTGGTAAGGGAATGATGCTTATCTACATATGTTGACCA	1350	TGATTGCCTTACTTTCGGATTGGTAAGGGAA,TGATTGCCTTACTTTCGGATTGGTAAGGGAA	0,13,0	13	TGATTGCCTTACTTTCGGATTGGTAAGGGAATGATGCTTATCTACATATGTTGACCA,TGATTGCCTTACTTTCGGATTGGTAAGGGAATGATGCTTATCTACATATGTTGACCA	0,0,19	19	SNPEFF_EFFECT=INTERGENIC
5	21917545	GCA	G	1288.77	GCA,GCA	14,0	14	G,G	0,30	30	SNPEFF_EFFECT=UPSTREAM;SNPEFF_TRANSCRIPT_ID=Os05g0446900
5	1556454	T	TCAATTAATCCCCACTAATATTTCAAGATCATTGATTGATACTCTTCTGTAGCCTTGCATATTAGTATAGATTAGATTAGCAAAGTTATAGTTCAAACTAGATTAAATTAA	819.43	T,T	22,0	22	TCAATTAATCCCCACTAATATTTCAAGATCATTGATTGATACTCTTCTGTAGCCTTGCATATTAGTATAGATTAGATTAGCAAAGTTATAGTTCAAACTAGATTAAATTAA,TCAATTAATCCCCACTAATATTTCAAGATCATTGATTGATACTCTTCTGTAGCCTTGCATATTAGTATAGATTAGATTAGCAAAGTTATAGTTCAAACTAGATTAAATTAA	1,12	13	SNPEFF_EFFECT=INTRON;SNPEFF_TRANSCRIPT_ID=Os05g0127400
5	28417034	G	GGACCCACACAGATATTCAGTTCTGGGCAATGCCGGTTGAAGAAGACAACGGCGACCAACCA,GGACCCACACAGATATTCAGTTCTGGGCAATGCCGGTTGAAGAAGACAACGGCGACCAACCATGGCAGC,GGACCCACACAGATATTCAGTTCTGGGCAATGCCGGTTGAAGAAGACAACGGCGACCAACCATGGCGGC	4429.63	GGACCCACACAGATATTCAGTTCTGGGCAATGCCGGTTGAAGAAGACAACGGCGACCAACCA,GGACCCACACAGATATTCAGTTCTGGGCAATGCCGGTTGAAGAAGACAACGGCGACCAACCA	0,12,0,0	12	GGACCCACACAGATATTCAGTTCTGGGCAATGCCGGTTGAAGAAGACAACGGCGACCAACCATGGCAGC,GGACCCACACAGATATTCAGTTCTGGGCAATGCCGGTTGAAGAAGACAACGGCGACCAACCATGGCAGC	0,0,25,0	25	SNPEFF_EFFECT=INTERGENIC
5	5763310	C	CGGGTCCTTTGAATGATTAAAAATGGCGGGCGTGTTCCTAGACATTTGCTAGTGTGGCTATATGGACCATGACACTGGATTACCAACAGATGAATGAGCCCTGTGTGCCTT,CGGGTCCTTTGAATGATTACAAATGGCGGGCGTGTTCCTAGACATATCCTAGTGTGGCTATATGGACCATGACACTGGGTTACCAACAGACGGATGAGCCCTGTGTGCCTT,CGGGTCCTTTGAATGATTACAAATGGCGGGCGTGTTCCTAGACATATCCTAGTGTGGCTATATGGACCATGACACTCGGGTCCTTTGAATGATTACAAATGGCGGGCGTGTTCCTAGACATATCCTAGTGTGGCTATATGGACCATGACACTGGGTTACCAACAGACGGATGAGC…	20597.8	C,C	82,0,0,0	82	CGGGTCCTTTGAATGATTACAAATGGCGGGCGTGTTCCTAGACATATCCTAGTGTGGCTATATGGACCATGACACTCGGGTCCTTTGAATGATTACAAATGGCGGGCGTGTTCCTAGACATATCCTAGTGTGGCTATATGGACCATGACACTGGGTTACCAACAGACGGATGAGCCCTGTGTGCCTT,CGGGTCCTTTGAATGATTACAAATGGCGGGCGTGTTCCTAGACATATCCTAGTGTGGCTATATGGACCATGACACTCGGGTCCTTTGAATGATTACAAATGGCGGGCGTGTTCCTAGACATATCCTAGTGTGGCTATATGGACCATGACACTGGGTTACCAACAGACGGATGAGCCCTGTGTGCCTT	0,0,0,18	18	SNPEFF_EFFECT=UPSTREAM;SNPEFF_TRANSCRIPT_ID=Os05g0193900
5	29390951	C	CAGTTCGATCATTTCATCCTGAATAACTGTTATATAATCCAAATTAAGTACGTGCCATATGTAT,CAGTTCGATCATTTCATCCTGAATAACTGTTATATAATCCAAATTAAGTACGTGCCATAT,CAGTTCGATCATTTCATCCTGAATAACTGTTATATAATCCAAATTAAGTACGT,CAGTTCGATCATTTCATCCTGAATAACTGTTATATAATCCAAATTAA	3874.24	CAGTTCGATCATTTCATCCTGAATAACTGTTATATAATCCAAATTAAGTACGTGCCATATGTAT,CAGTTCGATCATTTCATCCTGAATAACTGTTATATAATCCAAATTAAGTACGTGCCATATGTAT	0,18,0,0,0	18	CAGTTCGATCATTTCATCCTGAATAACTGTTATATAATCCAAATTAAGTACGT,CAGTTCGATCATTTCATCCTGAATAACTGTTATATAATCCAAATTAAGTACGT	0,0,0,12,0	12	SNPEFF_EFFECT=DOWNSTREAM;SNPEFF_TRANSCRIPT_ID=Os05g0590201
5	6586733	G	GTTTTCAAATCTGAGTTGAAAGTTTTGAAATCTCGAGTTGAAAA	460.09	GTTTTCAAATCTGAGTTGAAAGTTTTGAAATCTCGAGTTGAAAA,GTTTTCAAATCTGAGTTGAAAGTTTTGAAATCTCGAGTTGAAAA	1,9	10	G,G	12,0	12	SNPEFF_EFFECT=DOWNSTREAM;SNPEFF_TRANSCRIPT_ID=Os05g0206100
5	12634113	T	TTGCAGATGTCATGAAGGAGCAGTTCGGGCTTAGGCCGAAAGC	783.14	TTGCAGATGTCATGAAGGAGCAGTTCGGGCTTAGGCCGAAAGC,TTGCAGATGTCATGAAGGAGCAGTTCGGGCTTAGGCCGAAAGC	0,10	10	T,T	16,0	16	SNPEFF_EFFECT=INTERGENIC
5	13428432	TA	T	617.52	TA,TA	13,0	13	T,T	0,15	15	SNPEFF_EFFECT=UPSTREAM;SNPEFF_TRANSCRIPT_ID=Os05g0299700
5	27412012	GA	GAA,G,GAAA	3715.13	GAA,GAA	1,19,0,0	20	GAAA,GAAA	0,2,0,17	19	SNPEFF_EFFECT=DOWNSTREAM;SNPEFF_TRANSCRIPT_ID=Os05g0551500
5	28228838	C	CATGTCAGCATATTTTCCTATTTGGATCTCTACAAAAGATCCATGTCAGTATATTTTCCTATTTGGAAGA,CATGTCAGCATATTTTCCTATTTGGATCTCTACAAAAGATCCATGTCAGTATATTTTCCTATTTGGAAGAGATTAAATGAAGA,CATGTCAGCATATTTTCCTATTTGGATCTCTACAAAAGATCCATGTCAGTATATTTTCCTATTTGGAAGAGATTAAAT,CATGTCAGCATATTTTCCTATTTGGATCTCTACAAAAGATCCATGTCAGTATATTTTCCTATTTGGAAGAGATTAAATGAAGAGAGAGA,CATGTCAGCATATTTTCCTATTTGGATCTCTACAAAAGATCCATGTCAGTATATTTTCCTATTTGGAAGAGATTA…	9261.43	CATGTCAGCATATTTTCCTATTTGGATCTCTACAAAAGATCCATGTCAGTATATTTTCCTATTTGGAAGA,CATGTCAGCATATTTTCCTATTTGGATCTCTACAAAAGATCCATGTCAGTATATTTTCCTATTTGGAAGA	0,14,0,0,0,0,0	14	CATGTCAGCATATTTTCCTATTTGGATCTCTACAAAAGATCCATGTCAGTATATTTTCCTATTTGGAA,CATGTCAGCATATTTTCCTATTTGGATCTCTACAAAAGATCCATGTCAGTATATTTTCCTATTTGGAA	0,0,0,0,0,0,16	16	SNPEFF_EFFECT=DOWNSTREAM;SNPEFF_TRANSCRIPT_ID=Os05g0566900
5	4237044	A	AGGGCCTGCTCACTTTGATGCCAAAAAAAACCTTACCAAGTTTTGGCATTGCCAAAATTTTGGC	883.76	AGGGCCTGCTCACTTTGATGCCAAAAAAAACCTTACCAAGTTTTGGCATTGCCAAAATTTTGGC,AGGGCCTGCTCACTTTGATGCCAAAAAAAACCTTACCAAGTTTTGGCATTGCCAAAATTTTGGC	0,21	21	A,A	24,0	24	SNPEFF_EFFECT=UTR_3_PRIME;SNPEFF_TRANSCRIPT_ID=Os05g0170700
5	4843428	AAAAC	A	2352.39	A,A	0,13	13	AAAAC,AAAAC	24,0	24	SNPEFF_EFFECT=UPSTREAM;SNPEFF_TRANSCRIPT_ID=Os05g0180500
5	4636333	G	GTATGGACCATTGGACCAATGTTCCTCTGCAATACTGATAGAAGCACAATAGCAGACA,GTATGGACCATTGGACCAATGTTCCTCTGCAATACTGATAGAAGCACAATA,GTATGGACCATTGGACCAATGTTCCTCTGCAATACTGATAGAAGCACAATAGCAGACAGGGGC,GTATGGACCATTGGACCAATGTTCCTCTGCAATACTGATAGAAGCACAATAGCAGACAGGGGCGCTAAAA,GTAT	4111.1	GTATGGACCATTGGACCAATGTTCCTCTGCAATACTGATAGAAGCACAATAGCAGACA,GTATGGACCATTGGACCAATGTTCCTCTGCAATACTGATAGAAGCACAATAGCAGACA	0,20,0,0,0,0	20	GTAT,GTAT	0,0,0,0,0,11	11	SNPEFF_EFFECT=INTRON;SNPEFF_TRANSCRIPT_ID=Os05g0177800
5	17006135	G	GTTTTCACTTTGTTTTAACTTTGTTTTTTTAAGGTTAGAACTTATTTCAGTTTGACAAAA,GTTTTC	1177.61	GTTTTCACTTTGTTTTAACTTTGTTTTTTTAAGGTTAGAACTTATTTCAGTTTGACAAAA,GTTTTCACTTTGTTTTAACTTTGTTTTTTTAAGGTTAGAACTTATTTCAGTTTGACAAAA	0,11,0	11	GTTTTC,GTTTTC	0,0,17	17	SNPEFF_EFFECT=DOWNSTREAM;SNPEFF_TRANSCRIPT_ID=Os05g0358200
5	10366749	G	GATTATC,GATTATCTGCCCATTGAGGCTGAAGAAAATTTTACACTACCTTTATCTGC	860.71	GATTATC,GATTATC	0,10,0	10	GATTATCTGCCCATTGAGGCTGAAGAAAATTTTACACTACCTTTATCTGC,GATTATCTGCCCATTGAGGCTGAAGAAAATTTTACACTACCTTTATCTGC	0,0,11	11	SNPEFF_EFFECT=INTERGENIC
5	19408492	A	AGGACTTATTCCACCCTGCAATCGCAAGCGCCGAGTGGGCCCAAATTATACTGTATCGGTTGGATTGAATGGCCTCCACAGTGAAAAGTGT,AGGACTTATTCCACCCTGCAATCGCAAGCGCCGAGTGGGACCAAATTATACTGTATCGGTTGGATTGAATGGCCTCCACAGTGAAAAGTGT	1194.22	AGGACTTATTCCACCCTGCAATCGCAAGCGCCGAGTGGGCCCAAATTATACTGTATCGGTTGGATTGAATGGCCTCCACAGTGAAAAGTGT,AGGACTTATTCCACCCTGCAATCGCAAGCGCCGAGTGGGCCCAAATTATACTGTATCGGTTGGATTGAATGGCCTCCACAGTGAAAAGTGT	0,12,0	12	A,A	18,0,0	18	SNPEFF_EFFECT=UPSTREAM;SNPEFF_TRANSCRIPT_ID=Os05g0399100
5	13367200	G	GCAGTGGCGAAGCCAGGATTTAGAGATGAGGGGTGCCATTTATGAGACGTGGTAACTCACTTAAGGTTCGGT	378.92	GCAGTGGCGAAGCCAGGATTTAGAGATGAGGGGTGCCATTTATGAGACGTGGTAACTCACTTAAGGTTCGGT,GCAGTGGCGAAGCCAGGATTTAGAGATGAGGGGTGCCATTTATGAGACGTGGTAACTCACTTAAGGTTCGGT	0,10	10	G,G	22,0	22	SNPEFF_EFFECT=UPSTREAM;SNPEFF_TRANSCRIPT_ID=Os05g0299000
9	12765832	GTTGTTGGGCGTCTACCTCTTCACCGACCGGCCGCCTCGTCCGCCGCCGACTAGTGTTTCCGCTTGCACGGCTGGCCTATTATGCCGCCA	G	3740.25	GTTGTTGGGCGTCTACCTCTTCACCGACCGGCCGCCTCGTCCGCCGCCGACTAGTGTTTCCGCTTGCACGGCTGGCCTATTATGCCGCCA,GTTGTTGGGCGTCTACCTCTTCACCGACCGGCCGCCTCGTCCGCCGCCGACTAGTGTTTCCGCTTGCACGGCTGGCCTATTATGCCGCCA	25,0	25	G,G	0,10	10	SNPEFF_EFFECT=INTERGENIC
9	7776100	AC	A,AACCC,ACC	1557.05	AC,AC	26,0,0,0	26	ACC,ACC	1,0,0,11	12	SNPEFF_EFFECT=INTERGENIC
9	12810988	T	TAAAAAAAGTCCCTAGATCCAGGGGTGTAAAGTTTTGGCGTGTCACATCAGGTATTATATAGGGTGTTATATGGGGTGTTCGGACACTAATAAAA	13808.8	T,T	24,0	24	TAAAAAAAGTCCCTAGATCCAGGGGTGTAAAGTTTTGGCGTGTCACATCAGGTATTATATAGGGTGTTATATGGGGTGTTCGGACACTAATAAAA,TAAAAAAAGTCCCTAGATCCAGGGGTGTAAAGTTTTGGCGTGTCACATCAGGTATTATATAGGGTGTTATATGGGGTGTTCGGACACTAATAAAA	1,24	25	SNPEFF_EFFECT=INTERGENIC
9	8685796	AGGGGG	AGG,AGGG,AGGGG,AG,A	14552.4	AGG,AGG	1,21,0,0,0,0	22	AGGG,AGGG	0,0,11,0,0,0	11	SNPEFF_EFFECT=INTERGENIC
9	16696720	GA	GAA,G	1822.17	GAA,GAA	2,28,0	30	GA,GA	48,0,0	48	SNPEFF_EFFECT=INTERGENIC
9	15854386	T	TAAAGCTTAATACAATCGTCTAGTTACATACTAGTAATCTTGTATGTATCCCTATACGATTCAACAATACATCTACGAGGCTTCCACACACGTGCATGATACGTACATGCACAGAAGAAAATGTATGTGTACTCCTATATAGGAGTAGTAGTTAGGAATAATTGTCTAAATTAATCTCTCTGCACGGACGTACCGTACACGTATTAATGCCTG,TAAAGCTTAATACAATCGTCTAGTTACATACTAGTAATCTTGTATGTATCCCTATACGGTTCAACAATACATCTACGAGGCTTCCACACACATGCATGATACGTACATGCACAGAAGAAAATGTATGTGTACTCCTATATAGGAGTAGTAGTTAGGAATAATTGTCTAAATTAATCTCTCTGCAC…	16231.2	T,T	53,0,0	53	TAAAGCTTAATACAATCGTCTAGTTACATACTAGTAATCTTGTATGTATCCCTATACGATTCAACAATACATCTACGAGGCTTCCACACACGTGCATGATACGTACATGCACAGAAGAAAATGTATGTGTACTCCTATATAGGAGTAGTAGTTAGGAATAATTGTCTAAATTAATCTCTCTGCACGGACGTACCGTACACGTATTAATGCCTG,TAAAGCTTAATACAATCGTCTAGTTACATACTAGTAATCTTGTATGTATCCCTATACGATTCAACAATACATCTACGAGGCTTCCACACACGTGCATGATACGTACATGCACAGAAGAAAATGTATGTGTACTCCTATATAGGAGTAGTAGTTAGGAATAATTGTCTAAATTAATCTCTCTGCAC…	2,19,0	21	SNPEFF_EFFECT=INTERGENIC
9	8682454	AGG	A,AG,AGGG	3118.51	AGG,AGG	30,0,0,0	30	AGGG,AGGG	0,0,0,19	19	SNPEFF_EFFECT=INTERGENIC
9	19131055	CAAA	CAA,CA,C	8339.59	CAAA,CAAA	26,0,0,0	26	CAA,CAA	1,15,0,0	16	SNPEFF_EFFECT=UPSTREAM;SNPEFF_TRANSCRIPT_ID=Os09g0493800
11	27327440	G	GTCCAT	6100.29	GTCCAT,GTCCAT	0,18	18	G,G	10,0	10	SNPEFF_EFFECT=UPSTREAM;SNPEFF_TRANSCRIPT_ID=Os11g0676650
11	22385671	C	CTCCCTCTGTCTGTACATCCAGCAGAGATTTTTGTGGACAGTTCCTGGTGGTGGACTCTTTCCAAACCTAAGATTTTGTGATACGAACATAGCGCTCACATTTCTTCACG	807.1	C,C	45,0	45	CTCCCTCTGTCTGTACATCCAGCAGAGATTTTTGTGGACAGTTCCTGGTGGTGGACTCTTTCCAAACCTAAGATTTTGTGATACGAACATAGCGCTCACATTTCTTCACG,CTCCCTCTGTCTGTACATCCAGCAGAGATTTTTGTGGACAGTTCCTGGTGGTGGACTCTTTCCAAACCTAAGATTTTGTGATACGAACATAGCGCTCACATTTCTTCACG	0,19	19	SNPEFF_EFFECT=INTERGENIC
11	22602151	GAGGCGATAGTGTTGCGTTGCCCTTTGGAAATCCACTTAAAAAAATA	G	6146.08	GAGGCGATAGTGTTGCGTTGCCCTTTGGAAATCCACTTAAAAAAATA,GAGGCGATAGTGTTGCGTTGCCCTTTGGAAATCCACTTAAAAAAATA	16,0	16	G,G	0,16	16	SNPEFF_EFFECT=UPSTREAM;SNPEFF_TRANSCRIPT_ID=Os11g0593500
11	6533320	ACT	A	13077.8	ACT,ACT	36,0	36	A,A	0,30	30	SNPEFF_EFFECT=FRAME_SHIFT;SNPEFF_TRANSCRIPT_ID=Os11g0224900
11	8423653	C	CGCTGTTGTTTTTTAATACACGTTTAACTATTTATTTTATTAAAAAATTTATGTTATTTTTATAACTAAAAATA,CGCTGTTGTTTTTTAATACACGTTTAACTATTTATTTTATTAAAAAATTTATGTTATTTTTA,CGCTGTTGTTTTTTAATACACGTTTAACTATTTATTTTATTAAAAAATTTATGTTATTTTTATAACTAAAAA,CGCTGTTGTTTTTTAATACACGTTTAACTATTTATTT	2788.92	CGCTGTTGTTTTTTAATACACGTTTAACTATTTATTTTATTAAAAAATTTATGTTATTTTTATAACTAAAAATA,CGCTGTTGTTTTTTAATACACGTTTAACTATTTATTTTATTAAAAAATTTATGTTATTTTTATAACTAAAAATA	0,15,0,0,0	15	CGCTGTTGTTTTTTAATACACGTTTAACTATTTATTTTATTAAAAAATTTATGTTATTTTTATAACTAAAAA,CGCTGTTGTTTTTTAATACACGTTTAACTATTTATTTTATTAAAAAATTTATGTTATTTTTATAACTAAAAA	0,0,0,11,0	11	SNPEFF_EFFECT=UPSTREAM;SNPEFF_TRANSCRIPT_ID=Os11g0256050
11	21114013	GAAATCA	G	775.99	GAAATCA,GAAATCA	20,0	20	G,G	0,19	19	SNPEFF_EFFECT=INTERGENIC
11	4818270	A	ACTCCCTCCGTCCCAAAAAAAGGTAAACCATAGGTTTGCGTGTCCAACTTTGACTATCCGTCTTAT,ACTCCCTCCGTCCCAAAAAAAGGCAAACCATAGGTTTGCGTGTCCAACTTTGACTATCCGTCTT	962.68	A,A	35,0,0	35	ACTCCCTCCGTCCCAAAAAAAGGCAAACCATAGGTTTGCGTGTCCAACTTTGACTATCCGTCTT,ACTCCCTCCGTCCCAAAAAAAGGCAAACCATAGGTTTGCGTGTCCAACTTTGACTATCCGTCTT	1,0,12	13	SNPEFF_EFFECT=INTERGENIC
11	23622394	G	GT,GTCGGCGGCTTCTTCCAGAATCCACAGACTTCTCGTCTGCAAGCAGTCATAGTT,GTCGGCGGCTTCTTCCAGAATCCACAGACTTCTCGTCTGCAAGCAGTCATAGTTCAAATTTAAACTT	7216.81	GT,GT	0,19,0,0	19	GTCGGCGGCTTCTTCCAGAATCCACAGACTTCTCGTCTGCAAGCAGTCATAGTT,GTCGGCGGCTTCTTCCAGAATCCACAGACTTCTCGTCTGCAAGCAGTCATAGTT	0,0,15,0	15	SNPEFF_EFFECT=UPSTREAM;SNPEFF_TRANSCRIPT_ID=Os11g0610700
11	24180925	AAAGG	A	712.76	AAAGG,AAAGG	17,0	17	A,A	0,14	14	SNPEFF_EFFECT=UTR_5_PRIME;SNPEFF_TRANSCRIPT_ID=Os11g0620300
11	22271825	C	CA	1809.68	C,C	29,0	29	CA,CA	0,26	26	SNPEFF_EFFECT=UPSTREAM;SNPEFF_TRANSCRIPT_ID=Os11g0587500
11	22800220	A	AGAAAGGCTTTGAGCCTGTTAGAATGCAGCGCGGATGCATTGATCTTC,AGAAAGGCTTTGAGCCTGTTAGAATGTAGCGCCGATGCATTG,AG	989.43	AGAAAGGCTTTGAGCCTGTTAGAATGCAGCGCGGATGCATTGATCTTC,AGAAAGGCTTTGAGCCTGTTAGAATGCAGCGCGGATGCATTGATCTTC	0,12,0,0	12	A,A	39,0,0,0	39	SNPEFF_EFFECT=FRAME_SHIFT;SNPEFF_TRANSCRIPT_ID=Os11g0597700
11	8706015	A	ACACTAAAGATCGCTATCTTTAGTCCCGGTTGGTCCCGGCTGAGCCATCTTTAGTCCCGGTTGGTAACACCAACCGG,ACACTAAAGATCGCTATCTTTAGTCCCGGTTGGTCCCGGCTGAGCCATCTTTAGTCCCGGTTGGTAACACCAACCG	2286.95	ACACTAAAGATCGCTATCTTTAGTCCCGGTTGGTCCCGGCTGAGCCATCTTTAGTCCCGGTTGGTAACACCAACCGG,ACACTAAAGATCGCTATCTTTAGTCCCGGTTGGTCCCGGCTGAGCCATCTTTAGTCCCGGTTGGTAACACCAACCGG	0,13,0	13	ACACTAAAGATCGCTATCTTTAGTCCCGGTTGGTCCCGGCTGAGCCATCTTTAGTCCCGGTTGGTAACACCAACCG,ACACTAAAGATCGCTATCTTTAGTCCCGGTTGGTCCCGGCTGAGCCATCTTTAGTCCCGGTTGGTAACACCAACCG	0,0,14	14	SNPEFF_EFFECT=UPSTREAM;SNPEFF_TRANSCRIPT_ID=Os11g0260200
11	18887711	C	CTGTCGAAACATGAATTCGGCAATAATAAAAGGGGGTAGCGCACGAGACCTAAAAGTGGATGGATGCGG	520.78	C,C	33,0	33	CTGTCGAAACATGAATTCGGCAATAATAAAAGGGGGTAGCGCACGAGACCTAAAAGTGGATGGATGCGG,CTGTCGAAACATGAATTCGGCAATAATAAAAGGGGGTAGCGCACGAGACCTAAAAGTGGATGGATGCGG	0,13	13	SNPEFF_EFFECT=INTERGENIC
11	21113970	TGGCGATGACACAAG	T	813.78	TGGCGATGACACAAG,TGGCGATGACACAAG	31,0	31	T,T	0,18	18	SNPEFF_EFFECT=INTERGENIC
11	6838290	G	GCTACATCTTTCATACAGAGAACTAGAGGATTATTATATTGATGAGGCCACTAATCTCGCCCATGAAATCAA,GCTACATCTTTCATACAGAGAACTAGAGGATTATTATATTGATGAGGCCACTAATCTTGCCCATGAAATCAA	1635.8	G,G	19,0,0	19	GCTACATCTTTCATACAGAGAACTAGAGGATTATTATATTGATGAGGCCACTAATCTCGCCCATGAAATCAA,GCTACATCTTTCATACAGAGAACTAGAGGATTATTATATTGATGAGGCCACTAATCTCGCCCATGAAATCAA	0,10,0	10	SNPEFF_EFFECT=INTRON;SNPEFF_TRANSCRIPT_ID=Os11g0228201
11	4997936	A	AAGAAAGCAGTAGTTGGCCACTGAATGTGAGCATAATCCTCACCTTTTTCTTTACTATCTTAACCAT,AAGAAAGCAGTAGTTGGCCACTGAATGTGAGCATAATCCTCACCTTTTTCTTTACTATCT,AAGAAAGCAGTAGTTGGCCACTGAATGTGAGCATAATCCTCACCTTTTTCTTTACTATCTTAACCATTTCACT,AAGAAAGCAGTAGTTGGCCACTGAATGTGAGCATAATCCTCACCTTTTTCTTTACTATCTTAACCATT	3837.34	AAGAAAGCAGTAGTTGGCCACTGAATGTGAGCATAATCCTCACCTTTTTCTTTACTATCTTAACCAT,AAGAAAGCAGTAGTTGGCCACTGAATGTGAGCATAATCCTCACCTTTTTCTTTACTATCTTAACCAT	0,12,0,0,0	12	AAGAAAGCAGTAGTTGGCCACTGAATGTGAGCATAATCCTCACCTTTTTCTTTACTATCTTAACCATT,AAGAAAGCAGTAGTTGGCCACTGAATGTGAGCATAATCCTCACCTTTTTCTTTACTATCTTAACCATT	0,0,0,0,19	19	SNPEFF_EFFECT=INTRON;SNPEFF_TRANSCRIPT_ID=Os11g0199700
11	1816851	A	ACCACAAAACCAGAAAT	6968.09	ACCACAAAACCAGAAAT,ACCACAAAACCAGAAAT	0,13	13	A,A	17,0	17	SNPEFF_EFFECT=UPSTREAM;SNPEFF_TRANSCRIPT_ID=Os11g0139100
11	21113996	AGATGT	A	727.77	AGATGT,AGATGT	25,0	25	A,A	0,17	17	SNPEFF_EFFECT=INTERGENIC
11	4744983	C	CTGGTCTGTGTTTGCAATCTCATGTTCCCAACCCCTCTGTCTCGTTTTTCGCGCGCACACTTTTCAAACTATTAAACGGTACGA,CTGGGCTGTGTATGCAATCTCATGTTCCCAACCCCTCTGTCTCGTTTTTCGCGCGCACACTTTTCAAACTATTAAACGGTTTGA,CTGGGCTGTGTATGCAATCTCATGTTCCCAACCCCTCTGTCTCGTTTTTCGCGCGCACACTTTTCAAACTATTAAACGGTTTGATT,CTGGTCTGTGTTTGCAATCTCATGTTCCCAACCCCTCTGTCTCGTTTTTCGCGCGCACACTTTTCAAACTATTAAACGGTACGATT	2287.8	C,C	29,0,0,0,0	29	CTGGTCTGTGTTTGCAATCTCATGTTCCCAACCCCTCTGTCTCGTTTTTCGCGCGCACACTTTTCAAACTATTAAACGGTACGATT,CTGGTCTGTGTTTGCAATCTCATGTTCCCAACCCCTCTGTCTCGTTTTTCGCGCGCACACTTTTCAAACTATTAAACGGTACGATT	1,0,0,0,20	21	SNPEFF_EFFECT=INTERGENIC
11	9055168	TA	T,TAA	8862.54	TA,TA	31,0,0	31	TAA,TAA	0,0,20	20	SNPEFF_EFFECT=DOWNSTREAM;SNPEFF_TRANSCRIPT_ID=Os11g0265200
11	23388192	C	CTTTGGATCCAAACTTCAGTTCTTTTCCATCATATCAACCTGTTATATAGTTTGGATCCAAACTTTGCCTGTGTTTAGATCTAAAG	897.64	C,C	25,0	25	CTTTGGATCCAAACTTCAGTTCTTTTCCATCATATCAACCTGTTATATAGTTTGGATCCAAACTTTGCCTGTGTTTAGATCTAAAG,CTTTGGATCCAAACTTCAGTTCTTTTCCATCATATCAACCTGTTATATAGTTTGGATCCAAACTTTGCCTGTGTTTAGATCTAAAG	0,19	19	SNPEFF_EFFECT=UPSTREAM;SNPEFF_TRANSCRIPT_ID=Os11g0606100
11	27796137	TTCATTGTTTAGAG	T	14129.7	TTCATTGTTTAGAG,TTCATTGTTTAGAG	62,0	62	T,T	1,26	27	SNPEFF_EFFECT=FRAME_SHIFT;SNPEFF_TRANSCRIPT_ID=Os11g0686500
11	4739643	A	ACTCCCTCCGTCCAAAAAAAAAAGACAAACCCTGGTTTCCGTGTCCAACGTTTGATCGTCCG,ACTCCCTCCGTCCAAAAAAAAGACAAACCCTGGTTTCCGTGTCCAACGTTTGACCGTCCG,ACTCCCTCCGTCCAAAAAAAAGACAAACCCTGGTTTCCGTGTCCAACG	1211.79	ACTCCCTCCGTCCAAAAAAAAAAGACAAACCCTGGTTTCCGTGTCCAACGTTTGATCGTCCG,ACTCCCTCCGTCCAAAAAAAAAAGACAAACCCTGGTTTCCGTGTCCAACGTTTGATCGTCCG	0,11,0,0	11	A,A	20,0,0,0	20	SNPEFF_EFFECT=INTERGENIC
11	5265747	A	ACGGTGGCGCTGCGCCCGGCGGAGATGACGGCGGGCGCGTGGAGCTGCAGGCCTGCAGCTGCTGACGGCGGCAGCGCTGCGCCCGCCGGGGACGACAGCGGGGCTGCAGCTGCTCCGCGGCGCTACGGCTGCTGACCG,ACGGTGGCGCTGCGCCCGGCGGAGATGACGGCGGGCGCGTGGAGCTGCAGGCCTGCAGCTGCTGACGGCGGCAGCGCTGCGCCCGCCGGGGACGACAGCGGGGCTGCAGCTGCTCCGCGGTGCTACGGCTGCTGACCG	1787.5	ACGGTGGCGCTGCGCCCGGCGGAGATGACGGCGGGCGCGTGGAGCTGCAGGCCTGCAGCTGCTGACGGCGGCAGCGCTGCGCCCGCCGGGGACGACAGCGGGGCTGCAGCTGCTCCGCGGCGCTACGGCTGCTGACCG,ACGGTGGCGCTGCGCCCGGCGGAGATGACGGCGGGCGCGTGGAGCTGCAGGCCTGCAGCTGCTGACGGCGGCAGCGCTGCGCCCGCCGGGGACGACAGCGGGGCTGCAGCTGCTCCGCGGCGCTACGGCTGCTGACCG	0,18,0	18	A,A	12,0,0	12
12	6726887	C	CCCTTCTTGCAAACCTCCGCCGCCGCATCCCAACTGCCTCCACCCACCGCCGCCGCTGCCGCCG	1679.13	C,C	18,0	18	CCCTTCTTGCAAACCTCCGCCGCCGCATCCCAACTGCCTCCACCCACCGCCGCCGCTGCCGCCG,CCCTTCTTGCAAACCTCCGCCGCCGCATCCCAACTGCCTCCACCCACCGCCGCCGCTGCCGCCG	0,11	11	SNPEFF_EFFECT=INTERGENIC
12	3071086	T	TTA,TTATA	1841.89	TTA,TTA	0,16,0	16	TTATA,TTATA	0,0,29	29	SNPEFF_EFFECT=DOWNSTREAM;SNPEFF_TRANSCRIPT_ID=Os12g0161100
12	1103497	TCCC	TCCCC,T	4255.56	TCCCC,TCCCC	1,6,0	11	TCCC,TCCC	24,0,0	24	SNPEFF_EFFECT=UPSTREAM;SNPEFF_TRANSCRIPT_ID=Os12g0123300
12	26635006	CA	C	511.8	CA,CA	30,0	30	C,C	0,20	20	SNPEFF_EFFECT=UPSTREAM;SNPEFF_TRANSCRIPT_ID=Os12g0623600
12	1055250	GT	GTT,G	9670.37	GTT,GTT	0,19,0	19	GT,GT	27,0,0	27	SNPEFF_EFFECT=DOWNSTREAM;SNPEFF_TRANSCRIPT_ID=Os12g0122100
12	6996693	T	TATAGATTGGCATTTGACATGCATGTGCATCATAAGTATATATATATAGAACTATAGATATGGATAAGATGGTTCCCTATAGAGTGTGTAATGCACACCCA,TATAGATTGGCATTTGACATGCATGTGCATCATAAGTATATATATATAGAACTATAGATATGGATAAGATGGTTCCCTATAGAGTGTGTAATGCACACCCATGTGC	1566.74	T,T	23,0,0	23	TATAGATTGGCATTTGACATGCATGTGCATCATAAGTATATATATATAGAACTATAGATATGGATAAGATGGTTCCCTATAGAGTGTGTAATGCACACCCATGTGC,TATAGATTGGCATTTGACATGCATGTGCATCATAAGTATATATATATAGAACTATAGATATGGATAAGATGGTTCCCTATAGAGTGTGTAATGCACACCCATGTGC	0,0,14	14	SNPEFF_EFFECT=INTERGENIC
10	2622492	A	ACAACCTAGTCAGCTCTGATATGCACGTTCCAAGGACAGGAAAG,ACAACCTAGTCAGCTCTGATATGCACGTTCCAAGGACAGGAAAGGGAGATAAAAAAG	1339.15	ACAACCTAGTCAGCTCTGATATGCACGTTCCAAGGACAGGAAAG,ACAACCTAGTCAGCTCTGATATGCACGTTCCAAGGACAGGAAAG	0,14,0	14	ACAACCTAGTCAGCTCTGATATGCACGTTCCAAGGACAGGAAAGGGAGATAAAAAAG,ACAACCTAGTCAGCTCTGATATGCACGTTCCAAGGACAGGAAAGGGAGATAAAAAAG	0,0,17	17	SNPEFF_EFFECT=DOWNSTREAM;SNPEFF_TRANSCRIPT_ID=Os10g0143200
10	4246747	AC	A	3680.93	A,A	0,20	20	AC,AC	20,0	20	SNPEFF_EFFECT=UPSTREAM;SNPEFF_TRANSCRIPT_ID=Os10g0162980
10	3599430	G	GCTTTCTGTCACACCCTAAAAATCTTAAATATATAAATTGTTGTTTAATTGGAATTTTGGATAGAAATTCCGGGCGTGACA	1388.32	GCTTTCTGTCACACCCTAAAAATCTTAAATATATAAATTGTTGTTTAATTGGAATTTTGGATAGAAATTCCGGGCGTGACA,GCTTTCTGTCACACCCTAAAAATCTTAAATATATAAATTGTTGTTTAATTGGAATTTTGGATAGAAATTCCGGGCGTGACA	0,10	10	G,G	19,0	19	SNPEFF_EFFECT=INTERGENIC
10	5491654	T	TATGGGTAAAACTTGTACAAAATGATGTTTTAAAATTCTTTTTTTTTGCTACAGCTGATAAAAAGCCAATAAGGTTTCTGCAACGTGCAA	471.77	T,T	25,0	25	TATGGGTAAAACTTGTACAAAATGATGTTTTAAAATTCTTTTTTTTTGCTACAGCTGATAAAAAGCCAATAAGGTTTCTGCAACGTGCAA,TATGGGTAAAACTTGTACAAAATGATGTTTTAAAATTCTTTTTTTTTGCTACAGCTGATAAAAAGCCAATAAGGTTTCTGCAACGTGCAA	0,12	12	SNPEFF_EFFECT=UPSTREAM;SNPEFF_TRANSCRIPT_ID=Os10g0180000
10	11661427	G	GCCGC	4437.43	GCCGC,GCCGC	0,24	24	G,G	34,0	34	SNPEFF_EFFECT=UPSTREAM;SNPEFF_TRANSCRIPT_ID=Os10g0370400
10	1112018	G	GACCTCGCCTTCCGCCGCCGCGCATCTCGCGTCGCCGCCGACCTCCCATCCCGCTACCGCCCGGACCTCGCCTCCCGCCGCCGCCGCAGTCGCATCTCGCGCCGCCGCCGACCTCGCCTTCCACTGCCGCCGCACTCGCATCTTGCACCGCCGCCGCCGACCTCGCCCCTCCCCGCCGCCGCCGCA,GACCTCGCCTTCCGCCGCCGCGGCTCTTGCATCTCGCGTCGCCGCCGACCTCCCATCCCGCTACCGCCCGGACCTCGCCTCCCGCCGCCGCCGCAGTCGCATCTCGCGCCGCCGCCGACCTCGCCTTCCACTGCCGCGGCACTCGCATCTTGCACCGCCGCCGCCGACCTCGCCCCTCCCCGCCGCCGCCGCA,GACCTCGCCTTCCGCCGC…	5960.56	GACCTCGCCTTCCGCCGCCGCGCATCTCGCGTCGCCGCCGACCTCCCATCCCGCTACCGCCCGGACCTCGCCTCCCGCCGCCGCCGCAGTCGCATCTCGCGCCGCCGCCGACCTCGCCTTCCACTGCCGCCGCACTCGCATCTTGCACCGCCGCCGCCGACCTCGCCCCTCCCCGCCGCCGCCGCA,GACCTCGCCTTCCGCCGCCGCGCATCTCGCGTCGCCGCCGACCTCCCATCCCGCTACCGCCCGGACCTCGCCTCCCGCCGCCGCCGCAGTCGCATCTCGCGCCGCCGCCGACCTCGCCTTCCACTGCCGCCGCACTCGCATCTTGCACCGCCGCCGCCGACCTCGCCCCTCCCCGCCGCCGCCGCA	0,13,0,0	13	G,G	17,0,0,0	17	SNPEFF_EFFECT=UPSTREAM;SNPEFF_TRANSCRIPT_ID=Os10g0117400
10	5921190	T	TTGACCGAA,TTGA	846.21	T,T	20,0,0	20	TTGA,TTGA	0,0,10	10	SNPEFF_EFFECT=INTERGENIC
10	11173326	C	CTCGGAATTTCTATCCAAAATTCCAAACACTTACATGTGTGTTA	486.87	CTCGGAATTTCTATCCAAAATTCCAAACACTTACATGTGTGTTA,CTCGGAATTTCTATCCAAAATTCCAAACACTTACATGTGTGTTA	0,11	11	C,C	30,0	30	SNPEFF_EFFECT=INTERGENIC
10	9043127	A	AGAAACCCATAACTACACTTAAAATGGGACGGAGGAAGTACTATAGATCATCACATCTCTGACATGACATC,AGAAACCCATAACTACACTTAAAATGGGACGGAGGAAGTACTATAGATCATCACATCTC	3045.38	AGAAACCCATAACTACACTTAAAATGGGACGGAGGAAGTACTATAGATCATCACATCTCTGACATGACATC,AGAAACCCATAACTACACTTAAAATGGGACGGAGGAAGTACTATAGATCATCACATCTCTGACATGACATC	0,15,0	15	AGAAACCCATAACTACACTTAAAATGGGACGGAGGAAGTACTATAGATCATCACATCTC,AGAAACCCATAACTACACTTAAAATGGGACGGAGGAAGTACTATAGATCATCACATCTC	0,0,10	10	SNPEFF_EFFECT=INTRON;SNPEFF_TRANSCRIPT_ID=Os10g0325750
10	4899054	T	TTGACAAAAATAGTTTGAGAATTTTTAGAAAAATTTCTCTAAGGCCGATCTGACCGAAGGTGTACAGCCGGTCTGACCAGGG,TTGACAAAAATAGTTTGAGAATTTTTAGAAAAATTTCTCTAAGGCCGATCTGACCGAAGGTGTACAGCCGGTCTGACCAGGGGTCG,TTGACAAAAATAGTTTGAGAATTTTTAGAAAAATTTCTCTAAGGCCGATCTGACCGAAGGTGTACAGCCGGTCTGACCAGG,TTGACAAAAATAGTTTGAGAATTTTTAGAAAAATTTCTCTAAGGCCGATCTGACCGAAGGTGTACA	4103.59	TTGACAAAAATAGTTTGAGAATTTTTAGAAAAATTTCTCTAAGGCCGATCTGACCGAAGGTGTACAGCCGGTCTGACCAGGG,TTGACAAAAATAGTTTGAGAATTTTTAGAAAAATTTCTCTAAGGCCGATCTGACCGAAGGTGTACAGCCGGTCTGACCAGGG	0,14,0,0,0	14	TTGACAAAAATAGTTTGAGAATTTTTAGAAAAATTTCTCTAAGGCCGATCTGACCGAAGGTGTACAGCCGGTCTGACCAGG,TTGACAAAAATAGTTTGAGAATTTTTAGAAAAATTTCTCTAAGGCCGATCTGACCGAAGGTGTACAGCCGGTCTGACCAGG	0,0,0,19,0	19	SNPEFF_EFFECT=INTERGENIC
10	19325580	TTTTTAA	T	2689.34	T,T	0,11	11	TTTTTAA,TTTTTAA	11,0	11	SNPEFF_EFFECT=DOWNSTREAM;SNPEFF_TRANSCRIPT_ID=Os10g0505500
10	21716390	A	ATTGGAGATATCATGGAGTAGAGTACTTCTCATTAATGATATTGATTTTGCCTATACAACTAT,ATT,ATTGGAGATATCATGGAGTAGAGTACTTCTCATTAATGATATTGATTTT	2161.69	ATTGGAGATATCATGGAGTAGAGTACTTCTCATTAATGATATTGATTTTGCCTATACAACTAT,ATTGGAGATATCATGGAGTAGAGTACTTCTCATTAATGATATTGATTTTGCCTATACAACTAT	0,18,0,0	18	ATTGGAGATATCATGGAGTAGAGTACTTCTCATTAATGATATTGATTTT,ATTGGAGATATCATGGAGTAGAGTACTTCTCATTAATGATATTGATTTT	0,0,0,14	14	SNPEFF_EFFECT=INTERGENIC
10	19862540	C	CACAGACACCTAGGATATTCTCTTGGTATCTCTCAAGAATTGTAAAATTTCTCATAGTGAAGGAAGGAAGCTGCCATT,CACAGACACCTAGGATATTCTCTTGGTATCTCTCAAGAATTGTAAAATTTCTCATAGTGAAGGAAGGAAGCT,CACA	2237.07	C,C	30,0,0,0	30	CACA,CACA	0,0,0,18	18	SNPEFF_EFFECT=DOWNSTREAM;SNPEFF_TRANSCRIPT_ID=Os10g0515400
10	2119200	T	TCAGCTGCCTTATCTTTTGCTACTCCTCTCAAACGTTCTCGCACTACTGTCTGTACTGCAA,TCAGCTGCCTTATCTTTTGCTACTCCTCTCAAACGTTCTCGCACTACTGTCTGTACTGCAAGAAAAA,TCA	1597.31	T,T	19,0,0,0	19	TCA,TCA	0,0,0,12	12	SNPEFF_EFFECT=FRAME_SHIFT;SNPEFF_TRANSCRIPT_ID=Os10g0134033
1	790572	AT	A,ATT	7537.87	A,A	0,25,0	25	AT,AT	25,0,0	25	SNPEFF_EFFECT=UPSTREAM;SNPEFF_TRANSCRIPT_ID=Os01g0114600
1	26347553	A	ATTGTAAGCTGGAGGGGAGTTATTGTAGGGTCTTTGC	1643.97	ATTGTAAGCTGGAGGGGAGTTATTGTAGGGTCTTTGC,ATTGTAAGCTGGAGGGGAGTTATTGTAGGGTCTTTGC	0,10	10	A,A	26,0	26	SNPEFF_EFFECT=INTERGENIC
1	41147308	C	CGG	1043.63	C,C	21,0	21	CGG,CGG	0,13	13	SNPEFF_EFFECT=UPSTREAM;SNPEFF_TRANSCRIPT_ID=Os01g0937200
1	35858955	TA	T,TAA	4222.78	TA,TA	18,0,0	18	TAA,TAA	0,0,12	12	SNPEFF_EFFECT=UPSTREAM;SNPEFF_TRANSCRIPT_ID=Os01g0836600
1	8900386	CAAAA	C,CAAAAA,CAAA	10170.4	CAAAA,CAAAA	14,0,0,0	18	CAAAAA,CAAAAA	1,0,16,0	19	SNPEFF_EFFECT=DOWNSTREAM;SNPEFF_TRANSCRIPT_ID=Os01g0262700
1	40853069	T	TGACTTGTCGACGAGACGCGACGCGATCCGATCGGCTGGCAATGGCGGTAGACATGATGCAGTATCTCAC,TGACTTGTCGACGAGACGCGACGCGATCCGATCGGCTGGCAATGGCGGTAGACATGATGCAGTA,TGACTTGTCGACGAGACGCGACGCGATCCGATCGGCTGGCAATGGCGGTAGACATGA	2266.51	TGACTTGTCGACGAGACGCGACGCGATCCGATCGGCTGGCAATGGCGGTAGACATGATGCAGTATCTCAC,TGACTTGTCGACGAGACGCGACGCGATCCGATCGGCTGGCAATGGCGGTAGACATGATGCAGTATCTCAC	0,17,0,0	17	TGACTTGTCGACGAGACGCGACGCGATCCGATCGGCTGGCAATGGCGGTAGACATGA,TGACTTGTCGACGAGACGCGACGCGATCCGATCGGCTGGCAATGGCGGTAGACATGA	0,0,0,20	20	SNPEFF_EFFECT=DOWNSTREAM;SNPEFF_TRANSCRIPT_ID=Os01g0931000
1	38927482	G	GCGTCTCACCATACAACAATGGTTCGCTCATTTACAAACTTACAAATTTACTCTTTTAAGTTGACTTGCAA,GCGTCTCACCATAC,GCGTCTCACCATACAACAATGGTTCGCTCATTTACAAACTTACAAATTTACTCTTTTAAGTTGACTTGCA,GCGTCTCACCATACAAC,GCGTCTCACCATACAACAATGGTTCGCTCATTTACAAACTTACAAATTTACTCTTTTAAGTTGACTTGC	6157.92	GCGTCTCACCATACAACAATGGTTCGCTCATTTACAAACTTACAAATTTACTCTTTTAAGTTGACTTGCAA,GCGTCTCACCATACAACAATGGTTCGCTCATTTACAAACTTACAAATTTACTCTTTTAAGTTGACTTGCAA	0,25,0,0,0,0	25	GCGTCTCACCATACAACAATGGTTCGCTCATTTACAAACTTACAAATTTACTCTTTTAAGTTGACTTGCA,GCGTCTCACCATACAACAATGGTTCGCTCATTTACAAACTTACAAATTTACTCTTTTAAGTTGACTTGCA	0,0,0,17,0,0	17	SNPEFF_EFFECT=UPSTREAM;SNPEFF_TRANSCRIPT_ID=Os01g0895500
1	7525102	CTAAACCACAAAACCAGATATCTCGACCCCCAAACTCCTAAAACCGGTGCACATGACT	C	4027.07	C,C	0,14	14	CTAAACCACAAAACCAGATATCTCGACCCCCAAACTCCTAAAACCGGTGCACATGACT,CTAAACCACAAAACCAGATATCTCGACCCCCAAACTCCTAAAACCGGTGCACATGACT	21,0	21	SNPEFF_EFFECT=DOWNSTREAM;SNPEFF_TRANSCRIPT_ID=Os01g0236000
1	6090778	TC	T	1308.74	TC,TC	34,0	34	T,T	0,35	35	SNPEFF_EFFECT=DOWNSTREAM;SNPEFF_TRANSCRIPT_ID=Os01g0211800
1	2780690	G	GTCCGGTCGGTGGCATATAAAATGCAGCTGGTGCCAAATGAGGTGGTGTACGAGAACGAGACGGT,GTCC,GTCCGGTCGGTGGCATATAAAATGCAGCTGGTGCCAAATGAGGTGGTGTACGAGAACGAGACGGTGGTCGACGGCGA	3089.48	GTCCGGTCGGTGGCATATAAAATGCAGCTGGTGCCAAATGAGGTGGTGTACGAGAACGAGACGGT,GTCCGGTCGGTGGCATATAAAATGCAGCTGGTGCCAAATGAGGTGGTGTACGAGAACGAGACGGT	0,17,0,0	17	GTCCGGTCGGTGGCATATAAAATGCAGCTGGTGCCAAATGAGGTGGTGTACGAGAACGAGACGGTGGTCGACGGCGA,GTCCGGTCGGTGGCATATAAAATGCAGCTGGTGCCAAATGAGGTGGTGTACGAGAACGAGACGGTGGTCGACGGCGA	0,0,0,19	19	SNPEFF_EFFECT=UPSTREAM;SNPEFF_TRANSCRIPT_ID=Os01g0151500
1	39518189	A	AT	7799.7	A,A	29,0	29	AT,AT	0,14	14	SNPEFF_EFFECT=INTERGENIC
1	3068652	A	AC	1568.78	A,A	26,0	26	AC,AC	0,15	15	SNPEFF_EFFECT=FRAME_SHIFT;SNPEFF_TRANSCRIPT_ID=Os01g0158600
1	2810989	G	GGGTGTGTTAGCTACTCTGGGTTCCCAGCGTGCAGAGTAAACATAGAAAACCGGACGATCTATTAGCACGTGATTAATTAAGTAT	913.99	G,G	26,0	26	GGGTGTGTTAGCTACTCTGGGTTCCCAGCGTGCAGAGTAAACATAGAAAACCGGACGATCTATTAGCACGTGATTAATTAAGTAT,GGGTGTGTTAGCTACTCTGGGTTCCCAGCGTGCAGAGTAAACATAGAAAACCGGACGATCTATTAGCACGTGATTAATTAAGTAT	1,19	20	SNPEFF_EFFECT=UTR_5_PRIME;SNPEFF_TRANSCRIPT_ID=Os01g0152000
1	35208197	G	GGCGTTGGCACGAAAGATTTGTACTCCAGACCTCCAGTTCCTTCGCAAATGTAGCACCCGT,GGCGTTGGCACGAAAGATTTGTACTCCAGACCTCCAGTTCCTTCGCAAATGTAGCACCCGTAACGAC,GGCGTTGGCACGAAAGATTTGTACTCCAGACCTCCAGTTCCTTCGCA,GGCGTTGGCACGAAAGATTTGTACTCCAGACCTCCAGTTCCTTCGCAAATGTAGC	4775.66	GGCGTTGGCACGAAAGATTTGTACTCCAGACCTCCAGTTCCTTCGCAAATGTAGCACCCGT,GGCGTTGGCACGAAAGATTTGTACTCCAGACCTCCAGTTCCTTCGCAAATGTAGCACCCGT	0,13,0,0,0	13	GGCGTTGGCACGAAAGATTTGTACTCCAGACCTCCAGTTCCTTCGCAAATGTAGC,GGCGTTGGCACGAAAGATTTGTACTCCAGACCTCCAGTTCCTTCGCAAATGTAGC	1,0,0,0,17	18	SNPEFF_EFFECT=INTERGENIC
1	15215111	GGA	G	628.18	G,G	0,11	11	GGA,GGA	11,0	11	SNPEFF_EFFECT=DOWNSTREAM;SNPEFF_TRANSCRIPT_ID=Os01g0370200
Note: blue font represent SNP variation, red font represent InDels varition, and highlighted cells represent non-synonymous.

## Sheet: Table S5
Supplementary Table S5. Significant GO terms of genes related to CNVs in autotetraploid (T449) compared to diploid (E249) rice.
GO term	Ontology	Description	Number in input list	Number in BG/Ref	p-value
GO:0006464	P	protein modification process	65	3977	0.00029
GO:0043412	P	macromolecule modification	65	3977	0.00029
GO:0044267	P	cellular protein metabolic process	72	4849	0.0019
GO:0044260	P	cellular macromolecule metabolic process	79	5364	0.0014
GO:0019748	P	secondary metabolic process	15	583	0.0018
GO:0007154	P	cell communication	13	512	0.0039
GO:0009991	P	response to extracellular stimulus	10	393	0.011
GO:0009875	P	pollen-pistil interaction	5	118	0.0097
GO:0016265	P	death	11	478	0.015
GO:0008219	P	cell death	11	478	0.015
GO:0009607	P	response to biotic stimulus	24	1404	0.016
GO:0009605	P	response to external stimulus	13	681	0.033
GO:0044237	P	cellular metabolic process	124	10280	0.048
GO:0016740	F	transferase activity	81	5200	0.00021
GO:0016301	F	kinase activity	47	2699	0.00062
GO:0016772	F	transferase activity, transferring phosphorus-containing groups	47	2699	0.00062
GO:0003824	F	catalytic activity	170	13508	0.0025
GO:0008289	F	lipid binding	9	346	0.013
GO:0016020	C	membrane	101	8187	0.047

## Sheet: Table S6
Supplementary Table S6. Quality of RNA sequencing data and information of reads aligned to Nipponbare reference genome
Samples	Raw reads	Clean reads	Clean bases	GC content	Q30 (%)	Total reads	Mapped reads	Uni mapped reads	Multiple map reads
E249-MA1	22210606	21985539	5539426494	0.584	0.9573	43971078	39,457,299 (89.73%)	37,820,220 (86.01%)	1,637,079 (3.72%)
E249-MA2	18890491	18698334	4711204314	0.5795	0.9589	37396668	33,517,645 (89.63%)	32,311,148 (86.40%)	1,206,497 (3.23%)
E249-MA3	21275582	21041075	5301473272	0.5857	0.9591	42082150	37,608,830 (89.37%)	36,368,163 (86.42%)	1,240,667 (2.95%)
E249-SCP1	19825029	19316141	4866458654	0.5736	0.9544	38632282	33,927,727 (87.82%)	31,837,992 (82.41%)	2,089,735 (5.41%)
E249-SCP2	18096551	17635890	4443132323	0.5741	0.9546	35271780	31,053,498 (88.04%)	29,156,619 (82.66%)	1,896,879 (5.38%)
E249-SCP3	21319503	20782452	5235889543	0.5729	0.9546	41564904	36,584,470 (88.02%)	34,306,922 (82.54%)	2,277,548 (5.48%)
T449-MA1	18321667	17736473	4468367187	0.5659	0.9545	35472946	31,293,048 (88.22%)	29,212,529 (82.35%)	2,080,519 (5.87%)
T449-MA2	19011526	17974090	4527999847	0.5692	0.9515	35948180	31,457,192 (87.51%)	29,966,078 (83.36%)	1,491,114 (4.15%)
T449-MA3	20368120	19517809	4916572814	0.5645	0.9535	39035618	34,520,665 (88.43%)	32,400,044 (83.00%)	2,120,621 (5.43%)
T449-SCP1	18058563	17793779	4482235050	0.5652	0.9179	35587558	30,084,848 (84.54%)	26,697,380 (75.02%)	3,387,468 (9.52%)
T449-SCP2	17809561	17658013	4448192512	0.5706	0.9201	35316026	30,170,204 (85.43%)	29,142,670 (82.52%)	1,027,534 (2.91%)
T449-SCP3	19755193	19556144	4927475931	0.5683	0.9152	39112288	32,964,656 (84.28%)	31,928,414 (81.63%)	1,036,242 (2.65%)

## Sheet: TableS7
Supplementary Table S7. Correlation analysis between all samples.
	E249-MA1	E249-MA2	E249-MA3	E249-SCP1	E249-SCP2	E249-SCP3	T449-MA1	T449-MA2	T449-MA3	T449-SCP1	T449-SCP2	T449-SCP3
E249-MA1	1	0.9517	0.9338	0.0528	0.0515	0.0555	0.7215	0.7089	0.7296	0.1968	0.262	0.2083
E249-MA2	0.9517	1	0.8703	0.0434	0.0435	0.0489	0.8259	0.7936	0.8315	0.1479	0.2148	0.1648
E249-MA3	0.9338	0.8703	1	0.0671	0.0617	0.0674	0.5862	0.5734	0.5919	0.2956	0.3825	0.3265
E249-SCP1	0.0528	0.0434	0.0671	1	0.9943	0.9751	0.0464	0.0547	0.0449	0.346	0.3208	0.3583
E249-SCP2	0.0515	0.0435	0.0617	0.9943	1	0.9818	0.0507	0.058	0.0491	0.3104	0.2894	0.3236
E249-SCP3	0.0555	0.0489	0.0674	0.9751	0.9818	1	0.0597	0.062	0.0574	0.355	0.3496	0.3827
T449-MA1	0.7215	0.8259	0.5862	0.0464	0.0507	0.0597	1	0.956	0.992	0.0983	0.1335	0.1051
T449-MA2	0.7089	0.7936	0.5734	0.0547	0.058	0.062	0.956	1	0.9626	0.1037	0.1148	0.0903
T449-MA3	0.7296	0.8315	0.5919	0.0449	0.0491	0.0574	0.992	0.9626	1	0.1025	0.1343	0.1058
T449-SCP1	0.1968	0.1479	0.2956	0.346	0.3104	0.355	0.0983	0.1037	0.1025	1	0.9144	0.9241
T449-SCP2	0.262	0.2148	0.3825	0.3208	0.2894	0.3496	0.1335	0.1148	0.1343	0.9144	1	0.9842
T449-SCP3	0.2083	0.1648	0.3265	0.3583	0.3236	0.3827	0.1051	0.0903	0.1058	0.9241	0.9842	1
MA and SCP represent meiosis and single microspore stage, respectively
E249 and T449 represent diploid and auotetraploid rice, respectively

## Sheet: Table S8
Supplementary Table S8. Differentially expressed genes at meiosis stage.
#ID	E249-MA1	E249-MA2	E249-MA3	T449-MA1	T449-MA2	T449-MA3	E249-MA1_FPKM	E249-MA2_FPKM	E249-MA3_FPKM	T449-MA1_FPKM	T449-MA2_FPKM	T449-MA3_FPKM	FDR	log2FC	Regulation
Os11g0169266	17	10	31	0	0	1	0.895202	0.533341	1.60885	0	0.0498599	0.0963661	0.0010462	-5.87505	down
Oryza_newGene_297	9	15	30	0	0	1	0.13026	0.23569	0.425031	0	0.00974007	0.019453	0.00344836	-5.77222	down
Os09g0324400	21	11	22	0	0	1	1.25328	0.713778	1.28917	0.0564507	0	0.111603	9.85675e-05	-5.77039	down
Os11g0134100	6	14	19	0	1	0	0.159216	0.347514	0.46338	0.0219092	0.044756	0.0215495	0.00196336	-5.30237	down
Oryza_newGene_3577	19	10	47	0	2	0	0.536763	0.274949	1.35255	0	0.0741066	0.0214323	0.0299398	-5.26651	down
Os02g0242550	24	19	10	0	0	2	1.36996	1.12202	0.586932	0.0536856	0	0.162656	0.000406691	-4.74073	down
Oryza_newGene_365	23	28	52	0	1	3	1.14628	1.33806	2.75132	0	0.0822102	0.165882	6.62671e-05	-4.70333	down
Oryza_newGene_1483	36	23	68	0	5	0	16.3261	10.0381	31.5057	5.86361e-11	2.25765	6.34771e-30	0.00112224	-4.68432	down
Oryza_newGene_6328	54	24	47	0	5	0	6.75199	3.02822	5.85755	3.4588e-07	0.713312	1.06891e-09	8.75292e-07	-4.65946	down
Oryza_newGene_1013	75	97	187	1	0	14	6.28651	8.41906	15.4195	0.113203	0.000131746	1.40035	0.000114788	-4.59757	down
Oryza_newGene_2925	42	51	122	2	0	7	2.51833	3.01856	7.68623	0.110351	1.02489e-81	0.385378	0.0036347	-4.59479	down
Oryza_newGene_22	99	49	123	2	3	7	2.28068	1.10668	2.93232	0.0591049	0.07992	0.152567	3.62864e-06	-4.51267	down
Os10g0372300	79	78	81	6	3	2	12.0534	15.7963	10.2835	0.447665	0.453152	0.958648	6.30431e-12	-4.44787	down
Os05g0342100	86	19	131	0	0	11	6.4948	1.54276	9.29709	0.0819665	0.0770092	1.19124	0.0227106	-4.44053	down
Oryza_newGene_5754	20	17	44	2	2	0	1.36446	1.1582	2.77285	0.196465	0.190913	0.061866	0.00281991	-4.35513	down
Os10g0558100	30	26	64	0	1	5	2.67361	2.38695	5.35066	0.0879316	0.17234	0.531967	0.00109846	-4.33906	down
Os04g0512200	49	21	45	2	1	3	0.979224	0.416212	0.961905	0.0327994	0.0406404	0.0378726	7.08609e-06	-4.27449	down
Oryza_newGene_6494	28	18	48	0	1	4	0.322914	0.207301	0.558335	0	0.0211438	0.0471224	0.000640525	-4.24953	down
Oryza_newGene_5811	277	232	505	18	18	20	6.44769	5.41251	11.6668	0.432002	0.434063	0.479435	1.05398e-05	-4.19389	down
Oryza_newGene_6303	45	19	43	2	1	3	1.43928	0.654289	1.65729	0.0873609	0.0969805	0.126129	1.94834e-05	-4.1706	down
Oryza_newGene_956	18	25	43	0	2	3	0.151673	0.208349	0.371413	0	0.0219024	0.0252509	0.000266079	-4.12118	down
Os09g0254600	52	30	88	5	3	2	5.61787	3.27512	9.53332	0.541951	0.363402	0.267214	0.000989326	-4.10233	down
Os11g0198250	65	74	129	7	0	9	5.37893	6.43073	9.90259	0.657186	0.0800784	0.933709	3.19048e-06	-4.08064	down
Oryza_newGene_4454	29	10	42	1	4	0	0.414585	0.138773	0.631983	0.024128	0.0623989	0.0102968	0.0109387	-4.03433	down
Oryza_newGene_3740	103	46	131	3	7	9	1.52925	0.668708	2.03373	0.0499129	0.102203	0.117842	0.000199564	-3.89711	down
Os08g0167400	424	192	692	20	27	42	12.6013	6.06011	19.6776	0.762524	0.885797	1.60305	0.00358381	-3.8936	down
Oryza_newGene_1558	73	49	140	4	8	7	0.630122	0.429458	1.28101	0.0387827	0.0716041	0.0556503	0.00267054	-3.80187	down
Os06g0113800	95	49	183	6	9	9	11.601	7.17713	25.5333	0.962682	1.56376	1.3509	0.013586	-3.78468	down
Oryza_newGene_5560	35	18	55	4	3	1	4.22799	2.18844	6.51096	0.533452	0.432196	0.202578	0.00251373	-3.76969	down
Os04g0448550	12645	7281	20252	511	587	1972	525.365	320.594	857.358	20.4199	24.1425	93.8014	0.000472683	-3.72617	down
Oryza_newGene_7562	21	13	29	2	3	0	1.11143	0.695505	1.55834	0.141469	0.157927	2.23586e-32	0.000910052	-3.67009	down
Oryza_newGene_281	23	30	34	2	0	5	0.287089	0.357525	0.42953	0.0334577	0	0.0668053	9.47911e-05	-3.64967	down
Oryza_newGene_7615	19	13	30	3	0	2	0.562033	0.392438	0.913445	0.0971055	0.0246028	0.0637086	0.00105614	-3.64615	down
Oryza_newGene_105	60	64	92	7	11	0	2.19227	2.27196	3.0174	0.16655	0.259119	0.0177406	9.31442e-09	-3.59933	down
Oryza_newGene_3662	19	10	19	1	0	3	0.633924	0.307058	0.658295	0.0501407	0	0.0855481	0.00519251	-3.59926	down
Os12g0131900	391	337	806	32	53	43	10.4428	9.21841	22.3045	1.08299	1.50043	1.1666	0.0010956	-3.59917	down
Oryza_newGene_7625	40	25	65	4	0	7	1.4026	0.855113	2.1032	0.161575	0.0254584	0.246631	0.00101908	-3.57803	down
Os06g0645100	14	15	29	0	3	2	1.08709	1.20529	2.14482	3.78355e-06	0.284451	0.217328	0.00199109	-3.55299	down
Oryza_newGene_1504	19	16	23	0	4	1	0.207776	0.160225	0.262857	0.00899937	0.0453147	0.0151851	0.00199522	-3.55181	down
Oryza_newGene_3015	51	60	131	5	7	9	0.334216	0.391779	0.890629	0.0357038	0.0504434	0.0564213	0.00504603	-3.54284	down
Oryza_newGene_6400	53	48	106	8	5	5	0.74208	0.673456	1.52885	0.0942793	0.0649179	0.0435794	0.000681687	-3.53859	down
Os01g0972800	552	515	455	92	6	35	24.6865	22.816	20.0113	4.41334	0.322511	1.55886	1.81047e-32	-3.52771	down
Os10g0434000	24	16	28	3	3	0	1.83519	1.18488	2.15632	0.249968	0.260641	0.0551932	0.000809942	-3.51616	down
Os03g0793900	38	11	41	5	2	1	3.43461	1.09372	3.44237	0.614249	0.289273	0.181885	0.00956102	-3.5054	down
Os11g0535600	717	526	950	62	47	88	42.431	32.4836	54.5631	3.8522	2.7928	5.97981	6.81552e-10	-3.49123	down
Os07g0207800	19	19	17	3	0	2	0.809441	0.833037	0.732588	0.166256	0.0414657	0.120144	0.00319231	-3.47116	down
Os10g0426700	23	9	22	2	3	0	1.21939	0.48417	1.14285	0.147035	0.19728	0	0.00373286	-3.44704	down
Os12g0568350	49	24	67	8	2	3	0.548265	0.265339	0.788211	0.0813324	0.0274806	0.0306007	0.00108301	-3.44267	down
Os06g0503900	39	21	69	6	4	2	0.734851	0.383205	1.35563	0.102081	0.073671	0.0383151	0.0113656	-3.44136	down
Os01g0242400	2757	959	3551	85	113	479	194.221	69.7185	247.044	6.25717	8.00328	37.0338	0.00559156	-3.44018	down
Os09g0412050	29	17	60	3	5	2	6.0374	3.58128	11.8791	0.789885	1.17964	0.565429	0.0322846	-3.42241	down
Os08g0404900	24	15	13	0	1	4	2.38377	1.548	1.17685	0	0.188042	0.497702	0.00514403	-3.39217	down
Os07g0119600	41	17	45	4	0	6	1.07685	0.502893	1.20518	0.105596	0.000832249	0.187098	0.000878241	-3.37873	down
Os01g0323775	2844	4833	4280	269	1	894	133.605	230.135	199.846	12.8002	0.0809799	43.983	1.28788e-10	-3.3746	down
Os04g0685000	16	10	15	0	3	1	1.296	0.888477	1.12217	0	0.309222	0.154111	0.0163278	-3.37291	down
Os06g0254200	24	7	20	4	0	1	0.742216	0.222387	0.710057	0.154136	0.0281623	0.0483091	0.0122618	-3.3624	down
Os12g0165600	40	27	55	1	4	7	1.72146	1.19393	2.31033	0.0823294	0.206886	0.356358	1.72924e-05	-3.36162	down
Os06g0707000	13	27	21	4	1	1	0.578778	1.10637	0.880846	0.202783	0.0944236	0.076966	0.00230906	-3.35774	down
Os04g0277400	17	21	22	0	0	6	1.09039	1.3569	1.28508	6.57593e-05	4.38745e-05	0.519584	0.0026748	-3.33693	down
Os10g0524500	62709	71290	80732	9352	2371	9820	2155.25	2548.56	2675.9	349.396	85.085	395.518	6.31482e-11	-3.33056	down
Os07g0556800	8861	6156	15027	739	743	1555	773.215	530.586	1336.45	61.3895	62.5453	126.78	0.000481825	-3.32208	down
Os03g0314750	284	254	549	19	16	75	45.3846	39.4378	92.1048	2.71922	2.38503	10.6583	0.000568832	-3.32082	down
Os11g0593600	9	15	25	0	5	0	0.462863	0.779433	1.28227	1.49785e-05	0.249467	4.33863e-06	0.0121915	-3.31004	down
Os03g0399950	36	117	63	9	3	10	7.56473	24.1975	12.6456	1.96273	0.785608	2.21908	0.0125691	-3.30786	down
Os09g0259200	16	14	38	1	1	5	2.03133	1.779	4.65722	0.220894	0.226408	0.596275	0.0299843	-3.29694	down
Os10g0123900	77	50	95	2	13	8	9.32452	6.17162	11.3455	0.325754	1.549	1.06448	2.88742e-07	-3.28651	down
Os08g0326700	40	40	64	8	3	4	1.38072	1.40648	2.11277	0.297401	0.132607	0.163991	5.98067e-06	-3.27682	down
Oryza_newGene_4373	36	24	83	7	3	5	1.24984	0.824273	2.73347	0.214555	0.0893766	0.167305	0.0489689	-3.26872	down
Os06g0611400	360	281	721	31	66	46	16.0189	12.8045	33.027	1.72723	3.3719	2.30535	0.00388622	-3.26794	down
Os02g0110000	30926	18814	43573	2173	1949	5699	1020.91	609.642	1473.89	70.6801	62.8541	174.934	5.664e-05	-3.26352	down
Os04g0165100	17737	21435	21293	3264	486	2607	2278.49	2854.33	2658.51	437.455	62.6558	388.134	2.30087e-23	-3.26235	down
Os04g0613200	20417	18618	32394	2696	1182	3681	796.212	761.734	1198.29	119.764	49.7561	179.604	1.0278e-07	-3.25487	down
Os07g0599600	136	297	304	49	14	15	10.2878	22.9189	22.0514	3.98438	1.1883	1.29143	4.23735e-05	-3.25309	down
Oryza_newGene_4332	30	15	30	3	3	2	0.98243	0.491845	1.03471	0.105564	0.137706	0.0855243	0.000933947	-3.24281	down
Os07g0607400	5833	10166	8425	1534	282	834	212.374	372.334	301.002	59.9684	10.8858	33.5608	2.77082e-10	-3.21655	down
Os12g0112401	20594	7624	24752	917	934	3921	1448.9	557.163	1621.32	72.7031	69.772	339.947	0.00365275	-3.21367	down
Os09g0258700	22	36	52	1	6	5	3.72076	5.96882	8.55874	0.292958	1.05306	0.794473	0.00041889	-3.21259	down
Os10g0372366	99	109	95	19	9	5	10.0406	13.9829	8.2912	1.45344	2.86696	2.46635	2.01314e-09	-3.2108	down
Os08g0164100	80	40	99	9	5	10	4.78728	2.4533	5.83848	0.559552	0.343161	0.656887	0.000228841	-3.20438	down
Os03g0145900	2034	771	1946	80	99	344	61.2598	23.0274	62.3713	2.1344	2.89701	9.20481	0.000595402	-3.19832	down
Os07g0470300	19	10	25	0	6	0	5.33247	2.89534	6.61042	1.28606e-31	1.76746	7.6842e-42	0.00660972	-3.1866	down
Os08g0360700	6086	8350	8472	783	256	1511	1751.42	2393.55	2421.18	212.897	70.3153	420.342	1.81243e-20	-3.18106	down
Oryza_newGene_3779	45	36	98	7	6	7	3.7188	2.90966	8.02606	0.445943	0.209129	0.244606	0.0150871	-3.17777	down
Oryza_newGene_7671	84	64	156	6	14	14	1.70671	1.27478	3.2792	0.140977	0.291317	0.266031	0.00219601	-3.17672	down
Os03g0779800	48	33	53	3	7	5	2.08368	1.76161	2.82866	0.225933	0.453266	0.168325	1.87664e-05	-3.17393	down
Oryza_newGene_1656	38	43	53	7	3	5	1.58658	1.70999	2.36325	0.245858	0.136619	0.193476	1.87664e-05	-3.17266	down
Os02g0713700	20	19	32	0	8	0	0.737882	0.721523	1.16769	1.1433e-05	0.330035	0.000178033	0.00163199	-3.16627	down
Os09g0567600	314	390	739	52	45	66	10.0372	12.6564	22.849	1.92045	1.57445	2.41126	0.00144221	-3.16169	down
Os01g0182700	10	19	15	1	0	4	0.500096	0.933227	0.673806	0.107196	0.0507671	0.259745	0.0176007	-3.15134	down
Os09g0273800	178	161	395	24	24	36	20.0392	18.2673	44.6007	2.70317	2.6974	4.10916	0.00778642	-3.14335	down
Os11g0458600	18	7	27	3	2	1	2.5047	1.00497	3.6635	0.521932	0.402783	0.240706	0.0341775	-3.13038	down
Oryza_newGene_1507	32	52	62	7	0	10	0.547539	0.846245	1.14864	0.111249	1.77031e-23	0.13568	1.2056e-05	-3.11632	down
Oryza_newGene_1038	20	16	15	1	2	3	0.468548	0.382727	0.370829	0.0281623	0.0624837	0.0639844	0.0103187	-3.10102	down
Os08g0263400	394	322	647	84	22	55	29.2356	23.8936	46.8481	6.61349	1.7144	4.30359	4.2086e-05	-3.09582	down
Os04g0165000	4130	5412	5342	907	141	714	455.172	605.516	590.302	98.2376	15.0094	80.9562	4.21701e-27	-3.09123	down
Os10g0486100	2499	2601	5516	433	368	464	84.2389	91.1373	178.35	15.9433	13.0454	18.3604	0.00244938	-3.0846	down
Os04g0257500	1064	1509	1553	228	55	212	111.668	160.777	161.858	24.1811	5.91433	23.1973	9.76172e-17	-3.07245	down
Os09g0445700	37	30	39	1	10	2	2.26976	1.92936	2.29969	0.120617	0.657382	0.184958	0.000197784	-3.04254	down
Os08g0175000	46	40	114	9	7	9	3.04513	2.7443	6.85718	0.580411	0.434003	0.56487	0.0418638	-3.0161	down
Os01g0698200	117	88	195	20	18	12	8.93926	6.93091	14.5901	1.6361	1.50868	1.03872	0.00039079	-3.01496	down
Os08g0127800	99	78	70	17	3	11	4.94725	4.11124	3.23545	1.04032	0.20529	0.761943	1.49793e-07	-3.00585	down
Os01g0680200	1037	675	1052	207	73	68	51.2441	34.1419	49.8743	10.8901	3.72076	3.84377	1.25131e-11	-3.00233	down
Oryza_newGene_6874	14	21	44	0	7	3	0.890164	1.39876	2.65411	0.0392503	0.474433	0.2646	0.0492108	-2.99954	down
Os09g0274800	48	23	47	0	1	14	8.4341	4.10888	8.11837	0.0567509	0.193478	2.65574	0.00053982	-2.99118	down
Os06g0489900	49	70	116	13	6	11	2.16746	3.01481	4.72966	0.6198	0.325946	0.449839	0.0011969	-2.98444	down
Os02g0569400	5262	4648	4029	968	242	574	227.798	206.305	170.123	45.0506	11.1512	28.529	3.86987e-32	-2.97773	down
Os01g0734000	35	21	22	7	0	3	1.91074	1.04515	1.13407	0.395065	0	0.208217	0.0016753	-2.97445	down
Oryza_newGene_3776	32	32	75	3	10	5	1.18101	1.11575	2.86735	0.119932	0.34049	0.176732	0.0168805	-2.9657	down
Oryza_newGene_2975	48	41	42	10	2	5	2.49939	2.20541	2.11242	0.568746	0.154834	0.305154	6.31978e-05	-2.95794	down
Oryza_newGene_2888	38	23	77	4	5	9	0.750568	0.471978	1.44294	0.100198	0.106994	0.204147	0.044153	-2.95514	down
Os05g0378200	18	7	21	1	0	5	0.72698	0.307141	0.780181	0.0848674	0	0.268643	0.0213468	-2.954	down
Os12g0195100	57	40	48	11	3	5	3.5646	2.60436	2.95974	0.785639	0.239196	0.426261	3.14195e-05	-2.94415	down
Os02g0790600	1558	1063	2674	176	171	354	74.8733	52.4774	123.191	8.96443	8.44762	20.0708	0.00256582	-2.9329	down
Oryza_newGene_3788	40	37	73	11	1	8	0.685684	0.619941	1.27997	0.172918	0.0175831	0.122426	0.000703065	-2.92105	down
Os01g0712800	645	831	699	163	35	97	34.1981	45.6524	35.6494	9.66636	1.98462	6.16905	2.02204e-27	-2.89437	down
Os02g0579000	97	150	157	12	13	30	4.97821	7.96868	7.58406	0.744286	0.727295	1.88659	8.47603e-10	-2.89131	down
Os08g0496700	19	16	31	1	4	4	0.718153	0.592801	1.0508	0.116416	0.110276	0.200538	0.00516553	-2.89048	down
Os10g0337400	31	18	61	8	5	2	0.597865	0.474454	1.54558	0.167927	0.170613	0.039821	0.0497378	-2.88967	down
Oryza_newGene_3678	150	139	201	22	24	21	4.40536	4.13866	5.77995	0.709072	0.732836	0.681258	3.42367e-11	-2.88486	down
Oryza_newGene_247	19	9	23	2	5	0	0.587169	0.265851	0.727456	0.0753789	0.148992	6.89501e-07	0.0164685	-2.88024	down
Os09g0448900	4304	3880	4368	937	348	435	136.553	129.937	137.509	30.0778	7.58069	14.1113	1.81047e-32	-2.87998	down
Os07g0599500	295	513	463	118	41	18	24.8908	43.8864	38.2512	10.2559	3.60685	1.63453	1.15141e-07	-2.85638	down
Oryza_newGene_5642	100	60	133	17	12	12	0.959628	0.566732	1.32926	0.163784	0.110991	0.106447	0.000122517	-2.85165	down
Os03g0260000	39	28	33	3	8	3	1.25437	0.93157	1.06406	0.121764	0.279623	0.116622	0.000611449	-2.85041	down
Oryza_newGene_2188	19	11	27	2	3	3	0.897829	0.603998	1.18987	0.0749565	0.180813	0.167966	0.011135	-2.84832	down
Os10g0365200	74	29	68	0	0	24	6.58709	2.75538	5.58591	0.105756	0.00076077	2.93076	0.00698232	-2.84827	down
Os03g0399900	21	64	36	5	2	10	1.9873	5.78977	3.21791	0.507969	0.253176	1.08841	0.0221248	-2.84435	down
Os06g0665400	32	12	27	5	0	5	2.11786	0.883812	1.66444	0.414788	0	0.512033	0.00465769	-2.84085	down
Os03g0348800	311	192	563	28	57	66	5.75805	3.51581	9.60551	0.796241	1.60358	1.07111	0.0149924	-2.83597	down
Os12g0554100	1576	1728	2109	265	121	385	65.4603	70.2398	84.3366	9.82795	4.74025	14.1443	1.94132e-22	-2.82552	down
Os03g0587600	283	172	266	32	30	41	6.85108	4.26778	6.30241	0.86171	0.774558	1.12256	2.91443e-10	-2.8212	down
Os08g0376600	349	514	409	68	19	96	18.2562	28.5585	20.3967	3.98241	1.0821	6.44426	5.58642e-14	-2.81009	down
Os01g0578800	104	68	161	18	9	21	6.64584	4.51361	9.86215	1.2634	0.624779	1.66985	0.00114549	-2.80935	down
Os03g0167650	17989	12385	28578	2270	2235	4026	966.231	668.567	1557.85	117.883	116.54	209.854	0.000755325	-2.8042	down
Os04g0525700	669	559	916	125	61	124	20.7555	16.9197	27.4157	4.03114	1.85405	4.78018	2.30267e-09	-2.80409	down
Os05g0192500	274	232	350	29	45	50	55.8697	47.6841	68.6395	6.37723	9.97808	10.9344	1.78393e-13	-2.80197	down
Os03g0167600	13365	9648	22455	1621	1794	3257	513.775	388.176	869.422	60.4225	64.3573	130.771	0.00148197	-2.78432	down
Os03g0683300	25509	25095	35670	5466	2186	5039	1950.03	1981.07	2605.97	469.113	181.687	465.419	2.087e-13	-2.77894	down
Os08g0193000	139	66	211	18	30	14	6.0061	3.03414	8.66779	0.914102	1.44449	0.79102	0.0153847	-2.76197	down
Os03g0212000	4283	3646	10114	752	1073	869	209.624	187.456	470.019	40.4475	55.1185	51.7536	0.0403293	-2.76001	down
Os03g0605300	29706	21889	36158	3197	2726	7347	866.914	673.634	998.435	106.68	86.8097	274.417	2.06322e-09	-2.73991	down
Os11g0546600	19	12	22	7	0	1	2.60962	1.77115	3.08226	1.02581	0	0.246297	0.0191118	-2.73979	down
Os07g0664150	72	56	77	20	4	7	23.3453	17.9985	24.4243	6.00484	1.39708	2.35947	6.63431e-06	-2.73771	down
Os04g0543700	34921	22293	60628	4398	5248	8230	762.296	483.05	1344.06	95.663	113.715	173.046	0.00877142	-2.73667	down
Os11g0142800	44	30	64	2	11	8	5.94279	4.02801	8.51394	0.360061	1.48076	1.14058	0.000455554	-2.73225	down
Os12g0516800	367	474	521	112	23	72	11.2331	14.2289	16.5983	3.28785	0.651331	2.00898	2.38238e-15	-2.73097	down
Os11g0506800	391	335	572	72	68	58	15.5768	14.0645	21.4838	3.43592	3.08604	3.02532	1.75136e-07	-2.72725	down
Os11g0112900	1791	1004	2328	183	204	401	37.9181	21.7585	50.123	3.6616	4.26896	7.69296	0.000366125	-2.71594	down
Os11g0207600	251	225	289	29	27	62	23.6341	22.1312	26.0108	2.90149	2.58671	6.78812	4.16681e-14	-2.71087	down
Os02g0111900	88	64	152	15	12	20	1.68643	1.10991	2.9476	0.29909	0.236468	0.343885	0.00344836	-2.70874	down
Os10g0576900	5698	3832	8218	760	862	1131	383.292	266.514	556.951	57.3604	62.8678	85.2181	0.000132787	-2.70374	down
Os07g0616800	30	26	28	9	0	4	0.68535	0.578792	0.642214	0.19623	0.0203435	0.0854512	0.0027071	-2.70352	down
Oryza_newGene_3792	83	94	164	21	27	5	10.8325	12.6412	20.8174	2.86899	3.56254	0.861746	0.000620139	-2.70067	down
Os12g0153900	191	185	306	57	17	32	11.9807	12.2235	17.8359	4.14554	1.15082	2.61734	3.35476e-06	-2.6995	down
Os05g0499400	588	699	753	175	74	69	30.2613	37.2109	37.7582	9.7289	4.03211	4.11083	8.74403e-25	-2.69427	down
Os09g0101300	75	74	164	19	14	16	5.14351	5.23214	10.701	1.55804	1.14619	1.35909	0.0106656	-2.69073	down
Os05g0348700	69	44	90	13	12	7	2.36804	1.02996	1.95634	0.278881	0.175572	0.710401	5.72191e-05	-2.67973	down
Oryza_newGene_1696	19	20	18	1	4	4	0.513066	0.501823	0.495617	0.0421399	0.108764	0.0910997	0.0167874	-2.67708	down
Os03g0850900	219	301	296	61	16	52	18.649	27.1795	23.1586	6.20606	1.55471	5.85482	1.70315e-14	-2.67419	down
Os03g0168550	30901	27223	43560	6237	3753	6110	1223.28	1093.26	1707.95	253.623	146.446	247.721	3.04348e-09	-2.67318	down
Os10g0491450	55	55	104	10	12	12	2.67711	2.27525	4.58512	0.362078	1.69577	0.746587	0.000763601	-2.66939	down
Os01g0535100	702	528	942	98	129	118	71.322	56.0109	92.0938	10.9503	14.014	14.4218	2.58456e-07	-2.66915	down
Os07g0516700	85	60	112	13	7	21	8.22788	6.10927	9.98224	1.65507	0.872596	2.85474	7.53068e-06	-2.66266	down
Os08g0499400	159	115	208	27	29	21	9.75531	7.03018	12.902	1.65434	1.81554	1.29842	6.08746e-07	-2.66059	down
Os06g0160800	125	128	216	29	29	17	18.8501	19.5884	31.7766	4.55766	4.65979	2.8306	2.34639e-05	-2.65932	down
Os04g0508400	54	26	51	3	8	10	5.34529	2.75557	4.76642	0.403906	0.878932	1.3811	0.000275638	-2.65596	down
Os08g0298700	1044	571	1840	126	178	251	37.775	20.4466	67.6194	4.42234	6.25933	8.50786	0.030739	-2.65436	down
Os06g0248200	1353	1325	2025	227	232	303	208.626	207.033	297.584	36.8208	36.858	51.5469	3.59616e-09	-2.64038	down
Os02g0517564	103	56	143	20	17	12	7.47079	4.28456	9.79513	1.73109	1.37741	1.1117	0.00256158	-2.63844	down
Oryza_newGene_6331	18	11	20	0	3	5	0.588276	0.382974	0.64454	0.0298056	0.119926	0.162467	0.0322846	-2.6304	down
Os12g0115700	1449	1336	1513	284	156	261	72.954	65.0653	78.4159	13.2075	7.51977	11.6677	6.51421e-29	-2.62938	down
Os08g0425700	60	28	65	6	9	10	2.51086	1.63317	3.71171	0.415444	0.483289	0.523596	0.000872756	-2.6284	down
Os01g0882900	19	24	18	4	1	5	1.00857	1.33254	0.957497	0.253458	0.101633	0.341283	0.0147556	-2.62127	down
Os03g0683200	3377	4679	3534	1194	207	502	347.859	498.969	342.981	131.126	21.9394	60.5272	2.99537e-12	-2.61815	down
Os08g0282100	147	154	142	28	39	6	6.23768	6.70649	5.93431	1.25394	1.70014	0.314886	4.82054e-09	-2.61439	down
Os01g0127500	41615	31874	55720	7182	4712	9483	2548.61	2018.36	3304.26	499.553	319.075	693.157	2.18046e-07	-2.61005	down
Os04g0510900	21	11	34	2	4	5	1.00489	0.602086	1.56844	0.137253	0.250888	0.259349	0.0334697	-2.60119	down
Os02g0103300	20	9	25	1	6	2	1.59119	0.725976	1.91064	0.151289	0.525675	0.220845	0.0246481	-2.601	down
Os07g0533600	44	43	93	14	12	4	2.51121	2.515	4.97085	0.908266	0.725197	0.289685	0.0115218	-2.60001	down
Os05g0499450	44	46	66	13	5	8	4.08057	4.37849	6.04621	1.2741	0.511977	0.810695	0.000119166	-2.59862	down
Os01g0138800	72	28	74	15	4	10	3.52254	1.349	3.57774	0.789907	0.247087	0.662124	0.00591235	-2.59854	down
Os08g0375500	140	85	230	35	16	25	17.2828	10.5219	27.857	4.15126	2.02359	2.90041	0.0103533	-2.59664	down
Os12g0427000	119	86	160	15	31	15	7.34931	5.57775	9.65054	1.00913	2.01085	1.08309	8.57471e-06	-2.5961	down
Oryza_newGene_6311	339	232	374	55	70	33	22.3894	15.5067	24.201	3.58575	4.37584	2.2467	8.29683e-10	-2.59448	down
Os08g0131150	32545	24916	43893	6247	3686	7034	4120.28	3217.77	5364.45	831.574	476.104	999.14	3.68314e-07	-2.59295	down
Os01g0210200	144	82	168	25	29	12	13.606	8.95782	16.7458	2.7137	3.56859	2.09574	6.08995e-05	-2.59199	down
Os03g0348900	2516	1411	3904	277	428	609	222.67	122.469	348.228	23.9658	33.568	51.0766	0.00867123	-2.59111	down
Os04g0589800	164	602	522	71	40	105	18.1348	69.7739	55.9871	8.6107	4.61311	13.3602	0.027931	-2.5902	down
Oryza_newGene_2255	163	159	220	24	38	29	6.68613	6.36842	9.28191	0.901605	1.44064	1.05378	2.87575e-10	-2.58892	down
Os02g0640700	86	104	202	18	26	22	3.86802	4.73248	9.08109	0.831344	1.18874	1.0588	0.00926646	-2.58617	down
Os06g0691500	2708	2299	3759	395	470	614	267.487	234.628	360.533	41.1491	48.5683	68.6268	1.50652e-08	-2.58208	down
Os12g0223300	2296	1482	3820	363	368	552	157.43	97.3774	255.891	24.0144	24.7686	34.8689	0.00673535	-2.58171	down
Os12g0634400	19	23	29	5	3	4	1.6668	2.04648	2.45938	0.450581	0.288713	0.425705	0.00889534	-2.57864	down
Os08g0436400	195	154	342	34	34	49	23.1024	19.1908	38.8017	4.52677	4.30319	7.13463	0.00252824	-2.57766	down
Os09g0518900	29	33	38	8	4	5	2.16926	2.65565	2.7691	0.654791	0.35728	0.46056	0.00182618	-2.56967	down
Os07g0690600	176	152	271	41	41	20	8.85883	7.99441	14.0936	2.38218	2.47193	1.25717	1.44409e-05	-2.56852	down
Os05g0550000	2624	2436	2525	651	246	396	118.372	112.691	109.935	31.7542	11.5361	18.9295	4.33884e-28	-2.56496	down
Os09g0519000	2309	1459	2391	429	205	417	116.99	77.7987	115.71	24.1324	10.8798	26.3118	9.24129e-09	-2.56455	down
Os03g0701500	1696	1849	3019	441	238	442	148.678	169.296	247.103	43.6182	22.2583	48.7683	2.98714e-05	-2.56436	down
Os02g0803900	51	53	83	12	15	5	1.97441	2.09511	3.15036	0.518861	0.614487	0.216894	4.31254e-05	-2.56147	down
Os10g0156200	863	819	1134	122	156	204	146.683	140.784	188.312	20.967	26.7558	36.5206	5.39288e-16	-2.56106	down
Os08g0290200	3957	3095	4788	583	666	782	263.312	213.585	300.694	43.5449	47.3526	63.105	3.06978e-12	-2.55781	down
Os06g0321700	17	21	26	5	0	6	1.04599	1.30526	1.60513	0.321797	0	0.392212	0.0145492	-2.55412	down
Os11g0241700	220	189	211	36	28	43	27.9358	24.0806	26.4966	4.51541	3.51254	5.58562	4.70583e-11	-2.54803	down
Os06g0136201	186	184	290	40	41	33	1.24973	1.19486	2.04358	0.24204	0.248845	0.186719	2.75566e-07	-2.54801	down
Os06g0170866	153	83	203	30	30	16	4.68037	2.56415	6.27905	0.949481	0.990682	0.547627	0.00175777	-2.54484	down
Os06g0156700	675	471	835	80	124	139	13.3329	9.43333	16.4043	1.64442	2.45757	2.86927	2.68244e-07	-2.5448	down
Os09g0295000	568	453	775	73	109	129	27.5263	22.7246	37.1817	3.74741	5.49834	7.00108	2.01745e-07	-2.54477	down
Os07g0196700	15	12	25	5	1	3	0.472152	0.208349	0.408274	0.107101	0.0344461	0.0454397	0.0315374	-2.5446	down
Os03g0263600	21849	19881	27246	4249	2674	5068	871.994	814.137	1064.78	182.255	112.344	224.612	1.74655e-13	-2.53809	down
Os06g0142650	73	70	86	12	13	15	3.57292	3.58382	4.00391	0.713839	0.741792	0.974568	1.15254e-05	-2.53126	down
Os02g0125400	103	54	66	18	5	16	7.21126	3.96243	4.40367	1.44528	0.419793	1.43553	0.000147734	-2.52772	down
Os09g0297300	2928	1885	3897	409	604	515	104.334	70.6339	133.32	17.0255	23.269	23.6909	7.78207e-05	-2.52607	down
Os05g0421100	76	64	88	20	10	10	9.80869	8.44613	10.8062	2.92385	1.37981	1.59989	1.24621e-05	-2.52419	down
Os09g0567500	74	106	139	30	19	7	2.37225	3.48151	4.27265	1.1148	0.681998	0.274966	2.77372e-05	-2.52379	down
Os01g0588600	220	162	289	46	42	30	16.6742	12.9291	20.6852	4.0549	3.56875	2.87472	9.26134e-07	-2.52182	down
Oryza_newGene_895	22	24	39	0	9	6	0.288574	0.309617	0.532323	0	0.113984	0.0773322	0.00492711	-2.51893	down
Os05g0457800	7296	4428	10594	1213	1385	1341	287.67	182.814	401.514	52.8862	57.4712	64.3964	0.00163199	-2.51749	down
Oryza_newGene_4403	41	23	38	5	8	5	2.64007	1.48076	2.43877	0.333393	0.5188	0.356126	0.00204291	-2.5166	down
Os06g0258500	266	184	338	53	32	55	101.508	70.0039	125.713	19.6539	12.1563	21.3255	2.63227e-06	-2.50703	down
Os02g0724450	45	23	67	11	4	9	6.17492	3.3043	8.63767	1.72782	0.640521	1.4718	0.018453	-2.50658	down
Os01g0917900	74	37	52	10	3	16	3.40619	1.79609	2.24542	0.558813	0.177257	0.94397	0.000281388	-2.50374	down
Os12g0427450	224	153	285	42	42	34	16.5306	11.6562	20.76	3.31377	3.29851	2.83185	3.74513e-06	-2.50249	down
Oryza_newGene_3554	48	37	71	5	7	16	1.98487	1.59902	2.90458	0.21749	0.319229	0.62004	0.000247444	-2.4935	down
Os01g0243901	83	87	120	22	14	16	5.59035	6.12981	7.69027	1.76897	1.10368	1.40776	2.06055e-06	-2.49338	down
Os06g0693800	2687	2268	3066	502	367	574	197.874	169.152	231.133	37.5812	33.7102	46.3471	7.3384e-23	-2.48854	down
Os12g0195183	2023	1298	2097	298	338	341	104.977	69.4095	107.321	16.1415	17.8967	19.8396	2.30267e-09	-2.48545	down
Os04g0552700	31	44	36	20	0	0	2.11318	3.06508	2.34887	1.46337	6.25094e-05	0.000564724	0.00151546	-2.4827	down
Os02g0513400	182	119	241	36	38	24	14.4697	9.87724	18.5902	3.06848	3.15335	2.2434	7.8933e-05	-2.48202	down
Os11g0507200	560	204	298	61	37	94	28.1535	10.7926	15.4494	4.11787	2.37501	5.43777	0.0240665	-2.48028	down
Os04g0283800	3450	2890	4072	649	541	704	205.7	178.624	236.705	41.0307	33.4346	48.7927	2.75328e-18	-2.47272	down
Os04g0438900	289	216	331	40	43	70	25.4973	19.5087	27.8192	3.8025	4.0619	7.15832	2.91021e-11	-2.46435	down
Oryza_newGene_6465	212	158	240	39	37	36	27.6951	21.2332	31.0154	5.22889	4.99305	5.15106	2.36948e-10	-2.45932	down
Os04g0554200	22	12	15	2	1	6	1.18318	0.511056	0.818941	0.115438	0.0793994	0.344888	0.0457711	-2.45815	down
Os02g0604800	2151	1609	2570	361	334	470	136.545	104.653	161.048	24.3778	22.4745	32.8287	3.23916e-10	-2.45618	down
Os12g0203700	54	49	49	14	7	7	4.66993	4.44546	4.16888	1.30729	0.654917	0.75944	0.00031099	-2.45302	down
Oryza_newGene_2169	637	567	860	90	128	163	24.0447	21.8048	31.9965	3.53339	4.963	6.48569	3.20308e-10	-2.45235	down
Os06g0250653	373	320	439	65	67	77	101.411	87.5055	113.386	17.722	17.5453	22.5332	9.70426e-16	-2.45139	down
Os02g0721200	154	113	177	31	27	24	7.83867	5.76773	8.87065	1.62188	1.36512	1.23456	3.23633e-08	-2.45081	down
Os03g0101400	651	589	699	140	74	144	18.0173	16.4151	18.6865	4.35575	2.20223	4.38444	9.73792e-21	-2.45064	down
Os03g0281900	473	336	629	90	68	108	13.9316	10.2723	17.9862	2.89908	2.16136	3.70286	9.16098e-06	-2.44912	down
Os06g0610100	2046	1505	2605	367	407	366	87.1354	67.1981	109.379	17.0991	18.6198	15.7964	1.40105e-07	-2.44746	down
Os01g0108400	22	10	22	6	2	2	0.634488	0.5725	0.903842	0.176209	0.203334	0.0609946	0.0347215	-2.446	down
Os10g0382100	137	229	174	37	11	52	14.6888	23.6804	19.0998	3.6794	1.16853	4.90106	5.64037e-07	-2.44589	down
Os06g0107266	22	15	33	9	3	1	3.77666	2.54722	5.18827	1.55541	0.626987	0.285308	0.0139803	-2.44229	down
Os07g0203500	3470	2872	4193	617	592	751	215.224	181.935	256.077	38.9375	35.9096	49.0926	8.42451e-15	-2.44046	down
Os02g0101900	100034	62818	191201	19080	22175	24860	3385.99	2183.01	6028.02	741.156	797.564	994.539	0.0461622	-2.43698	down
Os12g0427100	176	145	250	34	37	36	11.2492	9.85053	15.6111	2.21385	1.7437	2.65073	1.48775e-06	-2.43057	down
Os03g0168100	41	18	58	6	8	8	1.72557	0.80116	2.31945	0.295983	0.378512	0.428766	0.0312882	-2.42654	down
Os11g0116300	1127	591	1288	140	154	271	84.481	43.9019	98.6665	10.1237	11.2098	19.4003	0.000392778	-2.42636	down
Os01g0667000	1213	1009	1623	195	244	287	96.8207	83.9766	124.604	17.2683	20.9625	27.5544	9.63125e-09	-2.41964	down
Os02g0569900	20	19	35	3	4	7	0.73263	0.838113	1.31054	0.182248	0.137048	0.40339	0.0121378	-2.41763	down
Os09g0560100	2235	1741	2804	402	494	386	109.3	88.2184	133.903	19.2885	23.836	20.8751	1.67343e-09	-2.41732	down
Os09g0559150	105	70	158	24	26	13	5.96973	4.10432	8.71135	1.47457	1.52453	0.875748	0.00201107	-2.417	down
Os12g0137000	360	260	541	71	87	63	20.4847	15.1442	27.9098	3.94754	5.05261	3.65044	0.000455022	-2.40829	down
Oryza_newGene_6320	501	421	658	93	125	83	42.3558	36.1664	53.5682	8.09152	10.6477	7.60174	1.25973e-09	-2.40659	down
Os05g0116600	666	475	827	150	116	109	42.0505	31.0823	51.2906	10.041	7.64974	7.91541	2.85155e-07	-2.40587	down
Oryza_newGene_2220	39	52	56	14	3	11	0.783545	1.01383	1.12895	0.295559	0.0669496	0.195468	0.000483094	-2.40541	down
Oryza_newGene_319	21	14	33	6	2	5	0.685923	0.45411	1.08837	0.193441	0.0829974	0.143939	0.0175084	-2.40159	down
Os07g0580200	127	103	193	27	26	28	10.382	9.51233	15.6629	2.64884	1.75638	1.64222	7.77957e-05	-2.3995	down
Os11g0242600	44	27	18	9	5	3	2.18979	1.43046	0.868956	0.507644	0.288861	0.201389	0.0108111	-2.39913	down
Os03g0168650	3407	2882	5012	865	495	808	330.875	279.955	484.746	81.3895	46.5883	77.439	5.57598e-06	-2.39637	down
Os08g0558300	158	134	255	32	29	44	22.8587	20.5041	33.4172	5.34339	4.57448	8.49636	0.000265519	-2.39621	down
Os06g0607750	5452	2746	5492	991	577	1060	538.146	277.977	524.188	104.462	58.8985	117.687	0.000140258	-2.39501	down
Os05g0427400	2866	3781	3131	983	326	567	104.163	143.432	110.799	39.0291	12.6354	24.3869	8.65643e-18	-2.39416	down
Os08g0254300	183	115	253	17	37	52	5.1562	3.36395	7.16829	0.48501	1.01988	1.81046	0.00108701	-2.39361	down
Os08g0443600	1607	1217	1947	265	278	375	163.679	127.027	196.616	26.8237	28.4158	41.5293	1.06516e-09	-2.39215	down
Os07g0414700	888	749	1055	156	167	195	56.2181	48.9718	64.8137	10.8617	11.3192	14.4546	3.05899e-17	-2.39184	down
Os05g0137700	538	708	760	118	62	206	24.6685	30.2065	34.8086	5.39764	3.01694	8.28353	1.479e-12	-2.39157	down
Os02g0604600	694	513	919	158	95	157	58.5292	44.4525	76.8366	13.9643	8.40039	14.679	3.01577e-06	-2.38872	down
Os02g0607100	859	720	1014	165	131	204	80.3212	68.9078	95.2347	15.9495	12.7212	20.4927	1.1102e-16	-2.38864	down
Os12g0119175	27	13	17	1	3	7	1.28019	0.622376	0.866507	0.0759764	0.157739	0.296774	0.0334471	-2.38736	down
Os08g0414500	68	137	121	15	31	17	8.12732	14.1099	13.1706	1.26724	4.17498	2.51157	0.000129718	-2.38573	down
Os07g0298900	132	158	114	36	8	34	3.88708	5.66176	4.3367	0.878083	0.338942	1.28037	2.06693e-07	-2.38485	down
Os04g0162500	100	75	135	10	22	28	8.89	6.95653	11.5531	0.932096	2.0195	2.95152	1.61917e-05	-2.38455	down
Os12g0431300	29	12	21	9	2	1	0.585166	0.308165	0.384689	0.161124	0.0470431	0.0247357	0.0255905	-2.38077	down
Oryza_newGene_1453	80	65	133	26	16	12	2.87128	2.33337	4.80619	0.920826	0.581133	0.42439	0.00169411	-2.37852	down
Oryza_newGene_3767	1534	1189	1116	422	152	172	65.6826	52.9253	47.1906	19.536	7.11731	8.47616	1.64467e-12	-2.37523	down
Oryza_newGene_6511	35	30	53	4	13	6	1.08915	0.892886	1.65441	0.13181	0.401316	0.180891	0.00180356	-2.37463	down
Os03g0304800	2387	1779	3231	429	319	693	342.761	256.272	456.245	61.478	45.7442	97.4483	1.04803e-05	-2.37457	down
Oryza_newGene_234	116	118	207	36	26	24	2.33658	3.04822	4.46094	0.666542	0.591593	0.445543	0.000345095	-2.373	down
Os01g0837350	410	283	399	39	118	56	19.6218	13.3416	18.7621	1.90876	5.64359	2.66343	2.12804e-10	-2.37252	down
Os03g0794000	623	193	689	117	68	110	66.916	21.6787	72.6369	14.0687	7.60399	14.9557	0.0389099	-2.36552	down
Os07g0633300	18	22	11	0	10	0	1.18226	1.48144	0.76157	0	0.674474	0.0547474	0.0496942	-2.36412	down
Os08g0131100	24161	19043	28741	5161	2810	6152	1051.03	821.516	1256.87	224.534	122.817	260.605	2.82601e-11	-2.36279	down
Os02g0647300	18	25	13	0	10	1	1.33913	1.95454	0.931744	0.0714943	0.783517	0.147418	0.0375781	-2.36171	down
Os02g0285900	595	570	621	58	178	115	25.5393	24.8464	26.005	2.67991	7.95678	5.3978	8.38798e-19	-2.3615	down
Oryza_newGene_310	147	80	175	40	18	21	11.8666	6.64215	13.8717	3.44815	1.52906	1.92432	0.000763601	-2.36107	down
Os03g0355500	831	664	1078	159	173	175	51.3491	41.8569	65.5965	11.5112	11.3513	13.4354	1.09941e-08	-2.35787	down
Os09g0442000	27	16	28	7	2	5	1.33202	1.11419	1.05763	0.607971	0.122175	0.284258	0.017004	-2.35567	down
Oryza_newGene_1037	3952	3161	5009	685	781	932	73.9661	58.6171	96.7767	11.7942	13.2708	15.6013	1.3441e-09	-2.35224	down
Os08g0519700	862	798	1825	262	179	249	17.3953	19.0198	39.9907	6.4985	5.93061	5.7835	0.021397	-2.35193	down
Os07g0434300	387	286	498	70	79	83	73.2508	55.8242	90.4719	14.1721	15.8402	18.0275	6.22133e-07	-2.35014	down
Os07g0578125	71	51	110	13	23	10	5.03698	3.66156	7.48673	1.05339	1.74638	0.866345	0.00226264	-2.34978	down
Os07g0690900	227	166	378	53	51	49	6.88675	4.99241	11.8108	1.92516	1.65823	1.62981	0.00439015	-2.34841	down
Oryza_newGene_7049	1350	1074	1870	273	251	330	55.3544	44.103	76.9946	11.1041	10.1839	13.3691	1.94225e-06	-2.34464	down
Oryza_newGene_7586	117	89	141	26	30	13	2.41582	1.72853	2.6778	0.476673	0.483163	0.193745	1.51571e-06	-2.34436	down
Oryza_newGene_66	589	386	547	90	73	140	15.6847	9.76071	15.3851	2.08032	1.67772	2.94968	1.54033e-10	-2.34234	down
Os01g0854800	956	1443	1131	500	52	151	34.9401	54.1547	40.648	19.3621	1.99294	6.15654	1.82269e-06	-2.33951	down
Os02g0225100	51	35	89	4	13	18	7.05157	5.13508	11.556	0.686533	1.95933	3.16557	0.0236347	-2.33837	down
Os04g0588350	862	677	1044	175	188	153	37.4623	30.8022	43.2951	8.6737	8.88618	8.3006	5.18404e-11	-2.3378	down
Os06g0711200	19	16	30	7	4	2	2.19338	2.02225	3.52589	0.919109	0.586528	0.300449	0.0246481	-2.33595	down
Oryza_newGene_5044	53	59	58	10	9	15	2.40563	2.45993	2.67358	0.383977	0.39033	0.620729	0.000311561	-2.33549	down
Os01g0946100	316	165	378	50	36	86	14.3369	7.74786	16.7135	2.46434	1.74222	4.49595	0.00153172	-2.33502	down
Oryza_newGene_1516	52	31	76	12	14	6	1.34503	0.805202	1.92978	0.340035	0.38807	0.181427	0.00720188	-2.32787	down
Os03g0793300	1746	1363	2152	281	397	383	138.021	111.89	163.013	23.1935	31.76	34.275	9.7409e-10	-2.32449	down
Os08g0541700	109	79	133	17	15	33	11.6545	8.83331	13.2978	2.09072	1.83611	4.4097	4.03099e-06	-2.31865	down
Os06g0228600	2779	2411	2993	664	310	682	131.555	112.922	147.595	33.6094	15.0542	33.598	3.32307e-23	-2.3183	down
Os08g0299600	21	26	32	6	5	5	0.573866	0.694184	0.89075	0.166634	0.147831	0.148104	0.0128045	-2.31781	down
Os07g0599900	2260	1880	3515	592	329	631	348.713	291.668	530.752	91.4287	51.3928	100.622	0.0001622	-2.31689	down
Os03g0588400	1156	826	1755	296	238	224	72.0788	55.0886	109.123	19.6682	15.9736	16.6812	0.000973419	-2.31637	down
Oryza_newGene_995	94	68	123	20	20	18	10.1656	7.50666	13.2418	2.18422	2.22827	2.09595	1.13149e-05	-2.31133	down
Os07g0543600	1307	878	1537	235	270	255	102.534	70.9181	116.86	20.0534	22.7707	23.2452	5.39108e-07	-2.30643	down
Os03g0335100	3068	2622	3801	594	624	722	150.054	132.745	182.506	30.9463	31.8682	40.5329	8.57967e-14	-2.30477	down
Os10g0157200	265	241	350	68	55	52	19.337	18.0106	25.1951	4.9963	4.05407	4.12204	1.25131e-11	-2.30427	down
Os02g0219000	981	710	1325	200	221	198	44.8978	33.5796	59.2704	9.55676	10.4499	10.1788	1.97512e-05	-2.29932	down
Os04g0388000	25	13	30	6	3	5	1.01247	0.53703	1.34376	0.299036	0.144519	0.326321	0.0236965	-2.2943	down
Os02g0605000	2572	1936	3252	549	510	542	136.876	107.135	167.873	31.697	28.6636	33.9637	1.00083e-07	-2.29142	down
Os02g0672500	364	299	521	79	74	92	13.6341	10.9628	20.3479	2.64542	2.49149	2.98004	6.38596e-06	-2.28749	down
Oryza_newGene_5780	222	113	264	27	59	38	5.98063	3.24575	6.58179	0.787662	1.81579	1.16206	0.00230055	-2.28743	down
Os03g0837700	64	64	99	7	20	20	9.38555	9.68085	13.9328	1.12698	3.12219	3.41214	7.13305e-05	-2.28739	down
Oryza_newGene_3618	531	341	635	106	121	85	9.58254	6.13954	11.5463	1.89563	2.1154	1.494	1.13485e-05	-2.28647	down
Os12g0432000	164	133	157	22	41	31	10.477	8.87447	9.6623	1.56639	2.75723	2.36267	1.62607e-07	-2.28592	down
Os04g0437500	2751	1938	3138	550	449	622	135.142	98.2234	151.027	28.9706	22.8611	34.2252	6.60717e-09	-2.28568	down
Oryza_newGene_5707	91	72	93	21	11	21	10.9489	8.51485	11.6495	2.26177	1.22369	2.17329	3.09945e-05	-2.28545	down
Os03g0785900	809	551	1208	168	229	136	57.4448	40.9901	79.0162	13.7427	17.3691	12.3257	0.0017172	-2.28358	down
Os01g0675933	26	25	26	3	9	4	4.35524	4.18908	4.27423	0.614136	1.55742	0.716277	0.0158708	-2.2809	down
Os06g0228666	2213	1952	2443	574	319	480	127.064	112.738	142.209	33.7871	18.7181	28.1326	7.93253e-23	-2.28025	down
Os02g0607000	2139	1612	2625	413	446	467	147.43	114.495	176.54	30.6325	32.5205	36.6974	1.06529e-08	-2.27996	down
Os04g0270900	1022	730	1124	195	211	192	53.2861	39.3089	56.6389	10.8743	11.4644	11.6226	7.81022e-11	-2.27992	down
Os03g0366350	111	100	173	35	21	24	3.42275	3.15141	5.20127	1.15152	0.667606	0.807059	5.15118e-05	-2.27733	down
Os10g0326400	159	80	188	27	32	30	7.82006	4.05681	8.91778	1.43358	1.67041	1.68801	0.00207584	-2.27715	down
Oryza_newGene_1723	533	455	610	85	110	138	15.2243	12.6071	18.2858	2.1898	2.82353	3.31724	8.33628e-17	-2.27693	down
Os11g0480000	74	51	129	13	26	14	0.878709	0.59361	1.5728	0.154643	0.257618	0.136011	0.0216534	-2.27669	down
Os01g0885700	692	508	955	171	161	118	9.63599	7.13413	13.4788	2.32841	2.17413	1.61531	4.26223e-05	-2.27419	down
Os05g0574600	217	168	338	57	27	67	7.65446	6.08521	11.8013	2.11941	1.0211	2.58958	0.000995113	-2.27417	down
Os06g0693900	1086	903	1461	204	298	219	76.2229	66.4786	98.2708	15.6968	21.9724	18.5579	8.41562e-08	-2.27322	down
Os08g0335600	141	62	97	47	10	6	12.2609	5.51762	8.12683	4.50719	0.939267	0.673469	0.0112767	-2.2629	down
Os02g0596200	4531	2555	7211	1262	752	998	206.259	122.388	315.355	63.7913	36.6159	55.7693	0.0243584	-2.26195	down
Os03g0193600	276	206	344	50	46	78	19.577	15.2637	23.5518	3.99756	3.60636	6.77304	2.8747e-07	-2.26157	down
Os02g0198000	174	141	264	45	41	36	4.16971	4.48584	7.1069	0.66153	0.597422	0.798289	0.000146891	-2.26137	down
Os04g0597700	29	28	38	12	5	3	1.17747	1.16638	1.53182	0.54	0.232156	0.148461	0.00755808	-2.2609	down
Os05g0414200	28	29	28	3	15	0	1.0359	1.05834	1.04056	0.136674	0.532313	7.39433e-06	0.0119986	-2.2537	down
Os10g0128300	132	59	149	40	13	19	15.0442	6.98141	16.2612	4.96373	1.52809	2.57402	0.00882836	-2.25307	down
Os01g0765900	942	716	1272	199	204	218	49.8865	42.6164	70.4961	9.39386	9.82281	9.75088	5.22851e-06	-2.25286	down
Oryza_newGene_3636	363	366	361	62	99	70	35.9127	38.0931	34.445	6.84947	10.2713	8.76883	2.03483e-13	-2.25199	down
Os02g0608000	118	50	162	31	26	13	3.02589	1.28794	4.24048	0.774913	0.622329	0.324388	0.0403506	-2.25186	down
Os11g0611100	116	110	170	22	20	42	13.2355	12.8129	19.3931	2.60622	2.37291	5.09327	1.22565e-06	-2.25181	down
Os08g0491400	2787	2033	3296	572	592	557	157.244	119.11	178.21	35.0661	35.3971	37.164	7.33256e-09	-2.25176	down
Os04g0609400	71	53	125	11	22	20	4.30039	3.34929	7.3055	0.774527	1.40995	1.48231	0.0146987	-2.24806	down
Oryza_newGene_2125	284	184	329	54	51	65	16.2048	10.7747	18.6431	3.13908	2.89991	3.94957	3.55155e-06	-2.2434	down
Os02g0294000	1081	832	1382	214	247	242	62.0684	49.2741	77.0418	13.1637	14.9599	15.7952	1.10715e-07	-2.2432	down
Os10g0154500	409	426	734	119	123	93	33.8557	36.5687	58.644	10.4954	10.5572	9.03663	0.00041889	-2.24252	down
Os03g0589100	1262	904	1487	219	316	247	109.3	80.4563	122.36	21.1284	29.5541	25.13	4.18982e-08	-2.23834	down
Os02g0633900	663	451	776	132	135	139	57.8309	40.7851	64.8484	12.4302	12.1987	14.3817	4.40881e-07	-2.23315	down
Os01g0186400	219	142	383	43	79	38	1.86652	1.11418	3.36138	0.407058	0.711076	0.277575	0.0326776	-2.23315	down
Os06g0148900	74	45	99	10	18	19	4.26439	2.40147	5.2832	0.573546	1.01765	1.11536	0.00177173	-2.22895	down
Os10g0153900	745	595	923	132	169	188	49.19	40.5721	59.3837	9.13991	11.4471	14.1776	1.02619e-09	-2.22485	down
Os05g0365600	618	526	738	152	83	172	20.7183	17.1768	25.6116	4.85954	2.64233	5.16666	1.11305e-13	-2.22299	down
Oryza_newGene_2891	23	28	46	5	1	15	1.68171	2.00238	3.53154	0.36014	0.123683	0.947286	0.012037	-2.22293	down
Os11g0621825	12	26	22	5	3	5	0.378793	0.8315	0.666613	0.191694	0.121906	0.197591	0.0425057	-2.21992	down
Os07g0143900	50	45	66	10	13	12	2.43825	2.22109	3.15442	0.492355	0.681471	0.629286	0.000822168	-2.21613	down
Os07g0504200	2708	1934	3172	504	664	531	169.881	127.439	187.319	34.3628	43.853	39.7407	3.46691e-08	-2.21578	down
Oryza_newGene_3000	33	46	68	10	8	14	0.421346	0.580189	0.900477	0.119804	0.100583	0.162042	0.00145812	-2.21464	down
Os02g0604700	1416	1164	1791	316	295	344	64.4684	53.2005	82.3388	14.5288	13.4551	15.7744	5.67546e-10	-2.20866	down
Oryza_newGene_45	44	39	77	12	16	7	4.09699	4.22759	7.86044	1.42971	2.06725	0.728626	0.00399634	-2.20782	down
Os10g0124200	263	225	371	59	77	52	17.8879	14.3781	25.8413	4.06419	5.08531	3.34651	1.53815e-06	-2.20659	down
Os01g0701700	26	33	37	12	4	5	1.35352	1.76392	1.81631	0.70454	0.25423	0.339207	0.00883875	-2.20553	down
Os01g0686650	3317	2495	3976	717	698	729	121.928	95.9662	140.99	28.2748	26.2719	32.0458	3.51753e-09	-2.20493	down
Os11g0231800	95	57	99	16	22	17	18.3204	11.1263	18.6196	3.15445	4.20085	3.55497	6.59303e-05	-2.20448	down
Oryza_newGene_959	45	35	61	5	12	14	3.79914	3.02294	4.99056	0.483963	1.03338	1.33503	0.00173197	-2.20067	down
Os09g0491532	173	110	199	41	29	36	2.40959	1.5377	2.74326	0.606619	0.417259	0.535182	1.01789e-05	-2.19902	down
Os07g0446800	2753	1998	3579	616	689	528	99.037	75.6917	124.131	25.1437	26.4372	23.6869	7.03224e-06	-2.19863	down
Os03g0589400	709	479	921	149	138	178	63.1673	43.642	78.2157	14.6725	13.3167	18.4051	7.00011e-05	-2.1959	down
Os06g0687200	1277	998	1578	226	305	319	63.0869	51.2259	74.1546	12.7911	16.5573	19.3914	5.96331e-09	-2.19502	down
Os02g0219050	3373	2495	3958	688	753	734	183.295	141.098	204.429	41.8408	44.3112	48.3422	2.61429e-09	-2.18985	down
Os10g0423800	134	92	161	20	34	32	10.8243	7.57943	13.0236	1.61986	2.82494	2.74152	4.73022e-06	-2.18473	down
Oryza_newGene_4326	46	49	94	19	10	13	1.12649	1.16745	2.39637	0.421134	0.226145	0.279635	0.0108809	-2.18472	down
Os04g0680550	50	57	68	17	7	15	2.38619	2.44757	3.46053	0.865781	0.32198	0.608426	0.00064851	-2.17931	down
Os02g0114400	78	76	97	27	19	10	9.84925	10.0211	11.1964	3.91147	2.60892	1.78401	7.96884e-05	-2.17754	down
Os05g0426900	59	75	41	20	7	12	5.57105	7.35318	3.88637	1.94553	0.712599	1.29995	0.000650487	-2.17708	down
Os11g0187200	59	59	70	5	16	21	3.59278	3.79884	4.11368	0.365942	1.06831	1.63931	0.000451843	-2.17702	down
Os06g0214800	3514	3115	3048	765	406	993	216.813	200.217	176.927	53.3088	27.0547	77.3688	3.48247e-20	-2.17381	down
Os10g0197800	154	73	157	39	27	20	8.94912	4.34456	8.90836	2.43077	1.65307	1.29402	0.00188566	-2.17243	down
Os03g0702600	155	143	210	38	34	42	12.6083	11.9978	16.16	3.43962	2.89116	4.20199	1.64355e-07	-2.17009	down
Os03g0558700	97	110	87	26	15	25	6.80141	8.04937	5.87627	1.94512	0.909752	2.07616	2.89321e-05	-2.16784	down
Os06g0607700	21561	11799	21190	4355	2646	5261	627.681	346.16	597.667	130.767	79.0594	163.094	5.31676e-05	-2.16724	down
Os11g0154500	749	537	777	132	135	198	24.7556	18.0531	25.7232	4.37057	4.35351	6.69524	9.39765e-12	-2.16349	down
Os07g0456900	266	206	216	57	49	49	6.46575	5.18207	5.19036	1.47458	1.26316	1.32945	2.88797e-09	-2.16308	down
Os06g0257600	92	78	127	17	21	29	1.71727	1.35919	1.8623	0.245972	0.306142	0.420123	2.8493e-05	-2.16305	down
Os12g0145400	1182	711	1537	169	164	441	37.0327	21.8363	50.5455	5.27351	5.20182	13.2412	0.00236735	-2.16298	down
Os08g0197700	1031	743	1261	240	256	189	33.7949	25.3286	40.5727	8.41065	8.8366	7.12432	5.75895e-07	-2.16181	down
Oryza_newGene_3074	163	107	208	41	34	33	3.5878	2.30459	4.74419	0.857326	0.700407	0.646879	0.000125058	-2.16036	down
Oryza_newGene_6480	91	75	169	0	28	48	15.3989	12.8723	28.9023	1.31895e-05	4.76909	8.34143	0.0369605	-2.15697	down
Os12g0149300	76	63	130	15	11	35	3.42387	2.9438	5.61166	0.775037	0.541372	1.87817	0.00827573	-2.1562	down
Os03g0380700	518	445	800	163	136	101	39.6202	34.7797	61.6347	17.773	11.7154	9.21564	0.000149574	-2.15446	down
Os03g0692350	174	126	259	49	51	27	9.47885	7.17155	13.672	2.88727	2.90176	1.78095	0.0014248	-2.15276	down
Oryza_newGene_305	70	64	42	8	9	23	2.94836	2.63233	1.82188	0.309621	0.353758	0.84566	0.000749652	-2.15018	down
Os07g0192700	1338	980	1676	262	285	362	55.7742	42.919	67.105	12.1142	12.7725	18.1395	1.19056e-06	-2.15006	down
Os05g0439750	108	63	167	23	36	18	2.12504	1.96433	1.91614	0.28809	1.18777	0.391709	0.0233363	-2.14961	down
Os12g0596501	432	501	578	153	78	114	18.2072	20.9407	25.1484	5.51903	3.47037	4.16392	7.93499e-15	-2.14425	down
Os01g0836900	107	95	148	20	29	31	5.6659	4.96409	8.03734	1.02851	1.55429	1.57206	9.51332e-06	-2.14409	down
Os04g0162600	34	17	19	9	3	4	1.60068	0.685119	0.806565	0.301509	0.121067	0.287799	0.0327505	-2.1408	down
Os09g0493500	32383	26954	34808	6994	4538	10028	1533.03	1298.76	1786.2	296.93	185.425	415.006	4.50075e-08	-2.14028	down
Os10g0374200	132	99	126	35	32	15	7.66337	5.96232	7.13569	2.16832	1.97414	1.03479	8.65934e-06	-2.13543	down
Os02g0512000	81	75	92	15	20	22	4.91824	4.69975	5.40379	1.03662	1.32992	1.56475	0.000116568	-2.13541	down
Os10g0150300	653	440	753	165	52	208	70.2909	48.748	80.2345	18.1654	5.84768	24.359	1.55654e-05	-2.13278	down
Os10g0484800	51700	42877	58653	11903	8370	15023	2173.75	1765.95	2480.7	490.288	347.88	596.194	6.58812e-06	-2.132	down
Os02g0208675	32	12	21	1	8	6	2.53529	1.04798	1.56087	0.157027	0.685823	0.657782	0.0423739	-2.12991	down
Os10g0157400	209	244	296	42	55	76	13.8707	16.6034	19.2823	2.87331	3.73941	5.47981	1.39654e-09	-2.12867	down
Os11g0111900	611	290	466	163	117	36	35.3953	16.9827	25.7407	10.7497	7.19925	2.39549	0.00179954	-2.12568	down
Oryza_newGene_7134	584	346	659	115	128	125	17.5032	10.2762	20.3067	3.27345	3.61625	3.45063	6.43504e-05	-2.12477	down
Oryza_newGene_2886	152	115	203	45	48	16	6.05827	4.67244	8.01138	1.77209	1.86803	0.673067	6.08995e-05	-2.12259	down
Os05g0194900	855	572	966	144	216	198	30.6714	21.2943	33.6205	6.13354	8.11023	8.56266	8.30811e-07	-2.11503	down
Os01g0931700	496	387	532	82	27	221	32.2021	26.4674	34.511	5.08058	2.14304	14.4873	1.34203e-06	-2.11436	down
Os03g0145600	728	631	862	158	176	185	42.4497	37.6979	49.6837	9.62233	10.6605	11.9077	6.1223e-17	-2.11153	down
Os01g0244000	24	17	36	12	6	0	1.48965	1.14156	2.10004	0.871957	0.468493	0.000300301	0.0267301	-2.11042	down
Os01g0703300	26002	21358	31948	6459	5022	7110	1381.65	1146.74	1674.22	344.519	265.395	386.664	1.19318e-08	-2.10696	down
Oryza_newGene_7624	561	454	707	143	110	151	10.0691	7.48353	12.7589	2.16733	1.67311	2.42338	9.27289e-09	-2.10582	down
Os01g0630101	1348	957	1613	344	316	260	37.6635	27.3677	44.372	10.4293	9.34329	8.13695	5.81258e-07	-2.10454	down
Os07g0589600	212	194	296	58	43	65	18.1525	17.2574	24.3245	5.26752	3.82922	6.53124	1.17433e-07	-2.0946	down
Os08g0515800	29388	24064	32711	8085	4854	7426	1277.24	1014.94	1402.37	348.488	208.756	302.48	3.75153e-08	-2.09456	down
Os01g0140100	13669	14976	11593	5026	2008	2478	567.325	643.84	457.925	230.936	87.8889	124.73	3.03237e-12	-2.09262	down
Os01g0844700	207	133	255	57	47	37	28.0795	18.695	33.8449	8.51277	6.83197	6.00913	0.000129718	-2.09139	down
Os03g0783100	396	278	675	133	83	104	18.9304	13.2089	32.7238	6.03919	3.81208	4.66953	0.019758	-2.09075	down
Os12g0624700	279	211	397	57	87	67	23.9667	18.9937	32.4269	5.25891	7.80195	6.95762	0.0002188	-2.08674	down
Os07g0434125	26	23	35	4	11	5	5.64515	5.09361	7.06877	0.99503	2.4281	1.37271	0.0218544	-2.08542	down
Os05g0324000	1217	1066	1450	241	316	333	42.418	38.1117	50.0391	8.63327	11.2691	12.9403	1.08512e-16	-2.08274	down
Os03g0118200	1866	1563	2474	523	292	596	104.979	81.612	140.506	25.3036	13.5922	30.7839	3.91802e-07	-2.0789	down
Os01g0913900	139	147	178	25	40	46	5.39101	5.76291	6.92043	1.03781	1.60284	1.9231	1.31699e-06	-2.07799	down
Os08g0492000	5477	4060	7390	1523	972	1555	144.106	109.568	189.786	44.1211	27.146	46.3754	5.50904e-05	-2.07771	down
Os12g0616500	100	65	140	24	10	39	5.75513	3.53994	7.88277	1.34307	0.704587	2.16875	0.00508651	-2.07764	down
Os11g0539000	155	106	203	52	28	31	7.79807	5.58541	9.94647	2.77031	1.49749	1.79433	0.000280014	-2.07756	down
Os04g0627900	343	273	607	89	107	97	27.7039	22.7812	47.1942	7.82721	9.12487	9.24071	0.0123791	-2.07693	down
Oryza_newGene_3637	63	75	108	7	29	23	5.79915	6.76773	10.3774	0.621999	2.50254	1.86931	0.000215941	-2.0755	down
Os03g0295932	115	91	128	34	23	23	41.6899	32.9439	44.908	12.7014	8.71819	9.12827	2.50972e-05	-2.07531	down
Os12g0467200	18	23	38	5	7	7	0.560423	0.723367	1.18744	0.167776	0.224314	0.228453	0.0279294	-2.07132	down
Os03g0589500	19	23	41	3	12	5	0.537303	0.578663	1.02746	0.0874939	0.290873	0.119868	0.0289386	-2.06933	down
Os04g0455700	30	22	27	9	7	3	3.02701	2.39122	2.56669	1.03724	0.788924	0.434298	0.0279544	-2.0687	down
Os10g0436950	805	440	607	210	91	145	41.4003	23.9595	29.3439	12.6749	5.21134	9.7205	8.00445e-05	-2.06658	down
Oryza_newGene_6437	793	541	860	169	160	201	23.382	15.897	25.7027	4.71705	4.38967	5.62421	3.75153e-08	-2.0636	down
Os05g0151150	54373	46141	60519	14173	10276	14464	3316.61	2938.57	3386.88	1032.69	706.926	1145.61	2.27916e-05	-2.06272	down
Os03g0701100	42	51	60	27	0	10	0.947924	1.12041	1.38453	0.58564	0.00144832	0.218977	0.00236981	-2.06014	down
Os07g0671400	85	111	56	20	1	40	4.98628	6.82345	3.14718	1.28781	0.115504	2.82913	0.00522145	-2.05837	down
Os04g0164701	37	32	75	8	15	12	2.71434	2.44365	5.13797	0.681631	1.2471	1.10342	0.0484178	-2.05677	down
Os03g0724800	67	42	76	17	18	10	2.95157	1.86885	3.2774	0.796513	0.848319	0.505448	0.00102074	-2.05365	down
Os11g0201000	52	36	60	13	6	17	4.38933	3.12622	4.95229	1.18811	0.558927	1.62661	0.00286048	-2.05355	down
Os04g0670500	304	252	572	110	80	85	12.467	10.8239	22.6045	5.05448	3.53023	4.24516	0.0231558	-2.05143	down
Oryza_newGene_181	1076	798	1274	273	215	279	33.3082	24.9789	38.1202	9.17579	6.92595	9.42357	3.7646e-08	-2.05122	down
Os04g0346800	3088	2125	3717	657	501	1020	169.278	119.455	183.574	46.7516	33.6937	72.5241	1.58016e-05	-2.05009	down
Oryza_newGene_1608	118	86	183	46	37	12	6.10999	4.41077	9.58193	2.28263	1.78	0.605529	0.0077876	-2.04077	down
Os01g0738400	181	142	231	47	51	38	16.5667	13.2629	20.5299	4.35848	4.66563	3.76533	4.92069e-07	-2.04061	down
Os05g0428600	2100	1462	2461	470	521	490	64.1557	46.628	73.52	15.7948	17.0764	17.7121	7.79511e-07	-2.03824	down
Os07g0591350	133	98	179	27	33	41	6.834	5.09087	9.06194	1.46869	1.7945	2.1942	9.74348e-05	-2.03615	down
Oryza_newGene_3643	36	29	36	8	8	9	1.06061	0.824355	1.12935	0.22322	0.237329	0.227127	0.0142631	-2.02802	down
Os04g0310900	122500	98046	149971	33631	28219	29935	5481.02	4546.89	6314.68	1757.98	1410.5	1668.07	0.00706145	-2.02727	down
Os03g0150550	112	80	171	37	37	16	6.31662	4.62151	9.40018	2.21216	2.16602	1.04079	0.00584761	-2.0267	down
Os03g0267800	229	203	272	84	37	54	7.64512	6.65682	9.38818	2.72711	1.18325	1.6768	1.79828e-08	-2.02152	down
Os05g0136200	198	172	209	39	24	81	7.27545	6.24141	7.97178	1.39373	0.77482	2.75208	2.20793e-07	-2.02135	down
Os04g0436900	427	408	542	98	112	133	5.71687	5.53283	7.38613	1.42179	1.4905	2.0138	8.8648e-13	-2.01952	down
Os12g0134700	28	19	33	13	2	5	1.63336	1.14506	1.85819	0.848061	0.169015	0.338419	0.0316562	-2.01284	down
Os02g0116700	36	74	42	12	10	16	0.836578	1.78076	0.927645	0.319485	0.246458	0.470277	0.0085695	-2.01267	down
Oryza_newGene_1575	190	118	231	40	29	66	3.56961	2.15629	4.53478	0.695124	0.503435	1.06362	0.000625102	-2.01193	down
Os10g0328700	1159	902	1250	297	227	305	39.3552	31.8644	41.4653	10.6887	7.96612	11.6379	9.14445e-15	-2.01156	down
Os12g0143750	42	50	51	12	14	10	3.9831	4.68987	4.70058	1.22498	1.4305	0.970504	0.00426625	-2.00359	down
Os03g0799400	332	263	436	85	90	85	23.2975	21.3653	34.5102	4.11185	8.65282	8.48837	1.74189e-06	-2.00193	down
Os07g0272700	209	203	230	45	51	66	8.14405	8.07245	8.87811	1.83317	2.0534	2.73793	8.41562e-08	-2.00044	down
Os07g0240600	271	271	396	88	59	90	10.2038	10.3114	14.7502	3.38469	2.24364	3.52376	2.71422e-07	-1.99892	down
Os01g0660500	157	80	210	44	33	36	5.85132	3.08252	7.23654	2.05829	1.42546	1.72571	0.0189196	-1.9987	down
Os03g0746000	61	55	74	20	13	15	2.1446	1.99532	2.52043	0.792967	0.51211	0.612123	0.00123489	-1.99853	down
Os01g0195300	64	80	30	10	17	17	4.88702	6.66208	2.06608	0.739668	1.1736	1.82	0.0203852	-1.99534	down
Oryza_newGene_6337	634	413	997	161	129	229	20.0025	13.3041	33.1064	4.85123	4.4053	6.3265	0.0179889	-1.99288	down
Oryza_newGene_3032	327	247	342	62	81	90	13.036	10.4657	13.4838	2.68199	3.39616	4.08091	7.7668e-10	-1.98913	down
Oryza_newGene_254	84	69	141	29	21	25	0.933125	0.751408	1.63533	0.303725	0.214705	0.240862	0.00626648	-1.98573	down
Os05g0244900	264	223	299	65	66	70	16.6964	15.2107	21.3001	3.27344	5.97247	3.27281	7.68965e-09	-1.98128	down
Os01g0225400	3062	2044	4988	758	676	1152	115.738	79.0958	187.884	30.8234	26.5973	47.3431	0.0233608	-1.98015	down
Os07g0599300	30498	17593	30350	5907	5690	8520	4348.37	2573.85	4138.05	859.181	812.161	1362.8	3.64464e-05	-1.97733	down
Oryza_newGene_3765	366	253	395	101	84	76	40.687	28.3842	41.0646	12.2441	9.81791	9.77909	4.56627e-08	-1.97172	down
Oryza_newGene_7088	62	43	85	22	17	10	1.91463	1.31382	2.66882	0.664867	0.4983	0.312094	0.00160013	-1.96939	down
Os02g0114300	538	453	751	155	159	136	33.2648	28.19	44.1409	8.89568	10.4728	9.06618	7.44511e-06	-1.96724	down
Os04g0534166	59	57	104	12	22	23	1.81598	1.23445	2.3064	0.421683	0.613329	0.480278	0.00416225	-1.96407	down
Os01g0304400	272	203	289	58	95	46	25.824	19.9915	26.3279	6.27167	9.69649	5.42952	1.72288e-08	-1.95494	down
Os07g0169100	680	401	706	154	169	143	30.8409	18.0437	33.4824	6.25234	6.78288	5.59298	3.3979e-05	-1.95325	down
Os05g0120050	1057	860	1256	280	280	269	42.9416	36.1006	49.8391	11.731	11.9327	12.5358	2.48938e-11	-1.95049	down
Os12g0140700	89	49	68	12	22	20	8.3878	4.5793	6.19984	1.22712	2.12275	2.01051	0.00116105	-1.94541	down
Os01g0761400	6342	4602	6713	1673	902	2059	235.782	176.032	240.458	67.5271	35.6519	88.959	8.45631e-09	-1.94363	down
Os02g0626400	22499	23043	24864	6442	7156	4958	722.569	747.284	808.89	208.209	236.092	167.779	7.61667e-08	-1.93735	down
Os01g0535300	29	24	53	7	10	11	1.42574	1.74569	3.12265	0.180325	0.56845	0.425322	0.0298961	-1.93631	down
Os02g0832000	52	41	81	17	17	12	1.60381	1.29362	2.3683	0.59484	0.590929	0.44744	0.00333165	-1.9342	down
Os05g0313700	1430	1363	1514	351	400	387	45.5783	43.9156	47.94	11.5963	13.21	12.9481	1.1102e-16	-1.93385	down
Os04g0310800	21039	18246	24971	5991	5084	5991	2198.32	1947.43	2438.4	730.03	588.079	753.221	3.74156e-08	-1.92662	down
Os09g0275200	84	62	121	13	34	24	11.3504	8.69791	15.2949	1.96792	4.75651	3.83	0.00253747	-1.92647	down
Os06g0703700	113	86	147	27	46	19	9.17597	7.15514	11.3506	2.46677	4.0747	1.85266	9.75899e-05	-1.92577	down
Os07g0576600	19	32	28	9	6	6	1.48432	2.55102	2.01587	0.741333	0.51375	0.589122	0.0428577	-1.92462	down
Os06g0235800	3224	1980	3088	719	739	750	107.384	68.899	100.456	25.5453	25.7013	28.9034	9.59269e-07	-1.92282	down
Os03g0133650	2094	939	2153	341	509	532	138.634	63.7152	140.202	23.505	34.5988	39.1184	0.0083327	-1.92259	down
Os01g0246601	2128	2274	1138	666	323	484	235.759	262.296	119.746	82.7998	37.2724	68.7228	0.00105614	-1.92232	down
Oryza_newGene_2962	269	218	472	85	101	70	11.0617	9.29548	18.53	3.99367	4.45561	3.5405	0.0164608	-1.92071	down
Oryza_newGene_2800	510	338	540	118	150	104	8.48692	5.63507	8.88247	1.99864	2.46209	1.75523	6.82571e-07	-1.91375	down
Os03g0181675	98	82	129	24	18	41	2.35589	2.11687	2.52983	0.709042	0.280653	0.930032	0.000169385	-1.91092	down
Os05g0279850	23	45	40	19	1	9	0.94619	1.8451	1.6703	0.781772	0.0743462	0.373721	0.0177366	-1.90918	down
Os11g0186600	136	69	118	33	39	15	17.7404	9.44198	14.7624	4.77957	5.30293	2.40137	0.00136095	-1.90603	down
Os06g0492300	64	53	61	11	16	21	6.08822	4.86541	5.58066	0.346682	0.640959	0.861162	0.00285182	-1.90466	down
Os11g0144500	76	50	92	23	21	15	4.18824	2.05671	5.05898	0.89742	1.17254	1.01434	0.00118201	-1.89973	down
Os11g0593100	39	22	24	8	8	7	1.83904	1.04444	1.17306	0.369719	0.380806	0.352613	0.0379644	-1.89847	down
Os07g0553800	87	41	97	13	25	23	7.62644	3.76023	7.975	1.29608	2.30891	2.50046	0.012979	-1.89813	down
Os06g0170800	159	116	201	49	46	34	6.68184	4.85459	8.45608	1.99265	1.86216	1.38249	2.89376e-05	-1.89783	down
Oryza_newGene_1730	82	64	115	20	31	20	4.08884	3.20393	5.73016	1.06462	1.56543	1.00549	0.000505551	-1.89308	down
Os06g0218000	938	716	1213	247	298	236	40.0593	32.2052	50.0376	11.7422	13.629	12.4491	1.03203e-05	-1.89068	down
Os12g0566600	168	121	147	29	44	46	12.7072	9.84242	10.1408	2.92265	3.99933	5.23535	1.83437e-05	-1.88714	down
Os05g0493400	81	77	137	21	36	24	0.766842	0.888258	1.11711	0.277621	0.583069	0.264458	0.00265343	-1.88004	down
Os06g0144200	71	69	104	17	35	15	1.63636	1.61049	2.40889	0.415546	0.8112	0.357502	0.000786095	-1.87955	down
Os01g0571800	197	127	204	44	49	52	65.4977	43.2469	66.0427	14.8367	16.8885	18.4139	3.58164e-06	-1.8786	down
Os07g0510833	7194	3659	5118	1674	1110	1611	193.802	100.08	134.564	56.6509	32.8968	51.1592	0.00102074	-1.87445	down
Os02g0202900	501	393	353	169	55	119	25.3004	20.2334	17.2722	9.53377	2.9984	7.06976	1.04577e-07	-1.87413	down
Os01g0152950	36	52	39	18	17	0	2.32363	3.35985	2.4528	1.19087	1.1272	0.000253035	0.0120802	-1.87171	down
Os05g0513600	2161	1770	2416	546	581	625	82.8135	69.8607	91.3172	22.1742	22.8753	26.6771	1.01322e-15	-1.87108	down
Os01g0840900	40	48	28	20	1	11	3.25332	4.12709	2.19692	1.94057	0.114609	1.13859	0.0164608	-1.86879	down
Os05g0536800	612	447	659	170	133	172	25.4265	18.9625	26.8748	7.40729	5.74118	7.75323	1.07545e-09	-1.86855	down
Os02g0301650	75	89	118	37	12	29	5.89319	6.96087	9.01618	3.00107	0.953486	2.35426	0.000399053	-1.86784	down
Os05g0123400	34	22	41	5	16	6	1.63682	1.05904	1.95254	0.240792	0.782241	0.336399	0.0298961	-1.86021	down
Os11g0593500	79	74	158	38	24	25	3.16726	2.78763	5.6239	1.59057	0.963644	1.12619	0.0425723	-1.85284	down
Os01g0300400	776	446	717	155	114	274	6.3697	3.37624	6.79795	1.6677	1.24841	2.44024	0.000187564	-1.85021	down
Os06g0575100	311	239	386	115	88	60	19.4403	14.8726	23.9752	7.52797	5.86492	4.18159	5.67809e-06	-1.84531	down
Os10g0474000	68	62	104	30	16	20	4.65402	4.44522	6.55246	2.43095	1.22174	1.85291	0.00124112	-1.84011	down
Os07g0169500	169	97	201	36	49	47	14.4055	10.2608	17.6546	3.33469	4.28776	3.5669	0.00227938	-1.83769	down
Os01g0533900	581	451	716	171	142	182	8.50897	6.33676	10.8865	1.90893	1.65081	1.93559	4.81965e-07	-1.8344	down
Os12g0419700	1202	1068	1407	327	339	381	23.895	20.8956	28.5949	6.01346	6.08085	6.65229	9.01528e-15	-1.82629	down
Oryza_newGene_6481	172	110	192	56	38	41	31.9691	20.957	34.6235	11.1739	7.28888	8.58256	6.56987e-05	-1.82577	down
Os02g0159800	328	138	289	110	81	24	16.7514	7.30867	14.2965	5.99616	4.27343	1.45115	0.0253207	-1.82534	down
Os07g0559700	7905	5323	11645	1880	3113	2120	345.159	240.411	487.585	92.3716	145.062	109.78	0.0101489	-1.82139	down
Oryza_newGene_1039	159	118	216	47	58	37	10.7126	8.19671	14.1057	3.37952	4.08027	2.86845	0.000472928	-1.81036	down
Os03g0706650	74	59	58	11	7	37	2.72338	1.95268	2.05107	0.310881	0.645788	1.65764	0.0036533	-1.8095	down
Os02g0161100	66	35	72	21	12	17	1.19022	0.689636	1.35506	0.362566	0.183381	0.295849	0.00552172	-1.80471	down
Os11g0454000	34	27	46	18	7	6	2.7184	2.17496	3.58783	1.5251	0.613033	0.577061	0.0277443	-1.80068	down
Os10g0130132	94	49	91	17	31	20	5.87399	4.32898	6.08788	1.31272	1.98117	1.36548	0.00202451	-1.79733	down
Oryza_newGene_1620	93	76	140	37	31	22	2.53755	2.12603	3.78255	1.01198	0.830861	0.627272	0.00177465	-1.79409	down
Os08g0226400	78	65	93	27	18	24	4.20273	3.25696	4.15092	1.40797	1.07169	1.22846	0.00169338	-1.78791	down
Os08g0234400	47	34	52	19	10	10	5.83504	4.01673	6.14184	2.11989	0.850467	1.42067	0.0152847	-1.78323	down
Os11g0696200	4903	3215	5652	1416	945	1681	212.424	135.728	252.157	57.3072	38.6384	63.9233	0.000109929	-1.78255	down
Os12g0596600	358	389	444	126	97	127	12.4526	12.9766	16.2573	3.89021	3.00914	3.60218	1.33873e-09	-1.78042	down
Os09g0427551	95	76	110	23	42	18	2.31516	1.92061	2.5885	0.622055	1.09404	0.51578	0.000819273	-1.77376	down
Oryza_newGene_4958	429	205	464	124	95	106	20.2085	9.52919	23.095	5.28117	3.98755	4.30509	0.0103867	-1.77057	down
Os09g0522200	372	293	479	82	144	114	28.9775	24.4497	34.272	7.53425	12.1555	11.805	2.06314e-05	-1.7653	down
Os01g0607250	127	205	206	64	39	57	4.96392	8.09307	7.95573	2.70471	1.60385	2.37989	2.98382e-05	-1.76315	down
Os03g0789000	40	46	45	9	18	12	1.03332	1.26977	1.18052	0.243505	0.545054	0.3796	0.017639	-1.76198	down
Os11g0576100	89	91	98	31	20	32	2.62176	2.8221	2.74981	1.0328	0.637897	1.18188	0.000964612	-1.75725	down
Oryza_newGene_5717	1127	524	1014	274	161	361	21.4015	9.7952	19.1611	5.09153	2.94141	6.49903	0.00814885	-1.7571	down
Os01g0144500	133	85	176	34	49	35	4.82859	2.86909	6.39601	1.06154	2.27694	1.15391	0.0046203	-1.75437	down
Os12g0624400	184	107	230	61	71	24	12.2533	7.4924	14.8287	4.41307	4.92611	1.93751	0.011424	-1.75421	down
Os10g0494400	15197	12484	21566	5524	4478	4759	803.686	661.563	1147.16	297.215	238.353	242.024	0.000179132	-1.75267	down
Os03g0411900	363	322	502	100	121	135	10.7457	9.4539	14.797	3.07239	3.66739	4.02258	5.78231e-06	-1.75203	down
Os07g0411566	34136	32395	37651	11147	8940	11176	3313.93	3262.63	3515.62	1214.2	938.625	1327.68	3.81136e-05	-1.75013	down
Os06g0214850	5076	4381	4728	1490	1279	1493	364.782	320.541	325.938	108.365	88.7737	120.788	3.04248e-12	-1.74801	down
Os01g0618000	960	769	1333	306	363	253	60.6927	50.6763	80.156	21.5237	24.3133	19.7163	0.00019379	-1.74626	down
Os01g0675800	878	715	895	191	286	272	46.8274	38.5175	45.9227	10.6651	15.3844	15.8024	1.45917e-12	-1.74596	down
Os06g0623700	167	87	213	44	43	54	8.89851	4.99966	11.8924	2.13841	2.1347	2.857	0.022614	-1.74265	down
Os06g0235200	549	1000	810	305	181	229	24.3408	46.4222	34.99	14.5863	8.36193	12.0061	0.000324615	-1.73518	down
Os02g0727400	72	107	107	5	27	55	3.38853	5.18217	4.88613	0.276514	1.36278	2.89977	0.00263372	-1.73193	down
Os03g0295866	616	593	775	200	147	258	28.7223	28.6081	35.8538	9.73116	7.17393	13.3567	2.04587e-11	-1.72741	down
Os03g0133500	576	283	572	106	134	197	20.5829	10.4039	20.4681	3.94473	4.89553	7.6228	0.00666413	-1.72584	down
Os12g0139400	871	815	1046	286	231	318	66.8623	62.4422	81.4821	19.8708	18.2765	20.9782	1.41548e-12	-1.72398	down
Os03g0236675	631	415	719	188	193	160	47.1738	32.4679	52.0191	15.3781	15.2482	14.3855	5.95498e-05	-1.72016	down
Os12g0527500	64	33	82	18	24	13	3.60567	1.91021	4.44493	0.946502	1.31913	0.636944	0.0349851	-1.7174	down
Oryza_newGene_6988	362	332	470	111	132	115	20.3369	19.3516	25.7516	6.84163	7.74889	7.70744	6.65245e-09	-1.71537	down
Os03g0212800	451	504	896	212	137	221	16.5494	16.5192	32.3377	7.8841	5.03147	7.85934	0.0195374	-1.71425	down
Os08g0436500	174	120	231	53	68	41	21.7275	15.5986	28.9178	6.67808	8.33155	5.66736	0.0020762	-1.71103	down
Os01g0675400	578	483	589	128	174	207	38.7165	33.8224	38.6545	9.38646	12.3694	16.5769	1.66525e-10	-1.7107	down
Os02g0232050	58	79	64	31	14	17	9.05156	13.6031	10.4496	5.46995	2.59706	2.97959	0.00528539	-1.70924	down
Os07g0597100	13849	9571	15281	3633	3592	4785	1209.67	841.567	1302.66	328.741	322.322	427.299	3.27247e-06	-1.70234	down
Oryza_newGene_2916	43	22	54	17	11	9	1.38274	0.728516	1.55044	0.553575	0.360818	0.207347	0.037577	-1.69962	down
Os07g0192550	98	79	143	37	29	34	12.597	10.4805	17.5808	5.20332	4.01341	5.04991	0.00128682	-1.69262	down
Oryza_newGene_5162	64	37	78	12	30	14	20.2463	9.91023	23.307	3.86191	8.71054	3.11534	0.0167163	-1.69166	down
Os01g0686600	139	109	155	59	33	34	8.95972	7.41626	9.69372	4.05246	2.24873	2.61718	0.00021135	-1.69071	down
Os01g0743200	109	252	183	63	37	71	5.29597	12.562	8.47421	3.459	1.93181	4.15572	0.0219928	-1.68277	down
Os12g0134900	124	80	151	28	27	57	2.36393	1.51681	2.92933	0.523927	0.48928	1.0331	0.00347327	-1.67909	down
Os03g0862000	107	85	147	38	39	30	1.98691	1.56554	3.08313	0.731708	0.614994	0.548008	0.00064851	-1.67816	down
Os07g0411300	17946	18529	19996	6492	4798	6524	942.26	993.797	1001.45	367.705	261.086	390.358	1.13689e-06	-1.67792	down
Os03g0781600	63221	46809	70212	17902	15737	23281	8041.99	6253.46	8530.79	2722.74	2375.05	3791.9	0.00215684	-1.677	down
Os08g0474000	550	903	597	185	133	329	44.1205	76.3264	45.2599	16.9444	11.3877	32.9606	0.00110737	-1.67674	down
Os06g0609900	315	278	510	96	115	138	23.1279	22.1138	41.4864	7.03834	6.90577	10.3193	0.00475052	-1.6753	down
Os03g0124900	2336	2092	2549	752	746	726	94.4255	86.5485	99.883	33.4554	32.2017	33.3625	1.479e-12	-1.66315	down
Os01g0182300	269	201	376	79	81	111	30.0073	23.3271	39.4768	9.92957	9.50121	15.4823	0.00200337	-1.65722	down
Os02g0669900	754	535	896	242	180	278	13.6632	8.94184	17.9496	3.88929	3.06474	4.99156	5.10369e-05	-1.65639	down
Os06g0218800	29	52	31	6	18	12	2.60198	4.84476	2.76272	0.617253	1.76037	1.31033	0.0423595	-1.65086	down
Os09g0385700	268	170	290	77	95	63	27.5754	18.2767	28.0265	9.25568	10.6725	8.47327	0.00014656	-1.64547	down
Os02g0696200	589	404	612	186	246	88	96.7687	67.6831	96.8354	32.9577	41.327	16.5046	5.47142e-05	-1.63987	down
Os01g0298301	54	32	31	4	17	17	5.2603	3.0231	2.48997	0.265496	0.987569	1.34596	0.0401848	-1.63595	down
Os06g0642650	435	351	479	141	140	130	18.6037	14.6093	21.8544	5.4134	5.50152	4.96322	1.38048e-08	-1.63578	down
Oryza_newGene_2783	94	93	117	32	28	39	1.86307	1.81771	2.09351	0.627583	0.475128	1.03693	0.00158408	-1.63255	down
Oryza_newGene_3068	432	300	462	135	137	118	11.2489	7.71554	12.3241	3.37449	3.41724	2.85997	9.36801e-07	-1.6282	down
Os03g0381500	182	205	237	42	69	93	5.27368	8.08828	10.822	1.12536	1.82886	4.79628	1.57036e-05	-1.62743	down
Os02g0649400	39	63	57	11	21	20	15.3379	24.2061	21.6159	4.63792	8.51373	8.35248	0.0179921	-1.62664	down
Os02g0820800	8726	4900	7377	1606	1917	3359	495.03	291.035	406.251	97.7341	111.55	224.889	0.0010371	-1.62365	down
Os04g0409100	110	80	127	54	18	32	2.5431	2.20514	3.05168	2.48075	0.632246	1.20212	0.00140901	-1.62119	down
Os01g0686500	59	47	98	31	23	13	2.68347	2.12582	4.19635	1.49876	1.03894	0.611584	0.0381422	-1.62093	down
Os02g0448000	1415	1020	1395	401	341	519	84.0232	62.5759	80.8367	25.3376	20.9837	34.837	4.39293e-09	-1.61652	down
Os09g0415050	137	73	136	25	38	51	1.19922	0.635324	1.20365	0.220362	0.333466	0.436772	0.00482337	-1.61629	down
Os08g0548400	1544	714	1113	346	303	461	212.375	103.843	146.911	52.7132	44.3639	78.6178	0.0130969	-1.61597	down
Os11g0153300	259	193	231	77	67	81	17.1811	13.1806	14.5076	5.85366	4.77684	6.31847	8.27242e-06	-1.6153	down
Os11g0499600	941	1138	1406	410	401	339	47.7697	59.0939	70.2718	22.6178	21.2009	19.237	1.53368e-07	-1.61363	down
Os02g0584700	343	245	555	95	134	149	36.7802	25.0316	47.2938	9.37188	13.2431	15.8301	0.0414035	-1.61193	down
Os11g0181700	1066	821	1010	335	273	350	48.0008	35.7262	45.0556	15.1967	12.583	15.6934	2.88583e-11	-1.60989	down
Os10g0565700	51	36	61	19	15	15	0.934733	0.685396	1.24584	0.400026	0.297831	0.310773	0.0241069	-1.6088	down
Os04g0407500	314	395	388	150	125	88	27.0695	35.6205	31.9295	13.8977	11.1226	9.21668	9.71188e-08	-1.60877	down
Os10g0339182	114	88	133	38	41	32	2.23136	1.6482	2.70288	0.681245	0.704917	0.515959	0.00119409	-1.60769	down
Os07g0189700	1080	1215	1656	401	449	461	138.553	159.438	202.935	57.8877	56.1502	66.2534	6.10077e-06	-1.60606	down
Oryza_newGene_7524	1346	1071	1838	463	439	510	51.7605	41.9937	68.805	19.0704	17.2338	22.2895	0.000265425	-1.60598	down
Os03g0224300	3953	4065	5637	1807	1177	1547	82.5733	86.6055	117.846	40.0972	25.8065	34.5238	1.37926e-06	-1.60552	down
Os03g0210900	72	56	98	32	23	20	6.63642	5.81043	8.46832	4.47484	3.1255	3.29376	0.00633516	-1.60551	down
Oryza_newGene_3049	255	180	302	105	98	42	12.1467	8.11895	15.4162	5.23914	4.47568	2.16638	0.000543038	-1.60278	down
Os04g0521900	44	38	47	17	10	16	5.32571	4.8814	6.52001	2.0523	1.1117	2.21523	0.0361566	-1.59836	down
Os09g0435100	76	62	60	22	23	21	4.94651	4.15633	3.84307	1.5734	1.56102	1.60974	0.0103975	-1.59793	down
Os03g0712800	2343	1975	2100	793	645	703	107.483	91.205	95.9168	37.7108	30.8012	33.2466	1.09206e-11	-1.59692	down
Oryza_newGene_5158	85	48	85	20	25	28	5.18344	3.76818	5.37628	1.21017	2.05189	2.40028	0.00782399	-1.59264	down
Os06g0538900	5445	5610	6267	2116	1776	1920	553.668	595.558	603.627	241.693	193.955	243.212	1.25199e-09	-1.58903	down
Os10g0432200	1478	1551	1766	541	406	666	22.8388	23.3253	28.884	7.84725	5.76795	8.99406	1.41749e-11	-1.5855	down
Os05g0103400	1920	1523	2142	578	546	757	283.496	224.451	315.034	86.4892	80.3619	109.722	1.49284e-09	-1.5841	down
Os12g0126300	189	142	235	49	47	95	7.9142	5.92475	9.90954	2.14597	2.12299	4.04565	0.000590325	-1.58185	down
Os03g0687700	79915	68983	75479	25326	20599	29769	6771.95	6101.4	6160.07	2447.48	1889.22	3129.05	0.0119762	-1.58101	down
Os01g0151700	5793	3607	6733	1697	1368	2387	215.358	135.427	278.333	61.2276	49.3851	83.822	0.00210723	-1.57958	down
Os10g0183800	322	227	439	146	122	66	21.3473	15.5703	28.3812	10.1165	8.28634	4.9248	0.00769966	-1.57893	down
Os04g0485300	9213	8971	10384	3292	2420	3942	452.143	470.599	542.472	125.855	99.3673	148.608	4.38748e-08	-1.57883	down
Os01g0812600	147	93	212	57	49	47	8.48291	5.16704	12.1208	2.54664	2.80314	2.20766	0.029865	-1.57762	down
Oryza_newGene_4366	97	55	96	30	28	26	2.36844	1.42658	2.60049	0.694815	0.679535	0.485781	0.00540159	-1.57577	down
Os12g0483700	476	302	644	122	146	215	33.897	20.4902	40.091	5.29792	6.85145	14.3445	0.0174003	-1.57296	down
Os02g0293800	97	178	131	23	35	80	2.46157	4.39904	3.45967	0.546443	0.847652	1.80458	0.0153626	-1.57068	down
Os08g0434700	381	672	455	125	129	259	12.7419	23.4919	15.5702	4.22487	3.71111	8.83376	0.00469585	-1.56889	down
Oryza_newGene_5077	77	114	94	28	21	48	2.93639	4.46545	3.39115	1.1921	0.865275	2.169	0.00328002	-1.56833	down
Os02g0265900	9610	7218	11889	3124	3411	3247	632.747	465.004	800.683	191.089	212.76	194.388	3.34909e-05	-1.56809	down
Os02g0626100	39871	30580	52356	12502	18508	10941	1383.4	1087.29	1809.44	446.902	668.712	425.066	0.00089138	-1.56429	down
Os02g0617400	553	855	949	338	126	341	28.8363	45.2853	48.21	18.6999	6.78205	19.5599	0.0016766	-1.56362	down
Os03g0386700	7239	5082	7498	2489	1601	2717	269.859	176.295	283.789	84.0833	53.2996	80.9183	2.11882e-06	-1.55549	down
Os10g0413400	2628	3685	2539	1523	592	928	108.416	160.874	99.4373	69.9291	26.1092	49.1137	0.000147734	-1.55249	down
Oryza_newGene_6486	102	96	150	45	39	36	3.08343	2.63271	4.53923	1.14944	0.984527	0.878375	0.00156916	-1.5504	down
Os05g0169500	261	270	514	123	123	115	3.4264	3.32797	7.55617	1.39407	1.19258	1.29613	0.0428595	-1.54869	down
Os07g0591300	47	33	53	23	13	10	1.27087	0.901977	1.45781	0.62361	0.343154	0.278755	0.0413673	-1.54512	down
Os10g0570800	1589	1440	1874	529	573	596	38.1591	48.0442	33.0983	30.6816	33.9223	27.3658	5.07494e-11	-1.54386	down
Os05g0588225	56	40	68	10	21	26	5.81292	4.30436	6.65194	1.32123	2.44598	3.5391	0.0249604	-1.53968	down
Os02g0543300	576	500	536	180	170	211	11.3634	9.97577	10.4805	3.67912	3.43283	4.29035	1.25153e-08	-1.53614	down
Os11g0129700	100	64	119	30	30	39	3.01593	1.801	3.65244	0.869505	0.859155	1.0361	0.00443014	-1.52982	down
Os04g0470650	4756	3530	4871	1562	1929	1115	1558.04	1169.36	1466.71	536.091	630.268	414.049	5.27434e-08	-1.52804	down
Os10g0531900	254	405	283	104	97	130	3.70041	6.01809	4.03501	1.63401	1.45997	2.10948	0.000128379	-1.52188	down
Os06g0217300	493	334	532	150	151	177	17.8851	12.1081	19.0145	5.81782	5.66162	6.58984	1.93185e-05	-1.52158	down
Os03g0629800	61	41	46	26	12	14	4.42629	2.97477	3.29065	1.89959	0.877307	1.04129	0.0349647	-1.5213	down
Os01g0710100	204	288	366	102	66	134	15.937	23.2187	27.691	8.82754	5.51261	12.1103	0.00250076	-1.52083	down
Os03g0253200	177	162	226	58	69	72	9.65445	9.11419	12.0858	3.24373	3.90919	4.37047	0.00011554	-1.51982	down
Os12g0639700	1177	900	1652	467	420	427	16.305	13.8622	24.6043	15.8324	11.6177	12.0229	0.00247739	-1.5194	down
Os05g0576600	384	415	409	149	131	146	31.9069	36.3007	33.0132	13.7957	11.5652	14.8877	2.1867e-07	-1.51701	down
Oryza_newGene_3572	415	276	414	131	95	164	12.1682	7.92357	12.5161	3.56397	2.59258	4.26051	2.31356e-05	-1.51628	down
Os01g0121200	2087	1586	1937	650	569	766	83.8756	62.7839	78.6077	25.9034	22.2523	28.9456	1.3238e-10	-1.51234	down
Os06g0607850	77	44	68	27	18	22	1.52572	0.87119	1.49876	0.469516	0.335255	0.353803	0.0191949	-1.50948	down
Os02g0666500	677	1075	1156	395	284	354	23.2512	38.3196	38.1505	14.777	10.2982	14.1264	0.00037196	-1.50707	down
Os12g0530100	79	63	82	20	33	27	12.2781	9.79291	12.5027	3.13207	5.23135	4.60558	0.0121221	-1.49955	down
Os10g0494300	4436	3742	6447	1839	1496	1901	125.857	103.484	189.048	48.3987	39.7178	48.6788	0.00143924	-1.49645	down
Os11g0200000	146	105	207	73	40	51	7.03014	5.2253	9.75935	3.68543	1.97138	2.73253	0.0148787	-1.49592	down
Os11g0201400	45	31	58	15	15	18	4.18238	2.88231	5.22406	1.49472	1.5151	1.85537	0.0497638	-1.49576	down
Os08g0152400	10570	9963	10719	4423	2722	4063	1362.03	1317.8	1356.74	584.427	350.604	570.055	5.21658e-07	-1.49256	down
Os09g0524800	1099	877	1072	334	359	401	50.864	42.3112	48.3794	16.4163	17.1226	21.043	6.73975e-10	-1.49192	down
Os01g0703000	82	55	105	30	25	32	3.51442	2.42672	4.34805	1.37632	1.11794	1.56235	0.00997796	-1.49042	down
Os06g0656800	2470	1656	2437	704	566	1090	227.726	157.636	217.556	67.7982	53.2853	115.319	5.39099e-05	-1.48947	down
Os11g0169600	7219	5063	8474	2757	2061	2661	308.92	227.444	347.59	131.152	92.6507	141.048	0.000158353	-1.48669	down
Os04g0229100	239	289	267	132	60	95	12.1211	14.975	13.3018	7.28862	3.30585	5.44621	1.35142e-05	-1.48266	down
Os02g0453100	290	270	485	147	80	151	31.9106	30.2758	51.9831	17.6828	9.44724	18.4693	0.017911	-1.48169	down
Os07g0608200	429	424	491	169	126	191	22.883	24.6089	27.4465	8.73009	6.70599	10.6088	1.79778e-07	-1.48113	down
Os04g0599300	988	901	1621	360	371	541	30.7795	26.9282	52.926	10.1758	10.4544	14.2639	0.0125698	-1.47948	down
Os03g0278366	75	71	108	38	27	27	1.43146	1.28054	2.20385	0.61421	0.453966	0.404229	0.00907178	-1.47922	down
Oryza_newGene_7600	40	77	68	21	24	22	1.85495	3.47681	3.51932	1.15387	1.04473	0.842457	0.0238711	-1.47914	down
Os05g0380900	264	204	178	60	126	48	23.514	19.2544	15.3388	5.65699	11.5057	5.18983	0.000692516	-1.47807	down
Os03g0276500	3881	5774	3079	1296	1980	1346	123.208	187.7	96.1232	43.5945	66.5616	46.6286	0.00745429	-1.47457	down
Os08g0515700	512	465	572	194	151	218	13.5561	11.9305	14.8497	4.97792	3.90798	5.03836	6.86404e-08	-1.47382	down
Os04g0598000	7986	7202	11486	3089	3667	2961	845.554	775.631	1159.91	335.889	386.947	340.383	0.000281388	-1.47147	down
Os02g0695800	2798	1901	3090	797	1274	783	104.041	69.3852	116.929	30.4326	46.7502	27.8591	0.000285334	-1.46285	down
Os05g0143700	396	202	426	91	164	121	11.7379	5.77541	16.3289	3.0903	5.29282	4.26107	0.0246237	-1.4602	down
Os01g0121950	1238	1273	1537	428	518	540	75.2252	79.1847	90.965	27.3665	32.653	37.1461	7.84287e-10	-1.45988	down
Os09g0324200	51	39	57	16	13	25	2.57124	2.02763	2.76147	0.893706	0.74163	1.46592	0.0465091	-1.4589	down
Os05g0586500	2142	1433	2572	448	443	1376	109.735	75.0838	129.499	24.0147	23.4041	77.7679	0.0311361	-1.45399	down
Os06g0172200	1855	1307	2521	649	521	926	122.081	89.0066	159.466	46.2307	36.1431	68.7693	0.0109059	-1.45376	down
Os11g0587000	215	116	230	57	43	107	13.8981	5.99842	13.7366	2.00335	1.46709	4.84961	0.0283501	-1.45283	down
Os11g0143300	189	184	244	69	66	93	14.5616	13.8755	19.7566	4.55028	5.07724	5.79873	0.000135408	-1.45044	down
Os05g0137400	2769	2738	4695	1124	1338	1314	96.2314	92.602	170.81	35.9893	44.1812	39.5407	0.0092515	-1.44898	down
Os12g0141800	45	48	53	14	11	29	1.38079	1.4651	1.59832	0.449579	0.342923	0.900738	0.0492843	-1.44889	down
Os03g0625800	161	148	243	78	58	69	5.03553	4.65738	7.61862	2.73689	1.95204	2.27356	0.00168546	-1.44347	down
Os06g0692100	64	31	53	18	28	9	1.39211	0.684949	1.13219	0.406265	0.632719	0.2184	0.0491713	-1.44184	down
Os08g0475000	54	56	54	16	25	20	3.26791	3.49355	3.07604	1.10106	1.60833	1.46955	0.0387975	-1.44043	down
Os04g0583900	443	330	334	101	123	188	11.7501	8.29003	9.18375	2.4402	2.84199	4.00758	2.29686e-06	-1.43924	down
Os07g0687900	853	478	1075	271	331	301	42.9521	23.8676	52.9379	14.228	17.0411	15.9322	0.0322846	-1.42872	down
Os01g0907200	300	291	433	128	123	134	34.0453	33.9794	47.2444	16.4685	15.2727	17.9451	6.37567e-05	-1.42571	down
Os12g0105500	54	53	87	26	28	19	4.29859	4.06907	7.03346	1.91746	2.09013	1.30804	0.0276166	-1.42476	down
Os03g0321300	2767	2828	3316	1257	1068	1027	142.87	153.993	163.06	71.4505	57.8913	64.9544	4.53405e-09	-1.42419	down
Os02g0125200	464	368	474	199	133	161	21.1369	17.401	21.2393	9.77125	6.35651	8.36954	7.44571e-07	-1.41886	down
Oryza_newGene_6992	712	402	752	274	232	200	31.8743	18.2272	33.4993	12.6419	10.5494	9.41276	0.00548798	-1.41616	down
Os04g0470600	14072	11148	12152	4733	5588	3848	362.008	317.912	294.962	131.986	157.84	127.052	7.73568e-06	-1.41248	down
Os03g0694600	110	86	140	37	38	53	1.87401	1.5697	2.50709	0.706386	0.675942	0.984174	0.00535574	-1.40684	down
Os01g0756300	168	139	223	73	75	54	11.3154	9.47906	13.9188	5.58366	5.51481	4.16394	0.000571562	-1.40594	down
Os05g0376400	56	68	104	31	30	26	1.92274	2.30831	3.60213	1.04216	1.00322	0.860632	0.0196279	-1.4047	down
Os02g0204500	2557	2446	3276	1350	902	906	33.7398	30.6637	48.1041	16.2643	11.4497	9.79282	2.45425e-07	-1.40412	down
Os09g0309600	33216	29280	31821	9489	10643	15856	3365.83	3067.95	3072.86	1055.5	1118.51	1893.55	0.00133034	-1.40366	down
Os02g0492800	296	198	305	88	113	104	79.7253	54.2314	81.795	22.2023	27.0252	27.6412	3.89886e-05	-1.40352	down
Os08g0475100	595	998	1035	416	232	359	34.4707	60.5409	57.2981	27.6595	14.6548	26.2293	0.00327642	-1.39759	down
Os02g0122700	57	58	75	22	20	31	1.48229	1.55233	1.98151	0.691667	0.820499	1.03391	0.0335245	-1.39423	down
Os01g0952700	639	423	844	244	204	286	16.6182	10.6447	22.5659	5.8738	4.96381	6.50087	0.0144156	-1.39135	down
Os07g0187900	8279	4772	7915	2805	2872	2398	260.081	155.225	236.009	97.6656	95.6666	89.4577	0.0012473	-1.39034	down
Os06g0708200	690	714	778	295	222	324	24.3612	24.7566	28.7544	7.10627	6.27236	9.19662	4.79894e-08	-1.38898	down
Os12g0178250	10756	8169	14549	3906	4049	4964	237.092	180.245	310.125	83.064	91.7257	129.183	0.00289129	-1.38825	down
Os03g0233800	541	443	554	219	144	231	13.7292	10.9176	14.3355	5.30405	3.6524	5.66836	4.40881e-07	-1.38599	down
Os01g0883800	119	66	77	25	31	46	7.38207	4.21005	4.66715	1.81141	1.98094	3.52819	0.0167869	-1.3742	down
Os08g0547800	254	325	202	113	103	88	18.0882	23.9034	13.8991	8.60568	7.6153	7.37693	0.000103691	-1.3735	down
Os07g0629000	303	481	374	123	208	121	11.3154	18.4876	14.5246	4.72224	7.49521	4.50502	0.000616009	-1.37077	down
Os03g0233300	148	107	221	64	53	69	5.75962	4.06185	8.01226	2.14529	1.88127	2.68409	0.0347556	-1.37053	down
Os02g0473200	739	560	1018	241	413	253	23.6897	17.5027	33.026	7.58215	13.303	8.285	0.0105424	-1.36807	down
Os08g0540500	698	646	897	285	277	317	11.9689	10.7892	15.8445	6.51368	5.44425	6.974	1.33766e-07	-1.36439	down
Os03g0800400	246	261	323	108	103	115	9.71124	10.2899	12.6738	4.32677	4.1457	4.54146	5.2378e-05	-1.36226	down
Os12g0588400	89	126	85	43	33	42	5.76291	8.36682	5.09066	6.56212	2.18663	3.02361	0.0110401	-1.35873	down
Os04g0613300	409	491	523	207	162	192	23.937	29.6404	29.8219	12.8073	8.42955	11.5329	1.33131e-06	-1.35644	down
Os01g0262500	68	64	86	38	16	32	4.3709	4.30513	5.70233	2.36004	1.13389	2.5442	0.0287901	-1.35547	down
Os12g0586100	850	749	846	270	368	328	27.8836	24.6905	27.8201	8.87946	11.5309	9.95578	6.52812e-08	-1.35348	down
Oryza_newGene_6462	708	704	822	265	327	291	31.904	32.7525	34.9297	12.8241	14.9603	14.8415	1.01331e-07	-1.35306	down
Os10g0212100	1474	1344	2079	591	609	737	54.3105	47.9731	79.2148	20.3101	19.902	23.5999	0.000287279	-1.35264	down
Os06g0589300	389	353	441	119	134	216	7.5933	6.62942	9.07693	2.0964	2.39516	3.52213	5.57598e-06	-1.34892	down
Os01g0150000	5081	4570	6465	2310	1779	2306	260.513	232.78	330.293	116.89	88.6469	113.376	1.03169e-06	-1.3475	down
Os03g0686700	82	65	102	36	47	16	7.67485	6.18832	9.22808	3.59295	4.60895	1.7456	0.0213878	-1.34485	down
Os03g0239000	78	136	138	46	37	57	4.61988	8.31733	7.78393	3.09424	2.42042	4.01241	0.00698232	-1.34419	down
Os12g0495525	2389	1378	3029	788	800	1118	171.019	96.5791	211.898	56.9064	54.2071	84.6033	0.0427229	-1.3434	down
Os05g0501325	127	161	103	43	55	58	23.5105	30.2758	18.4698	8.14241	10.3297	11.776	0.00475052	-1.33835	down
Os02g0554800	345	212	450	148	105	150	30.4236	19.6792	37.4467	15.0399	10.1179	16.8273	0.0347556	-1.33576	down
Os02g0455400	171	150	231	65	100	56	12.7104	11.6503	16.2449	5.38395	7.88318	5.02703	0.000958426	-1.33523	down
Os07g0136400	129	174	179	51	54	88	6.58659	9.0697	8.89644	2.81909	2.85209	5.02005	0.00187397	-1.3345	down
Os11g0222100	730	734	869	340	344	250	20.084	21.3269	22.9025	10.4723	10.0922	8.57907	1.26906e-07	-1.33439	down
Oryza_newGene_3633	12269	7239	12813	4011	3860	5099	283.87	161.168	283.657	94.2965	83.8537	108.339	0.00376429	-1.33149	down
Os02g0265800	2876	1699	2127	885	860	947	388.903	235.693	274.004	133.861	123.655	154.222	0.00094303	-1.32906	down
Os04g0445700	282	281	437	125	134	145	9.63243	9.15065	14.9446	4.07114	4.20342	4.74358	0.00185902	-1.32228	down
Os03g0118800	865	688	1147	373	373	346	35.9733	26.7198	49.5845	12.8066	13.6784	11.853	0.000856691	-1.32041	down
Os05g0182900	1701	1522	2371	806	635	826	63.9851	55.7774	92.2287	29.2366	23.1207	27.8848	0.000429668	-1.31742	down
Os04g0604200	199	185	282	73	130	67	14.9368	13.9728	20.8927	5.59467	9.86707	5.21819	0.00323941	-1.31734	down
Os10g0560000	150	163	201	64	82	63	1.89394	1.64596	2.10022	1.6375	1.55735	0.814721	0.00166849	-1.31245	down
Os07g0227200	806	686	1014	366	305	349	17.8849	14.5933	23.7469	7.03194	5.85903	6.16362	8.55659e-06	-1.3109	down
Os06g0122600	107	82	109	47	38	37	0.488226	0.360293	0.518628	0.196408	0.158694	0.17284	0.0163559	-1.30193	down
Os08g0152300	21425	21913	21874	11047	6197	9457	1128.9	1161.96	1159.51	628.981	330.47	569.092	0.000819904	-1.30121	down
Os11g0181000	1118	1018	1346	456	460	511	177.759	165.715	203.765	76.0914	73.2492	90.0973	7.77522e-08	-1.30097	down
Os06g0646100	239	371	208	92	116	127	24.2863	39.4699	19.0088	11.8964	13.7307	17.6817	0.0123465	-1.30055	down
Os03g0844600	721	984	835	355	378	312	63.4145	70.1425	72.7696	42.7629	41.2038	30.117	2.21276e-07	-1.29459	down
Os01g0836600	15929	9404	13275	5307	4646	5935	485.166	298.39	386.353	176.882	149.046	215.652	0.000855151	-1.2944	down
Os07g0555100	74	102	84	33	28	46	3.63733	4.89513	4.07049	1.61889	1.39377	2.18671	0.0252484	-1.29418	down
Os01g0881800	472	446	793	231	247	228	18.5604	18.3585	29.4227	10.5954	10.5248	11.4267	0.0250239	-1.29207	down
Os01g0607200	159	222	221	91	68	90	5.30736	7.50388	7.32711	3.16357	2.30656	3.21681	0.000921247	-1.2872	down
Os11g0167500	155	125	172	62	47	78	3.91283	3.05566	4.98692	1.15863	1.23671	1.91599	0.00381847	-1.28716	down
Os03g0152000	756	556	726	258	336	252	35.1322	26.5928	32.5737	13.0717	16.406	13.5872	7.73407e-07	-1.28219	down
Os01g0858900	517	408	586	206	226	197	29.7176	24.4923	31.957	13.1651	13.7461	13.7318	4.2393e-06	-1.27841	down
Os08g0157500	733	829	696	399	262	279	35.3475	41.5745	32.0801	21.9244	13.8983	16.3957	5.28387e-07	-1.27692	down
Os01g0263900	213	187	214	69	68	119	12.007	10.3625	12.3387	3.91629	3.85126	6.37817	0.000933947	-1.27585	down
Os04g0580300	2728	2513	3174	1162	1076	1279	84.877	81.407	95.3873	40.5586	35.9657	48.1398	2.27747e-07	-1.27249	down
Os08g0176100	180	278	219	94	72	117	7.81572	11.1299	9.81183	4.32683	3.47071	4.62068	0.000566342	-1.27153	down
Os03g0307500	2457	2120	2459	1050	876	1017	309.281	297.414	319.747	139.142	105.658	139.906	1.64016e-07	-1.27088	down
Os02g0229800	614	367	715	166	309	236	58.8557	37.3749	64.3308	18.0699	31.2896	29.0426	0.026908	-1.26911	down
Os12g0578300	470	342	599	184	176	235	13.0772	9.27755	17.552	4.52275	4.43698	5.45923	0.00438389	-1.26029	down
Os03g0788550	209	244	178	73	84	109	8.50895	11.1344	7.22011	3.22011	3.64993	4.48475	0.000951088	-1.25916	down
Os05g0453401	992	909	1342	499	412	458	50.5891	47.7374	66.5575	26.6158	21.4939	26.21	7.55792e-05	-1.25838	down
Os03g0328100	1022	915	1034	364	330	563	31.119	26.9352	32.8586	10.0564	9.20907	14.7335	3.43306e-07	-1.25463	down
Os04g0676800	131	182	103	56	60	60	6.48382	8.86049	5.20578	2.68999	2.88848	2.71936	0.00706088	-1.25335	down
Os04g0667600	104	150	118	31	55	72	10.9685	16.0847	12.3007	3.45592	6.0213	7.98801	0.0111593	-1.2491	down
Os07g0103100	6256	3280	5572	1952	1987	2484	110.685	59.7811	94.8821	39.6735	38.6504	52.7287	0.0136161	-1.24787	down
Os08g0323700	129	215	229	43	108	93	8.44638	12.3599	13.2983	3.04499	6.55031	5.59591	0.0255905	-1.24653	down
Os03g0746900	94	130	123	30	40	78	8.31633	12.1613	10.4315	3.06844	3.79386	8.27275	0.0148289	-1.24346	down
Os09g0479900	430	593	733	244	160	346	11.8727	16.7813	18.85	7.44036	4.94813	11.3576	0.0108444	-1.24167	down
Os08g0492100	2534	2218	3348	1243	1070	1147	73.1117	63.3227	100.219	33.7608	30.2866	31.7458	0.000104804	-1.24134	down
Os01g0926450	631	583	677	280	304	224	31.4127	29.7223	32.2255	15.8686	16.4486	13.3664	2.71262e-06	-1.24032	down
Os03g0851400	3916	3154	4021	1515	1558	1672	294.311	229.361	303.25	106.778	103.223	114.984	1.16806e-06	-1.23866	down
Os02g0597700	74	98	92	35	31	47	4.50628	6.04899	5.3255	2.60361	2.16335	3.36942	0.0332795	-1.2378	down
Os06g0122500	691	690	797	297	336	304	17.0825	18.0818	21.2001	7.69127	7.05755	8.31616	1.75139e-06	-1.2307	down
Oryza_newGene_151	216	125	200	98	54	81	2.7742	1.58766	2.6492	1.19292	0.656968	0.950532	0.00873153	-1.22865	down
Os07g0625800	204	322	293	111	141	101	20.7668	33.8833	28.7561	12.5999	14.9871	12.1718	0.000429668	-1.22794	down
Os08g0243100	573	507	685	197	222	344	19.647	16.04	23.6674	5.57148	7.13745	9.22103	2.37638e-05	-1.22422	down
Os10g0472400	684	485	622	251	202	321	38.7593	27.5699	34.5548	13.9173	11.7786	19.2248	9.35803e-06	-1.22386	down
Os01g0614300	10154	8316	12603	4527	3731	5189	405.693	346.666	479.768	208.888	164.61	256.541	0.000129718	-1.22256	down
Os10g0567600	277	248	412	94	174	138	19.4668	18.1278	26.8781	7.71301	13.271	12.6574	0.0148743	-1.22169	down
Os05g0362500	736	419	576	277	239	236	87.2382	50.6641	66.2426	33.3853	28.4662	29.7066	0.00398371	-1.21597	down
Os02g0734800	71	81	117	36	40	41	5.41999	6.41004	8.40357	3.0657	3.20001	3.96436	0.0360577	-1.21579	down
Os06g0208200	424	385	417	151	111	272	29.0767	28.2375	29.1337	11.602	8.70115	21.3786	4.27404e-05	-1.21262	down
Os01g0787400	523	691	802	262	327	292	33.8061	44.8409	50.7327	18.5701	22.3755	19.8955	0.000100947	-1.20858	down
Os10g0506200	266	283	373	156	110	137	4.40153	4.51069	6.53391	2.33791	1.66796	1.88882	0.000218161	-1.20794	down
Os04g0600100	732	860	517	377	255	292	32.1661	38.738	21.3878	17.0223	11.3048	14.9809	0.00175777	-1.20249	down
Os07g0641600	1279	1245	1463	436	556	761	23.1714	21.8859	29.5365	7.20087	9.67386	10.6446	7.98496e-07	-1.19958	down
Os11g0600900	3213	3130	3126	1336	1275	1554	176.886	175.964	163.786	84.3115	69.8789	104.431	1.87619e-06	-1.19823	down
Os11g0704800	529	358	406	155	224	191	34.8798	21.6369	27.1444	8.9074	13.9591	10.8378	0.000113489	-1.19507	down
Os07g0623501	291	469	327	170	130	179	28.6204	45.5165	32.209	16.0487	12.2287	16.9216	0.00304112	-1.19506	down
Os01g0926400	154	171	180	83	81	59	5.77168	6.71625	6.39811	3.59976	3.39631	2.75569	0.00525769	-1.1927	down
Os01g0377700	1795	1513	1688	830	607	769	94.8136	80.544	85.4331	47.4938	33.8569	44.5434	8.53769e-07	-1.19251	down
Os12g0180800	315	393	428	191	176	135	14.3687	17.0397	20.1579	7.74792	7.10881	5.15157	8.81157e-05	-1.19188	down
Oryza_newGene_3789	2320	1482	2578	830	891	1100	24.9678	15.8787	26.8809	10.3033	10.3582	16.2247	0.00547325	-1.19171	down
Os04g0430700	178	139	270	88	84	88	5.0134	4.08582	7.35034	2.70376	2.49783	3.00183	0.0444478	-1.18971	down
Os03g0281100	107	120	130	82	26	50	3.3589	4.07926	4.21841	2.84037	0.800394	2.03069	0.0192574	-1.18884	down
Os07g0139400	1956	2371	2961	1049	1081	1099	69.0109	82.3983	107.168	35.839	36.8359	35.6663	7.50361e-05	-1.1887	down
Os06g0361500	111	119	126	63	57	38	1.13881	1.15996	1.38123	0.560578	0.506631	0.303063	0.019954	-1.18527	down
Os07g0592733	621	739	707	242	414	264	24.5718	29.9716	26.9647	10.5838	17.6091	12.0931	6.17837e-06	-1.18163	down
Os04g0560100	817	913	1210	453	356	503	31.7502	36.58	45.6002	19.8482	15.0724	23.5482	0.000296829	-1.17826	down
Os04g0495300	90	94	78	40	20	57	20.7657	21.8965	17.39	9.39632	4.64699	14.6849	0.047047	-1.17583	down
Os12g0433700	448	408	547	149	235	245	51.7759	49.6376	59.7872	18.1282	30.1697	29.0643	4.17925e-05	-1.17184	down
Os12g0596201	187	157	154	122	48	53	4.07992	4.22752	3.24186	3.46039	1.08763	1.31559	0.00661311	-1.17117	down
Oryza_newGene_347	474	478	566	185	300	196	9.53649	9.21446	12.2013	3.20855	5.31272	3.09131	2.9201e-05	-1.17058	down
Os09g0376700	103	109	149	49	61	52	6.25036	7.05017	8.49006	3.34995	3.86994	4.15487	0.0212873	-1.17047	down
Oryza_newGene_5783	140	139	182	67	79	61	2.27955	2.25717	3.79261	0.743809	1.17784	0.837989	0.0092515	-1.16929	down
Os01g0839900	901	1375	1635	638	535	590	84.9539	134.707	149.246	64.3406	52.5206	65.8368	0.0103589	-1.16374	down
Oryza_newGene_311	1395	1217	1595	578	718	602	46.2959	42.5393	50.7748	21.3862	25.2606	24.0986	1.87619e-06	-1.16235	down
Oryza_newGene_6216	311	293	327	136	116	168	11.2671	10.7386	11.8934	4.94698	4.20301	6.19583	0.000379515	-1.16196	down
Os12g0138700	106	110	109	42	46	59	3.30317	3.16805	3.05726	1.04912	1.10841	1.53486	0.0309036	-1.15817	down
Os08g0268000	193	213	311	104	98	124	23.0297	26.6992	35.7266	13.4899	12.4146	17.7912	0.00626376	-1.15171	down
Os12g0484700	814	580	821	286	265	456	93.7501	63.9742	79.2304	35.5232	25.1302	42.4116	0.000671099	-1.15121	down
Os04g0603800	198	223	206	73	126	86	10.5727	12.0395	11.0902	2.69778	4.92846	2.95909	0.00296613	-1.15116	down
Os09g0315200	347	289	469	184	167	152	21.7021	18.9379	28.6138	11.5809	11.0075	10.9063	0.0028172	-1.14973	down
Os01g0753800	157	187	200	77	91	80	8.1626	9.94121	10.3593	4.24799	4.8694	4.60726	0.00571432	-1.14713	down
Os03g0175800	81	112	83	53	20	53	5.62565	8.11087	5.48703	4.10901	1.5092	4.49585	0.0497378	-1.14372	down
Os04g0407900	1176	1465	1446	764	480	623	52.5475	68.243	62.0538	37.8181	22.9536	33.7107	2.96088e-06	-1.14354	down
Oryza_newGene_201	88	111	116	71	44	29	3.29981	4.2473	4.03299	2.99208	1.75408	1.3008	0.0366797	-1.14235	down
Os03g0247900	1079	1645	1505	615	671	651	45.411	72.2308	61.5264	27.3037	28.6907	31.8943	0.000112387	-1.14017	down
Os06g0494250	962	714	1177	397	359	552	22.6821	16.3515	28.9189	8.62692	7.95914	11.2237	0.00513742	-1.13952	down
Os08g0565900	16387	14254	17058	6856	7444	7569	718.316	648.344	710.262	346.658	356.6	405.382	0.00176101	-1.13879	down
Os03g0701400	368	462	476	219	178	202	7.24032	8.80791	9.84839	3.5932	2.81649	2.96398	0.000100947	-1.13809	down
Os08g0278900	597	580	445	268	273	203	30.5689	29.8179	22.2153	14.6434	14.7089	11.1794	3.81136e-05	-1.1369	down
Os09g0461900	719	689	618	334	342	256	49.7393	48.6114	39.3534	24.1528	24.4171	20.8953	1.7131e-05	-1.13312	down
Os06g0671075	1422	1501	1721	646	710	784	64.6344	68.9594	74.7169	32.3186	34.7285	39.5623	3.78975e-06	-1.13168	down
Os12g0459300	537	660	787	316	323	276	26.234	23.5706	28.412	10.7151	13.8685	11.1382	3.33122e-05	-1.13064	down
Os04g0129900	90	111	107	45	27	70	2.87266	3.55169	3.31143	1.5853	0.970015	2.60393	0.0416114	-1.13054	down
Os01g0640700	139	126	201	82	73	60	7.83823	7.43122	11.1415	4.9294	4.74862	3.99776	0.0120381	-1.13033	down
Os03g0304500	204	372	287	156	91	152	5.79118	10.7754	7.72822	4.76499	2.6276	4.97224	0.0283501	-1.126	down
Os05g0327000	605	658	744	321	251	357	20.8858	21.7368	24.8716	10.2827	7.8876	10.9485	2.09928e-05	-1.125	down
Os07g0452500	2195	1796	2963	1155	1055	1012	143.992	116.67	190.656	79.0281	71.3108	66.7933	0.0041817	-1.12425	down
Os01g0228450	837	688	871	391	321	398	42.8609	32.859	43.3483	19.2128	14.308	19.9897	1.19396e-05	-1.12367	down
Os02g0136933	119	124	141	76	68	34	10.9293	11.8731	12.3354	7.44622	6.50663	3.73272	0.0241006	-1.1226	down
Os11g0639400	249	134	229	99	96	89	20.8921	11.6149	18.1037	9.49965	8.74538	8.88793	0.0201483	-1.12141	down
Os07g0249800	670	552	797	357	204	377	34.6366	26.6237	39.7357	19.1215	10.8266	21.1983	0.000831099	-1.11981	down
Os07g0146700	129	103	123	57	63	45	11.7958	9.69852	10.5706	5.26323	6.711	4.37242	0.0309041	-1.11882	down
Os03g0748600	214	163	176	79	81	97	26.2617	20.6629	21.4402	9.91291	9.94051	13.0867	0.00689112	-1.11876	down
Os03g0374400	260	393	340	115	166	181	9.33117	13.5497	12.6753	4.0925	5.58899	5.59811	0.000582295	-1.11772	down
Os09g0332300	251	197	220	59	149	103	9.12395	8.16108	7.13884	2.4264	3.80006	2.7998	0.00316803	-1.1169	down
Os07g0592600	106	129	125	55	71	42	3.64396	4.60604	4.14455	2.12237	2.68023	1.72619	0.0308691	-1.11311	down
Os03g0726400	3157	1915	3173	1115	1234	1504	96.3736	56.0838	101.974	30.3736	35.2518	39.7853	0.00750018	-1.11168	down
Os10g0512800	2160	1897	2341	1133	855	1002	31.1338	26.5396	34.6698	15.181	11.5227	12.4974	7.03224e-06	-1.11099	down
Os04g0250050	177	187	230	96	70	112	8.7208	9.61012	10.6404	5.46785	3.8041	6.87052	0.00560029	-1.10928	down
Os08g0104100	2041	1597	1665	920	706	859	104.455	81.708	85.5891	51.2706	39.3468	45.6604	6.673e-06	-1.10647	down
Os03g0307400	7866	5709	6616	3315	2483	3667	380.881	284.119	311.825	160.72	122.467	192.403	0.000131473	-1.10619	down
Os01g0136400	714	608	927	269	447	341	19.108	14.4886	21.6124	5.88689	11.542	6.49262	0.00279194	-1.10399	down
Os11g0584100	126	107	171	76	50	64	4.39021	4.20602	6.08739	2.24213	2.22282	1.96849	0.0237966	-1.10247	down
Oryza_newGene_3801	448	672	529	250	137	388	17.6944	27.8751	19.428	11.446	5.87438	20.0267	0.0231503	-1.10247	down
Os04g0469800	189	132	204	79	84	84	4.43417	2.97596	4.74788	1.85454	1.55958	1.50527	0.0097867	-1.10188	down
Os04g0650333	737	1084	819	385	498	362	39.6172	61.357	41.6314	23.5925	29.7292	24.1135	0.000405612	-1.09757	down
Os03g0165100	314	269	438	163	172	147	4.10171	3.45525	5.8134	2.06928	2.17669	2.05003	0.00587897	-1.09738	down
Os06g0268700	1224	1021	1807	594	503	818	31.61	26.0967	46.6879	15.5719	12.95	20.5072	0.0432675	-1.09607	down
Os05g0410200	1114	853	972	377	604	407	67.2315	53.6293	55.4062	25.6656	39.4104	30.4787	1.29141e-05	-1.09593	down
Os02g0572400	2081	1970	2001	957	807	1106	51.5469	47.1569	51.9885	22.6139	19.2896	24.1647	1.05745e-05	-1.08963	down
Os01g0111900	254	212	254	92	142	109	22.2203	19.1365	21.6831	8.49387	12.508	10.7447	0.0032187	-1.08367	down
Os01g0886500	6241	4614	7007	2661	2611	3242	153.592	105.586	171.018	69.4125	66.9667	75.9978	0.000371861	-1.08312	down
Os01g0224100	172	238	144	95	88	81	6.82584	9.88009	5.54632	4.22251	3.94444	4.05116	0.00938142	-1.08166	down
Os04g0660100	289	172	257	91	150	102	16.3613	9.94192	14.0273	4.99625	7.6155	5.88021	0.0142631	-1.07975	down
Os01g0300200	25706	19034	24511	10943	8795	13337	657.058	469.606	652.815	258.884	209.732	288.575	0.0120246	-1.07966	down
Os08g0246700	1753	1869	2062	828	976	916	125.144	125.754	131.579	87.3713	97.926	98.4797	1.35142e-05	-1.07713	down
Os12g0405300	159	170	256	99	99	83	2.12776	1.67177	4.2163	1.01575	2.18656	1.2	0.0139476	-1.07241	down
Os05g0361000	345	325	225	152	116	162	13.1708	12.9161	8.41751	6.67899	4.98822	7.59614	0.0014446	-1.06975	down
Os07g0661400	12732	8260	11203	4077	6389	5027	1052.44	699.705	853.348	389.435	589.705	469.9	0.00175689	-1.06907	down
Os10g0197000	281	269	283	131	131	140	8.81938	8.32794	9.03183	4.10379	4.17688	4.37604	0.00210723	-1.06456	down
Os08g0242700	3770	2360	3132	1556	1142	1785	186.564	107.031	157.471	79.5846	48.4033	68.1751	0.00399634	-1.06015	down
Os09g0323500	967	861	1028	457	410	516	53.085	46.7646	56.8062	25.4555	23.1305	27.3531	2.88893e-05	-1.05985	down
Os05g0453300	601	566	716	327	267	318	18.4321	17.6738	21.1803	10.5873	8.26597	10.6113	8.72325e-05	-1.05971	down
Os06g0656566	1122	975	1260	435	659	536	72.4092	65.5001	76.259	32.6464	46.5536	43.3347	2.43934e-05	-1.05647	down
Os12g0151500	134	195	190	89	75	88	8.60288	13.1729	11.6058	6.29023	5.09577	6.87876	0.0148289	-1.05594	down
Os01g0228300	1121	761	968	432	394	558	82.6785	53.9136	73.3119	30.1819	28.0843	38.374	0.000301529	-1.05559	down
Os10g0564200	1389	1323	1620	632	854	626	69.3881	68.576	76.4788	36.0747	46.645	38.0926	2.31356e-05	-1.05043	down
Os07g0463500	254	158	185	92	92	107	32.2288	20.9908	22.5417	12.365	12.4648	15.4241	0.00943722	-1.04982	down
Os07g0532600	1032	972	1330	550	538	539	102.148	100.331	129.4	53.0644	51.3861	47.359	2.86932e-05	-1.04916	down
Os03g0764450	1093	957	1365	564	437	666	28.1403	23.7564	34.5427	14.2539	12.9581	17.2728	0.000399208	-1.04872	down
Os07g0231500	523	514	618	261	251	296	35.7679	36.0888	39.9812	19.6832	18.1643	23.4504	0.000164457	-1.04826	down
Oryza_newGene_1648	130	131	148	88	44	69	5.73335	5.7528	6.76159	3.85779	1.88732	2.7502	0.0349918	-1.03809	down
Os03g0311000	111	182	160	61	82	80	7.93636	13.5357	10.6698	5.01004	6.22904	7.07813	0.0267301	-1.03631	down
Os03g0296100	1216	1060	913	481	546	542	241.789	210.867	173.421	94.6322	104.098	114.567	3.82777e-05	-1.03613	down
Os03g0848250	110	118	186	66	81	57	4.62746	4.9701	7.60698	2.9562	3.5122	2.63426	0.049766	-1.03589	down
Os02g0762400	296	363	332	168	155	165	13.414	17.11	15.1629	8.09322	7.42172	8.69389	0.00145812	-1.0353	down
Os08g0498100	12118	15335	13485	6398	7896	5914	839.83	1104.72	912.462	481.164	582.154	476.623	0.00394208	-1.03189	down
Os06g0179100	457	523	573	279	231	257	31.5026	37.1282	36.1477	21.449	16.9945	22.0123	0.000272821	-1.03138	down
Os01g0716200	414	427	390	225	145	239	14.5186	15.5179	14.3728	8.24883	5.6888	10.7573	0.000670142	-1.02824	down
Os04g0619800	633	999	753	453	285	443	77.2865	125.559	89.9497	57.702	35.3137	60.3012	0.00839112	-1.02683	down
Os05g0440000	185	328	302	138	111	155	12.5976	23.2284	19.729	10.5499	7.98568	13.0304	0.025859	-1.02617	down
Os10g0483900	4432	4097	4970	2306	2074	2314	564.308	532.434	605.709	305.37	270.569	334.827	0.000184626	-1.02561	down
Os01g0644400	560	701	870	325	421	313	37.743	49.5397	53.8228	26.2086	31.5626	27.8961	0.00285056	-1.02323	down
Os02g0814200	1252	1923	1350	971	465	810	43.9118	66.0111	48.1593	43.3111	18.4086	36.449	0.0253207	-1.02298	down
Os02g0606900	1980	1805	2362	918	1045	1094	81.0341	72.2473	103.82	33.0742	37.2436	35.0755	4.69601e-05	-1.02187	down
Os05g0526600	108	139	151	71	54	73	9.34078	12.5107	12.2311	6.96076	5.11377	8.00231	0.0421517	-1.02103	down
Os09g0537100	840	760	964	422	374	480	22.5335	20.7907	26.1675	12.0228	10.2193	13.2175	7.77957e-05	-1.02061	down
Os01g0286600	1169	763	898	470	373	565	37.1913	23.98	28.8063	14.7637	11.5342	17.2002	0.00323867	-1.02025	down
Os04g0465100	460	726	767	424	225	323	30.0313	49.4993	47.4767	30.1295	15.4704	25.568	0.0318951	-1.02024	down
Os05g0435500	279	250	366	147	147	152	20.2779	19.6125	27.0195	11.3175	11.8491	13.2409	0.00267054	-1.01912	down
Os06g0201000	257	199	332	119	124	150	25.5663	20.8161	31.8548	12.5804	12.6041	18.0212	0.0112581	-1.0182	down
Os02g0496100	518	473	652	265	269	286	18.9721	16.9895	24.3553	9.37309	9.69313	9.77574	0.000286348	-1.01679	down
Os12g0541700	446	729	583	279	223	376	39.7307	68.1878	47.0332	28.9164	21.7903	42.3598	0.0149449	-1.01498	down
Os01g0905700	1845	1114	1699	741	867	721	104.52	62.5459	97.9772	41.4875	49.1007	38.9014	0.00716207	-1.0138	down
Os09g0517600	219	264	269	139	121	116	5.4252	6.63425	6.68592	3.53957	2.94755	2.83303	0.00557259	-1.01347	down
Os09g0538400	2611	3412	2947	1463	1610	1417	171.842	229.546	194.555	97.1929	107.036	95.7427	9.50771e-05	-1.01171	down
Os04g0615700	1504	1539	1536	798	808	688	23.887	24.4942	24.5821	12.8339	12.7622	10.9235	5.22872e-05	-1.01047	down
Os03g0187400	153	187	145	71	81	91	12.8352	16.1537	11.8181	5.93723	6.83999	8.53663	0.0261607	-1.01011	down
Os12g0149000	2901	2007	2384	1230	1278	1147	158.383	114.9	123.577	77.4059	76.3157	79.5666	7.13712e-05	-1.00969	down
Oryza_newGene_3840	277	221	351	148	159	119	4.76675	3.73952	6.24788	2.26761	2.53697	1.75125	0.00516553	-1.00919	down
Os02g0748800	528	785	717	379	280	359	23.458	36.3402	30.9765	18.2393	13.1202	18.6755	0.000630962	-1.00912	down
Os11g0180900	900	856	1010	460	465	463	57.0779	54.5604	62.338	30.7878	30.3396	32.5526	8.4074e-05	-1.00852	down
Os12g0134000	189	199	184	90	85	112	6.64647	7.45826	6.79089	3.28068	2.64944	3.60146	0.015675	-1.00822	down
Os04g0464966	703	602	679	327	358	311	26.8387	23.9998	25.4358	13.1793	14.0926	13.0122	0.000184626	-1.00767	down
Os09g0566050	125	176	139	83	65	73	9.21693	13.4099	9.84386	6.69484	5.08609	6.32432	0.0353062	-1.00637	down
Os10g0427700	155	177	229	112	74	96	4.8316	5.37002	7.48947	3.29357	1.8627	2.51211	0.0170659	-1.00625	down
Os02g0829600	727	633	981	442	346	389	13.7159	13.5985	21.1287	9.99927	7.94625	7.91505	0.00459703	-1.0062	down
Os04g0435500	237	216	257	128	87	142	12.6155	11.1354	14.3826	6.51552	4.53151	6.88127	0.00756524	-1.00543	down
Os05g0148700	399	399	568	244	187	257	13.7173	13.5544	21.9125	7.41454	5.48152	6.81153	0.00286164	-1.0037	down
Os02g0727300	589	723	750	361	260	418	19.3654	26.6944	27.8839	9.87501	8.16366	14.6235	0.00018207	-1.00245	down
Os03g0237500	249	290	248	115	141	141	31.8779	37.7969	30.7646	15.9458	19.248	21.41	0.00539444	-1.00053	down
Oryza_newGene_108	12	25	21	0	0	0	0.272004	0.562129	0.467406	5.40546e-06	0.0197536	3.09344e-06	7.44166e-06	#NAME?	down
Oryza_newGene_5666	34	11	38	0	0	0	0.985885	0.335073	1.13744	2.0615e-06	0.000178132	1.09582e-05	3.39228e-05	#NAME?	down
Oryza_newGene_5810	12	24	19	0	0	0	1.29218	1.79977	1.6012	0.167041	3.80312e-08	1.87013e-16	1.37832e-05	#NAME?	down
Oryza_newGene_7585	19	10	41	0	0	0	0.782063	0.429003	1.74676	0.00523634	0	0.019295	0.0024198	#NAME?	down
Os04g0117250	12	14	32	0	0	0	0.194932	0.216369	0.548394	8.59277e-15	2.21549e-06	2.0623e-20	0.000419152	#NAME?	down
Os07g0582600	31	10	27	0	0	0	1.07465	0.340771	0.904372	0	0.0320667	0	2.0892e-05	#NAME?	down
Os08g0199525	0	428	224	0	0	0	0.00322241	38.6305	18.8371	0.0847637	0.0247701	0.00404836	0.00370806	#NAME?	down
Os09g0242000	16	26	7	0	0	0	0.920953	1.49099	0.423636	0.00060603	0.000201344	0.000135964	0.000763601	#NAME?	down
Os09g0341100	18	9	16	0	0	0	0.88459	0.446157	0.815712	0	0.0455368	0	0.000178867	#NAME?	down
Os09g0384601	19	10	22	0	0	0	0.216062	0.114614	0.260476	0	0	0.00751738	3.20206e-05	#NAME?	down
Os10g0125700	8	26	39	0	0	0	0.119949	0.356338	0.558183	5.81736e-06	1.426e-13	5.01681e-07	0.000965485	#NAME?	down
Os09g0506450	117	153	117	340	208	233	3.1797	4.21066	3.20216	9.22268	5.19237	5.74269	0.0225543	1.00051	up
Os11g0488900	470	689	276	829	874	1199	28.1061	43.0013	15.2954	53.8182	54.7713	91.4129	0.033361	1.00422	up
Os01g0695100	296	373	311	812	434	741	8.00908	9.9403	8.66059	20.802	11.0319	18.0136	0.0444237	1.00698	up
Os07g0134000	153	75	64	230	179	183	7.16167	3.58583	3.02886	10.8261	8.41771	8.80149	0.0245396	1.00796	up
Os02g0612900	79	72	78	138	146	181	5.42265	5.12305	5.0238	11.1232	11.1774	15.3043	0.0307857	1.00832	up
Os01g0206700	94	84	80	158	179	187	3.06935	2.63554	2.64838	4.87362	5.75317	5.48379	0.021444	1.00901	up
Os01g0239200	647	527	529	1166	1078	1215	29.8758	23.8597	24.9109	52.1271	48.0216	52.4221	6.2098e-05	1.00925	up
Os11g0147800	315	279	307	551	669	613	20.7459	18.3971	22.553	38.4035	45.7634	40.5037	0.000224842	1.01103	up
Os03g0589300	89	181	67	232	194	259	1.71172	3.45361	1.24557	4.42947	3.75032	4.97468	0.0361566	1.01173	up
Os01g0924000	121	110	193	254	289	322	10.0213	8.53766	14.3716	20.0932	21.4393	25.6387	0.00329512	1.01364	up
Os12g0145100	249	164	174	330	493	374	16.8331	11.0156	11.6148	21.9316	32.5735	24.4004	0.00353949	1.01483	up
Os07g0683600	2147	1038	1283	2923	3543	2645	101.397	49.5688	58.8644	148.813	178.236	136.682	0.00426705	1.01514	up
Os09g0367900	53	99	63	129	146	165	3.35307	6.84496	3.96338	9.74533	10.5266	12.804	0.0332795	1.02016	up
Os11g0139100	64	75	68	141	142	141	3.7505	4.45589	4.19669	8.48699	8.86405	8.44996	0.0364504	1.02116	up
Os04g0538100	187	183	196	377	386	397	7.93174	6.6659	7.57072	12.9618	13.0805	12.3723	0.000964158	1.02173	up
Os03g0825900	859	970	607	1497	1790	1704	30.7948	34.7583	20.1026	58.1075	66.7976	70.0519	4.15297e-05	1.02237	up
Os01g0929000	283	340	230	591	575	582	8.57564	9.17321	7.92348	17.3256	16.4378	17.0231	0.000219416	1.02257	up
Os02g0285800	149	118	143	266	283	292	3.17659	2.58781	3.23461	5.80919	6.22406	6.04494	0.00337998	1.02289	up
Os06g0229800	476	364	290	796	808	715	10.2421	7.93941	6.17423	18.2819	18.2402	16.9295	9.36172e-05	1.02483	up
Os03g0565200	83	93	83	185	164	183	4.68847	4.84797	4.28508	9.03315	8.84467	9.06557	0.017922	1.02538	up
Os06g0116400	69	71	74	144	146	151	4.89369	5.34675	5.25908	10.8902	10.4718	12.7065	0.0308691	1.02966	up
Os10g0413900	334	465	380	765	832	838	15.0342	21.2235	16.8566	34.82	37.2899	40.9929	6.99578e-05	1.03308	up
Os03g0729000	174	121	114	275	299	273	11.5761	8.07023	7.46165	22.3059	21.9305	21.9955	0.00280727	1.03756	up
Os05g0551900	202	249	231	549	361	503	5.16505	6.1521	6.10487	13.1013	8.76312	11.2713	0.000591858	1.03779	up
Os11g0546750	427	602	510	1078	1129	985	39.1718	58.0951	41.5113	120.191	114.824	120.619	3.68154e-05	1.03917	up
Os04g0586200	248	120	171	375	381	364	31.3494	15.4034	21.2456	50.4239	50.119	50.5216	0.000844837	1.04201	up
Os07g0105700	79	69	59	153	104	173	2.03227	1.8532	1.66376	3.29141	1.95839	3.89471	0.0307316	1.04211	up
Os01g0761000	44	78	56	132	113	125	8.79949	11.4865	7.41813	18.1276	12.3087	13.6131	0.0455078	1.04266	up
Os06g0332800	84	75	71	170	134	175	9.99311	8.73674	8.7089	18.1844	14.2764	17.7145	0.0216323	1.04548	up
Os08g0129200	1343	1598	827	2921	2102	2842	66.7708	84.8157	37.6545	182.871	116.959	200.736	0.00126703	1.04992	up
Os01g0888500	379	379	329	771	785	720	4.59307	4.57061	4.25288	8.4857	9.03986	7.50445	5.6904e-05	1.05321	up
Os01g0655800	99	72	51	132	182	152	2.38255	1.66697	1.56032	2.9122	4.12318	3.92234	0.0216961	1.05748	up
Os01g0774200	69	74	80	130	150	189	1.88766	1.85504	2.01391	2.4897	2.93518	3.7486	0.0208026	1.05867	up
Os01g0149200	202	258	245	470	496	520	20.7419	26.6968	25.0628	49.6068	52.2527	53.6745	0.000202413	1.06216	up
Os12g0541500	301	225	291	549	591	584	5.90373	7.2891	7.41755	11.6122	13.6331	17.4361	0.000111724	1.06367	up
Os01g0278900	59	47	72	132	121	123	10.507	8.27776	12.7947	22.0958	20.7617	20.7253	0.0378531	1.06473	up
Os03g0766800	218	150	175	314	481	355	26.4342	18.5907	20.4072	42.4414	63.0998	48.8055	0.00250877	1.06912	up
Os07g0160400	60	46	55	103	115	123	5.03654	3.75501	4.65675	7.93084	8.94743	9.21001	0.0473708	1.06914	up
Os02g0539600	510	385	464	947	968	965	11.8298	8.05689	12.4578	18.9993	21.3013	20.679	2.32592e-05	1.07007	up
Os02g0223700	200	77	162	278	368	285	11.9564	4.85745	9.30841	18.3033	23.0084	20.3187	0.00574232	1.07061	up
Os06g0245800	105	107	143	264	223	268	1.8117	1.88768	2.40548	4.3136	3.36573	4.01765	0.00296591	1.07456	up
Os09g0394500	78	89	106	174	198	209	3.51794	3.23654	6.49117	5.84396	7.48641	7.9485	0.0085765	1.07548	up
Os09g0326950	38	54	60	83	139	103	1.98168	2.73962	3.2452	4.01971	6.73464	4.64182	0.0492011	1.0819	up
Os01g0173600	476	87	366	659	712	620	39.605	7.68952	30.3058	63.3355	61.2091	65.0252	0.0304263	1.08565	up
Os04g0547900	351	344	321	769	652	755	13.5865	13.1661	12.7113	28.6451	24.4052	27.3583	3.48565e-05	1.08576	up
Os03g0301500	182	160	213	377	383	431	7.84684	7.05504	7.70718	17.4719	16.267	22.3519	0.000340407	1.0876	up
Os07g0475000	40	52	60	114	110	104	3.58501	5.28968	4.59018	11.7797	11.179	10.5997	0.0444478	1.0956	up
Os03g0634000	147	146	182	325	329	371	10.5962	11.1003	12.2737	28.1506	26.2563	35.7381	0.000592757	1.09562	up
Os05g0519800	42	61	43	95	95	126	2.27395	3.2822	2.46938	4.717	4.85272	5.97374	0.0475256	1.10098	up
Os01g0930900	267	255	137	384	599	443	28.5145	28.6411	13.9296	45.0854	66.6023	58.6935	0.0092515	1.10153	up
Os07g0673600	207	130	286	482	396	474	36.5028	23.7789	48.1481	90.7479	72.5949	96.0088	0.000151673	1.10303	up
Os06g0274200	195	209	167	391	423	427	18.6106	20.8472	14.712	40.5839	39.6981	45.1232	0.000217334	1.10703	up
Os02g0229400	200	229	165	417	422	459	3.97353	4.72744	3.65241	8.1798	9.07006	9.25663	0.000155944	1.11506	up
Os06g0606700	162	166	154	361	318	375	7.37987	7.99507	6.70696	18.5132	15.6936	20.8644	0.000403824	1.11566	up
Os12g0601800	47	44	49	102	100	105	1.21628	1.16256	1.68727	2.53819	2.52574	2.3691	0.0456528	1.11928	up
Os01g0222500	151	161	122	333	281	339	10.0103	10.2155	7.42669	18.1119	14.5448	17.1578	0.000597331	1.12218	up
Os03g0736400	54	76	60	135	110	174	2.3099	3.14754	2.69098	5.49667	4.42026	6.3614	0.0181764	1.12782	up
Os01g0551400	53	65	51	119	123	134	6.09373	7.72333	6.16267	13.7757	13.907	16.1725	0.0235179	1.1407	up
Os06g0635250	84	125	106	264	204	236	4.37489	6.69863	5.3073	15.2699	11.4512	14.2547	0.00189252	1.14705	up
Os02g0796000	170	199	195	356	439	467	6.61193	8.47402	7.54754	15.878	20.1294	21.4863	0.000104622	1.14824	up
Os11g0614800	81	107	122	174	234	287	4.4915	6.12683	6.64023	10.2616	13.2381	17.7852	0.00303583	1.15032	up
Os04g0386500	70	37	56	113	125	128	4.52698	2.32333	3.73295	6.97425	7.6988	7.36065	0.0233575	1.15341	up
Os03g0116700	375	222	458	848	821	709	15.7404	9.30763	19.042	34.9559	33.6409	28.6005	6.10077e-06	1.15803	up
Os08g0503000	258	240	378	687	519	771	23.4066	22.6756	33.1055	67.319	48.9787	82.0257	0.00036864	1.15987	up
Os03g0300400	145	65	83	157	278	226	11.4096	5.14467	6.32945	12.7541	21.6701	18.6399	0.0362262	1.16059	up
Os11g0521500	107	54	91	220	148	205	9.862	5.14825	8.04259	20.8994	13.6359	20.2954	0.00380348	1.17169	up
Oryza_newGene_3591	233	203	310	522	641	539	1.39148	1.20117	1.88369	3.06277	3.70885	3.05411	1.59239e-05	1.17551	up
Os04g0118700	53	40	52	114	105	112	1.02167	0.532764	0.854286	2.25141	2.71759	2.79449	0.0268738	1.17719	up
Os03g0100030	205	99	122	337	344	292	7.16786	3.46128	4.31875	11.8713	12.0345	9.88028	0.00025627	1.17888	up
Os05g0496100	546	532	537	1272	1196	1256	22.1806	20.2052	23.7281	55.0461	58.4773	53.6755	1.02545e-06	1.19204	up
Os01g0805200	144	155	230	446	355	420	13.7074	14.4757	21.6852	43.1221	35.612	41.6783	6.16977e-05	1.1923	up
Os06g0232600	76	54	68	155	134	168	5.94562	4.04242	7.17095	13.3294	14.5654	13.9773	0.00818619	1.19328	up
Oryza_newGene_2239	87	42	69	164	144	149	3.56424	1.52065	3.49646	6.0162	6.11664	6.17296	0.00818619	1.1933	up
Os06g0601000	266	229	209	504	593	528	14.1431	11.9503	10.9864	23.0964	29.5686	24.0405	1.44628e-05	1.1938	up
Os03g0738400	483	405	477	1115	1007	1042	14.7579	11.8823	15.1933	31.5638	28.7515	27.4126	1.11776e-06	1.19941	up
Oryza_newGene_1054	118	132	98	269	231	307	2.93636	3.30515	2.41043	6.97292	5.88437	7.83503	0.000520094	1.20081	up
Os01g0157500	47	46	46	108	122	93	5.1379	5.33337	4.85463	13.512	14.5391	12.6084	0.0246237	1.20313	up
Os07g0171100	91	76	98	210	212	194	3.4336	2.90955	3.83658	8.27743	8.45924	7.50226	0.0019995	1.20319	up
Os03g0171900	480	309	332	720	1177	716	13.5038	8.55443	9.51192	19.3016	31.5289	18.2984	0.0201103	1.20775	up
Os08g0495800	202	146	109	400	311	355	4.57594	3.41808	2.49439	9.02765	7.0206	7.73273	0.000101274	1.20998	up
Os06g0125400	79	61	42	152	136	137	1.72086	1.48283	1.02129	3.32989	2.74924	2.8177	0.0094665	1.21157	up
Os03g0805600	33	48	31	116	79	67	3.74603	5.60521	3.34828	14.0336	9.16656	8.93726	0.0396078	1.21392	up
Os06g0646000	84	97	63	211	178	187	4.84125	5.44862	3.82129	11.1232	9.23526	9.07245	0.00222369	1.22694	up
Os01g0917100	103	102	146	232	295	305	3.20775	2.73074	4.46657	7.29829	11.2588	9.33309	0.000297592	1.23052	up
Os06g0716100	308	96	239	513	626	398	15.7858	5.16314	11.7561	29.4784	33.9285	24.5736	0.0109387	1.24339	up
Os05g0208500	31	45	35	65	109	92	1.42031	2.11901	1.38667	2.78984	4.73863	4.86804	0.0315914	1.24734	up
Os05g0196100	49	46	63	125	133	121	0.583982	0.529252	0.757774	1.43629	1.52887	1.36519	0.0108067	1.24811	up
Os06g0607900	38	78	64	153	154	125	0.63766	1.03195	1.02153	2.30683	1.92513	1.50554	0.00653165	1.24951	up
Os10g0547900	69	60	48	140	158	128	2.47968	1.92617	2.29931	5.2203	5.77037	4.73702	0.00670898	1.2545	up
Os01g0851700	483	483	381	1132	1035	1078	9.14451	8.83047	7.45555	20.0632	18.4417	17.6434	2.77242e-07	1.25583	up
Os01g0627550	49	37	37	133	77	87	1.86312	1.30339	1.47154	5.39079	2.87003	3.06602	0.0221518	1.2594	up
Os05g0551801	68	54	72	157	135	177	1.44502	1.16449	1.6049	3.26761	2.78114	3.61907	0.00424297	1.25976	up
Os07g0630800	54	27	52	122	109	91	2.79051	1.2866	2.72861	6.37443	5.80184	5.20669	0.0170282	1.26179	up
Os03g0211400	98	87	73	154	295	177	1.69108	1.43511	1.36164	2.27996	4.41814	2.44325	0.045175	1.26564	up
Oryza_newGene_3675	51	63	68	185	111	146	2.58424	2.97251	3.35586	7.6109	4.35165	5.5866	0.00518834	1.26668	up
Os07g0108300	432	410	425	1026	1038	1044	13.8317	12.5162	13.8374	31.5775	33.8036	29.5302	1.64852e-07	1.2812	up
Os03g0748300	63	55	83	169	148	184	3.34058	3.07184	4.15911	10.1407	8.39598	12.1396	0.00210846	1.30334	up
Os12g0534200	58	57	41	138	138	113	6.80668	6.5484	4.99349	14.3136	14.8171	11.2121	0.00652235	1.30584	up
Os01g0965400	148	128	141	327	392	324	7.39478	6.19784	7.35738	15.1951	18.3842	14.0503	2.54498e-05	1.30913	up
Os08g0533600	29	23	45	86	69	88	1.14874	0.942185	1.58304	3.71304	2.60437	3.76698	0.0281345	1.31007	up
Os03g0710600	89	106	129	259	235	323	6.46235	7.74254	9.34548	19.088	17.313	24.3417	0.000105117	1.32017	up
Os06g0337200	37	55	50	132	145	81	4.67209	7.5433	5.91762	18.2278	19.3177	11.9117	0.00804791	1.32062	up
Os03g0425000	37	58	46	109	118	129	1.54432	2.56882	1.71091	4.60097	4.20522	4.6234	0.00808797	1.32282	up
Os01g0896500	132	145	136	399	309	335	4.21559	4.40886	4.23365	11.8064	9.47315	10.2285	2.07069e-05	1.32347	up
Os01g0138900	103	64	51	210	164	177	4.1006	2.5331	2.14402	8.58987	6.16265	6.50699	0.00106959	1.32584	up
Os06g0571800	39	34	40	90	87	109	1.4073	1.39963	1.4948	3.84673	3.33688	5.33354	0.0163685	1.32604	up
Os03g0799700	32	56	36	106	92	116	1.0368	1.75615	1.18096	3.29148	2.82152	3.43215	0.0121304	1.32766	up
Os01g0123900	36	16	21	61	44	80	3.48261	1.55787	1.97148	6.22372	4.40362	8.591	0.0497378	1.32882	up
Os03g0278900	325	275	433	820	904	912	31.1771	27.3362	41.0666	81.8553	89.0822	98.0744	7.04286e-08	1.33702	up
Os03g0773800	318	395	451	885	1023	1062	13.5704	16.7579	19.0893	39.3496	45.9202	45.8993	4.56627e-08	1.33722	up
Os11g0113700	871	233	565	1101	1895	1278	24.7356	6.41178	16.9985	28.3064	49.5534	30.3195	0.0335209	1.34283	up
Os04g0607000	24	41	41	117	68	87	1.88305	3.17151	3.33107	8.82739	5.18026	6.31998	0.0168043	1.34601	up
Os02g0744800	19	30	27	77	48	70	1.7406	2.71578	2.35737	7.1724	4.37902	6.92137	0.0404343	1.34611	up
Os03g0167550	24	13	50	57	91	76	0.753632	0.383485	1.67537	1.49415	2.40741	1.78497	0.0281345	1.34774	up
Os04g0591000	50	30	53	100	131	112	2.28938	1.32893	2.35444	4.42893	5.72965	4.769	0.00748097	1.35245	up
Os06g0182300	173	140	110	390	305	395	2.97408	1.75957	1.51911	4.14367	3.45475	5.21778	9.67041e-06	1.3533	up
Os07g0168300	120	111	66	245	284	239	7.7314	7.39013	3.98393	17.9679	19.3551	18.6886	0.000100106	1.3586	up
Os05g0311500	69	34	68	158	149	137	4.16741	2.1329	3.86076	10.2016	9.12564	9.39011	0.00227176	1.36254	up
Os09g0419200	23	40	29	85	75	79	1.37755	2.53106	1.69815	5.53561	4.95823	5.52899	0.0220233	1.3643	up
Os01g0882500	55	45	46	111	150	119	3.63686	3.11346	2.8277	8.51808	10.7149	9.8391	0.00451038	1.36672	up
Os05g0274200	46	52	49	130	118	135	0.829051	1.11152	1.12716	2.15812	1.97754	2.277	0.00430123	1.36824	up
Os12g0189700	28	15	33	67	70	62	1.92679	1.09611	2.20311	5.09215	5.08069	5.03516	0.0334867	1.37413	up
Os10g0100300	48	45	56	174	91	125	1.6794	1.66999	1.92106	6.39136	3.17111	4.6194	0.0104375	1.37484	up
Os04g0602100	87	75	70	221	151	236	3.82807	3.18783	3.10714	9.13916	6.62076	9.35126	0.000358593	1.37718	up
Os02g0192700	62	60	63	151	160	178	5.85769	5.88214	5.78569	15.0571	15.7398	19.3725	0.00110257	1.38879	up
Os02g0234500	32	27	50	104	90	99	0.852942	0.989945	1.26617	2.43848	2.22805	1.95012	0.00873372	1.4118	up
Os01g0835500	24	39	27	74	71	97	0.578741	1.04515	0.591254	1.65689	1.81536	2.17699	0.0160792	1.41399	up
Os02g0507400	120	96	121	284	332	292	8.29538	4.83486	6.51552	13.5409	16.4858	13.195	1.34519e-05	1.41619	up
Os04g0539000	21	25	28	78	65	57	1.10422	1.39506	1.5658	4.43367	3.64188	3.33798	0.0265062	1.42076	up
Os06g0561050	669	261	512	1207	1467	1224	111.54	42.8713	87.4538	191.84	235.623	185.306	2.58456e-07	1.42094	up
Os09g0439500	35	33	50	98	118	105	2.09326	1.94684	2.39131	6.4879	7.93929	7.94193	0.00556353	1.42921	up
Os05g0560000	362	335	453	1142	964	1024	62.4483	58.6899	79.0492	198.042	168.876	188.342	3.27521e-09	1.4306	up
Os02g0682200	44	37	26	125	106	60	2.47045	1.99779	1.47655	6.50482	5.94929	3.12899	0.0203162	1.43159	up
Os02g0815200	34	48	67	133	137	137	1.73589	2.44448	3.32113	6.87907	7.01533	7.21919	0.00188566	1.43492	up
Os01g0810100	60	74	67	191	171	187	2.00472	2.4453	2.2588	6.12787	5.6436	5.79043	0.000360153	1.43635	up
Os07g0562700	429	499	555	1748	1014	1289	38.5382	45.6104	48.4184	164.387	93.9124	131.811	0.000951088	1.43638	up
Os06g0636700	172	197	194	482	540	517	9.1129	11.4761	10.0051	29.3357	31.3043	34.1666	1.64355e-07	1.43722	up
Os01g0866400	22	53	30	98	99	91	0.980576	2.26993	1.35725	4.1745	4.21685	3.78864	0.00771498	1.44296	up
Oryza_newGene_2258	48	75	41	173	125	153	3.91357	4.3333	2.0253	14.7481	10.8411	15.2218	0.00102191	1.44737	up
Os07g0412100	94	193	143	498	259	427	2.49377	5.05029	3.91779	12.5728	6.54623	9.99317	0.00948454	1.44837	up
Os04g0457100	267	468	500	1441	920	1044	12.1489	21.9847	21.7819	73.6872	45.1913	57.2887	0.00038145	1.44935	up
Os01g0563000	24	10	30	69	52	56	1.02473	0.393434	1.31594	2.69484	2.21334	2.40919	0.0308819	1.45287	up
Os07g0158300	69	75	88	192	219	231	2.86597	3.10434	3.5036	8.52524	9.47986	10.355	0.00010395	1.4544	up
Os12g0576600	94	76	87	298	183	231	2.62463	2.00813	2.48309	7.79271	4.82958	5.63476	0.000105128	1.45712	up
Os05g0212400	27	23	17	70	51	65	1.25404	0.71312	1.30615	3.11795	2.28556	1.61584	0.0265664	1.46093	up
Os05g0589200	140	113	193	372	408	461	3.34883	2.89101	5.09175	9.66893	10.227	10.2193	5.19914e-07	1.46169	up
Os04g0490800	78	86	83	239	226	224	3.43437	3.82098	3.90405	10.6522	10.2139	9.64756	5.49566e-05	1.46669	up
Os08g0323400	25	50	20	77	74	114	2.30694	4.77803	1.89842	7.63201	7.07719	11.8957	0.00875921	1.46802	up
Os03g0315800	94	78	104	240	257	275	5.20649	4.03636	6.98159	13.4537	13.1779	14.6345	2.21526e-05	1.46997	up
Os01g0283300	49	34	45	105	145	109	3.5082	2.41605	3.24409	7.85317	10.4809	7.94195	0.0025244	1.47408	up
Os07g0544800	297	301	355	1068	715	898	24.1254	25.184	27.8986	93.6872	61.0435	83.5889	4.40881e-07	1.47872	up
Os05g0518600	279	227	287	680	902	651	4.61976	3.76309	5.3182	10.7155	14.4726	10.1134	4.06713e-08	1.47975	up
Os01g0627500	14	22	30	81	53	53	0.396276	0.571021	0.893265	1.95855	1.34415	1.24081	0.0225543	1.48813	up
Os01g0166700	25	25	21	61	81	59	1.43847	1.37666	1.24929	2.97598	3.98541	2.5918	0.0184745	1.48828	up
Os04g0321800	39	29	34	91	97	101	1.77545	1.19693	2.16749	3.813	4.26938	3.31229	0.00553183	1.48909	up
Os01g0855200	269	151	177	487	640	568	7.08622	4.13835	4.47103	14.3539	18.1023	17.6704	2.44308e-08	1.49239	up
Os01g0511600	22	29	26	69	66	84	1.64174	1.01942	1.76624	3.73027	2.37458	5.02613	0.0137989	1.49455	up
Os01g0682500	33	66	62	131	178	150	1.35419	2.5744	2.31666	5.25991	7.2338	5.9132	0.000579761	1.49723	up
Os01g0908200	92	94	90	265	200	328	4.19116	4.4583	3.92274	13.0769	9.62263	17.0736	3.79306e-05	1.50945	up
Oryza_newGene_3060	1604	1611	449	3689	2771	4080	52.0528	52.3924	14.4436	120.544	88.7386	136.509	0.000290611	1.51376	up
Os04g0414700	201	266	340	993	586	748	31.0183	41.1373	51.1673	156.555	92.5147	122.762	0.00056879	1.51385	up
Os11g0533100	106	111	144	368	309	370	1.74726	1.82656	2.43885	5.70012	4.74879	5.3999	7.50216e-07	1.52215	up
Os07g0105600	58	49	91	204	160	212	7.31085	6.26624	10.9179	26.5243	20.6238	28.66	9.95658e-05	1.5258	up
Os06g0107100	49	32	43	111	134	118	2.58423	1.78664	2.24709	6.05128	7.28431	6.8467	0.00148471	1.536	up
Os01g0221600	33	35	46	119	105	110	0.893294	0.687591	1.09573	2.63583	2.48953	2.54756	0.00216045	1.53673	up
Os04g0544400	44	43	49	107	137	155	1.54198	1.49462	1.7821	3.54312	4.55183	4.84738	0.000887518	1.53884	up
Os03g0699300	42	28	14	78	78	90	1.47771	0.912694	0.613961	2.95358	3.10006	3.05166	0.00736628	1.53886	up
Os03g0758100	288	357	235	1016	639	931	4.74133	5.84971	4.33313	14.9057	9.28479	12.6456	2.23115e-05	1.54293	up
Os04g0623800	245	199	175	554	588	680	16.7432	12.3306	8.99861	32.5749	32.589	39.9679	4.14729e-09	1.54469	up
Os02g0306401	49	33	70	122	171	157	2.20299	1.60114	3.23334	5.53718	6.7143	6.8944	0.000396791	1.55067	up
Os01g0191200	56	75	94	239	183	244	3.60157	4.93468	5.60711	15.5833	11.8973	17.3133	2.46272e-05	1.55136	up
Os04g0432300	16	24	9	48	45	52	0.958835	1.48617	0.533651	3.15215	2.84632	3.78409	0.0333775	1.55372	up
Os11g0115400	57	43	55	134	178	148	6.70479	4.72351	6.47059	15.8032	21.3631	18.066	0.000334842	1.55557	up
Os08g0411200	44	32	35	130	103	97	1.74701	1.29531	1.47892	5.19703	4.15819	3.73073	0.00195935	1.55907	up
Os04g0194500	22	15	8	43	49	42	0.400497	0.270735	0.163658	0.733441	0.913664	0.674441	0.0390912	1.56276	up
Os11g0466966	0	42	29	83	51	79	2.48476e-05	0.757541	0.57965	1.43776	0.871912	1.26348	0.0268306	1.57099	up
Os10g0550900	31	21	28	68	116	56	1.37215	1.00215	1.17818	3.25715	5.34305	2.97371	0.0314465	1.57114	up
Os06g0115300	30	21	20	57	78	78	6.52453	4.58737	4.35487	11.2616	16.0608	15.2611	0.00980535	1.57197	up
Os09g0484200	3397	2691	4169	11584	7079	12134	268.063	218.943	316.659	1014.11	600.729	1124.42	0.00034184	1.57218	up
Os01g0183400	46	40	50	133	140	136	1.19501	2.30139	2.1637	5.98626	5.87509	7.0225	0.000568832	1.5747	up
Os02g0475400	40	53	48	132	128	164	1.62662	2.1549	2.03124	5.04345	4.91362	6.11128	0.000458749	1.57487	up
Os07g0469100	27	23	37	96	74	92	3.01322	2.41087	3.76408	10.5087	8.17525	9.99849	0.00451179	1.57618	up
Os05g0560100	22	20	27	81	49	78	0.652507	0.559841	0.797498	2.23515	1.40257	1.95469	0.0101866	1.57816	up
Os10g0533100	60	52	76	194	188	188	5.58184	4.91746	6.84518	18.3914	17.55	18.8661	5.56758e-05	1.58606	up
Os12g0160650	13	15	25	56	51	54	0.734755	0.88932	1.4167	3.29123	2.97112	3.75596	0.0212789	1.58803	up
Os03g0819600	49	52	23	147	122	107	4.78788	5.18009	2.18558	15.0004	11.9724	11.9448	0.000820613	1.58914	up
Os01g0102900	1571	719	1615	3608	4457	3819	190.391	89.3677	190.528	457.875	549.42	497.996	1.10653e-10	1.59116	up
Os06g0561000	3090	1151	2199	6070	7620	5950	153.514	57.0408	107.851	314.887	392.043	296.987	1.15141e-07	1.5951	up
Os03g0343900	80	89	114	351	246	268	10.074	11.333	13.1581	48.2325	31.5489	41.0359	1.26731e-06	1.59804	up
Os06g0534900	54	92	209	298	435	356	4.72013	8.58039	27.0711	29.4395	39.2616	40.8857	0.000651463	1.60035	up
Oryza_newGene_2367	30	22	42	118	68	104	0.993069	0.776087	1.32297	3.82871	2.20599	3.3823	0.002338	1.61095	up
Os12g0488700	25	27	21	69	67	90	1.31099	1.54185	0.981737	4.35885	4.09933	6.46324	0.00611636	1.61749	up
Os01g0871800	9	12	19	31	48	46	0.289501	0.439424	0.68351	1.05807	1.68498	1.81809	0.0354842	1.62839	up
Os02g0553200	142	132	136	412	447	421	4.95808	4.17273	6.1284	15.807	14.5368	13.784	1.5262e-08	1.62908	up
Oryza_newGene_5183	239	300	261	889	810	807	8.49642	10.8962	8.97728	33.8255	30.3306	31.0262	3.62551e-11	1.63417	up
Os02g0117700	15	35	5	71	60	41	0.565589	1.24562	0.197264	2.38975	2.07321	1.30321	0.0159435	1.6349	up
Os08g0512500	78	55	91	275	186	245	5.34427	3.89806	6.17095	20.1367	13.2027	17.9604	4.68828e-06	1.64222	up
Os02g0319100	17	24	36	74	85	85	0.286398	0.395817	0.655128	1.19852	1.36978	1.27254	0.00370844	1.64883	up
Os03g0117100	64	71	117	244	281	278	3.46532	3.88208	6.61052	13.9362	15.1547	14.3133	1.0533e-06	1.6569	up
Os02g0137700	17	12	14	46	50	41	0.481452	0.324688	0.409182	1.21862	1.30321	1.06202	0.0248412	1.65853	up
Os07g0554500	31	16	3	45	49	65	1.86388	1.76331	0.176237	3.59923	2.54381	3.6013	0.0162247	1.65887	up
Oryza_newGene_7113	80	53	81	238	185	262	2.19756	1.4985	2.12258	7.22877	5.37474	8.49191	4.61093e-06	1.6647	up
Os07g0582400	15	15	7	33	45	41	0.491808	0.630171	0.2486	1.3235	1.41587	1.60915	0.0344818	1.67355	up
Os01g0594500	270	284	332	843	1098	917	24.6643	25.9344	29.3311	81.5203	105.523	89.0444	4.52575e-12	1.6756	up
Os01g0926800	19	11	6	32	44	40	1.22377	0.712632	0.408317	2.12076	2.95609	2.79103	0.0364474	1.67651	up
Os05g0337400	21	25	22	65	72	83	1.88577	2.25161	1.96814	6.13922	6.73958	7.87707	0.00464383	1.68053	up
Os11g0227000	16	11	11	35	61	27	2.68176	1.7778	1.50748	3.76257	7.00694	2.67734	0.0478112	1.68151	up
Os03g0815400	48	16	57	124	140	130	4.0607	1.36136	4.78833	10.5021	11.826	10.7788	0.000262397	1.68807	up
Os08g0139100	190	194	251	643	714	710	7.96755	8.24607	10.346	28.7846	31.0553	30.7392	3.61759e-11	1.68852	up
Os04g0459500	331	378	375	1252	1120	1175	17.3462	20.8645	19.3028	70.853	62.0961	69.8692	8.15748e-13	1.69684	up
Os02g0255700	28	28	27	102	72	98	0.756799	0.583326	0.711966	1.74778	1.22151	2.33618	0.00169588	1.6994	up
Os03g0158300	26	28	59	106	152	114	1.23595	1.35289	2.62295	5.638	7.75288	6.36866	0.000321778	1.70308	up
Oryza_newGene_3676	19	18	15	63	45	63	0.677238	0.635112	0.525033	2.28735	1.61115	2.39091	0.0101021	1.70482	up
Os01g0853000	43	26	21	102	95	99	3.02598	1.81416	1.53431	6.41628	6.12526	5.944	0.00109693	1.70556	up
Os01g0238500	47	25	47	128	127	137	2.53764	1.40905	2.42067	7.02954	6.97833	7.85543	0.000232184	1.70578	up
Oryza_newGene_936	14	14	16	43	54	48	0.307795	0.395609	0.337557	0.90272	1.10065	1.12628	0.0169126	1.7066	up
Os04g0586000	46	26	21	111	100	99	4.02894	2.27967	1.83425	9.50991	8.64168	8.57511	0.000761966	1.72507	up
Os12g0420400	494	523	654	2013	1721	1868	50.0018	54.1132	63.3235	217.18	179.983	208.166	1.07314e-13	1.73131	up
Os01g0692300	25	8	37	69	78	88	0.74054	0.244421	1.05658	2.07204	2.32964	2.77607	0.00253747	1.73133	up
Os03g0654800	12	11	11	37	41	36	1.18827	1.14961	1.07393	3.94127	3.88989	3.85712	0.0308435	1.73217	up
Os06g0231050	14	21	10	47	44	62	1.3422	1.94781	1.01105	4.59878	4.27746	5.71465	0.0115386	1.75348	up
Os09g0508900	25	32	34	90	111	111	1.24089	1.33822	1.50448	4.87889	6.07194	5.67912	0.00053982	1.76358	up
Os09g0531100	15	14	13	40	54	50	0.671769	0.598148	0.575036	1.4745	2.00279	1.68558	0.0133589	1.76431	up
Os09g0509700	33	21	25	98	83	91	1.05895	0.682272	0.809837	3.14143	2.60968	3.01879	0.00102458	1.77069	up
Os03g0800000	12	6	11	38	38	24	0.48876	0.279221	0.557616	1.54297	1.64664	1.00516	0.0379644	1.77216	up
Os03g0210700	56	40	63	203	156	190	3.12506	2.19401	3.58984	10.7289	8.26627	9.89486	9.03732e-06	1.77385	up
Os01g0237100	24	21	38	86	115	86	1.12597	0.770484	1.47607	4.25826	6.42409	4.26383	0.000756554	1.77483	up
Os09g0442300	457	256	256	984	1301	1078	45.3434	23.7189	24.0037	73.5346	99.3646	83.4963	8.89181e-12	1.7825	up
Os03g0405500	104	37	82	290	237	251	3.58116	1.33363	3.35103	10.2414	8.95253	8.74906	2.05847e-07	1.78916	up
Os10g0447950	14	13	14	46	54	45	0.708593	0.540558	0.538692	2.12326	2.24161	2.29619	0.0106036	1.80884	up
Os01g0848200	39	76	52	197	196	198	0.813752	1.54462	1.08664	3.81324	3.79721	3.53102	2.958e-06	1.81025	up
Os02g0830000	10	47	0	64	71	68	0.33699	1.54037	0.0112758	2.44692	2.55149	2.70483	0.00638568	1.82314	up
Os01g0952500	54	21	23	90	174	86	1.95917	0.777058	0.873268	3.20727	6.20648	2.88386	0.0371393	1.82398	up
Os06g0476200	50	61	83	198	252	244	1.10429	1.08003	1.53146	6.02888	7.49945	7.79143	4.36051e-07	1.82417	up
Os01g0609200	25	32	24	112	85	93	0.315374	0.381202	0.309368	1.33384	1.01734	1.04066	0.000490834	1.82743	up
Os05g0318700	26	21	12	64	77	71	0.532074	0.446035	0.253685	1.26937	1.50055	1.31625	0.00214446	1.8334	up
Os08g0119900	119	130	115	567	346	406	10.2756	11.5301	9.92535	49.6221	29.8958	37.3333	1.03464e-05	1.84477	up
Oryza_newGene_4346	55	56	50	210	159	216	1.1485	1.21729	1.01256	4.74383	3.4275	5.21313	1.99371e-06	1.84847	up
Os08g0522400	24	18	30	82	75	105	1.18177	0.839587	1.56596	3.93987	3.59129	4.21044	0.000702521	1.84908	up
Os11g0621400	12	16	15	51	52	54	1.67271	2.26046	2.71491	8.27514	6.96174	8.88478	0.00640536	1.8548	up
Os04g0209300	36	16	15	98	77	70	0.433345	0.193231	0.19374	1.1439	0.893328	0.797703	0.000940262	1.85886	up
Os07g0115500	65	46	52	141	274	182	8.4047	6.13209	6.54493	17.9865	33.8876	24.2074	0.00169411	1.85923	up
Os01g0551100	8	5	14	43	24	32	0.383905	0.250523	0.647919	2.05784	1.11419	1.48883	0.0287953	1.85933	up
Os10g0450900	109	37	59	199	379	179	5.47808	1.86783	2.90218	11.5002	20.7345	9.92253	0.0347391	1.87152	up
Os05g0546800	13	8	9	30	37	44	0.327994	0.233424	0.263773	0.977642	1.12047	1.4443	0.0193575	1.87434	up
Oryza_newGene_3025	10	13	11	56	45	25	0.561272	0.695598	0.604142	2.7708	2.26317	1.16385	0.0126392	1.87707	up
Os03g0778100	205	219	314	1074	771	903	20.2801	22.1904	30.1479	108.096	76.497	97.4415	3.25269e-12	1.8825	up
Os07g0198300	14	4	15	40	49	35	0.8611	0.292784	0.890227	3.31178	3.28133	2.8397	0.0122378	1.8949	up
Os08g0450200	16	25	25	69	86	93	0.602223	0.958394	0.916966	2.5992	3.22396	3.74504	0.000672393	1.89567	up
Os01g0932500	17	16	21	61	80	62	0.494223	0.474619	0.588882	1.83288	2.34194	1.9535	0.00175777	1.89626	up
Os03g0592500	670	727	713	3558	1917	2480	54.6153	58.4988	60.1038	310.649	167.647	219.883	0.00031274	1.90176	up
Os07g0183350	46	36	50	179	123	196	1.16768	0.864938	1.2284	4.29541	2.91945	4.7095	5.28384e-06	1.90187	up
Os07g0556200	309	315	505	1428	1438	1400	24.7513	25.3315	40.0988	117.228	117.375	117.318	3.32992e-16	1.90311	up
Os06g0101600	374	341	380	1441	1297	1397	51.8328	48.3879	51.8164	204.606	181.774	210.462	3.74462e-16	1.90353	up
Os05g0555600	52	45	71	261	164	210	0.589976	0.3536	1.08064	2.03952	1.9003	2.0973	5.9179e-07	1.90423	up
Os01g0246400	35	43	57	189	161	161	3.54221	4.49973	5.53772	20.2172	16.3583	19.1796	3.87944e-06	1.9061	up
Os07g0530700	14	15	25	52	76	77	1.21607	1.18651	2.05153	4.11323	5.89054	5.80013	0.00155154	1.90931	up
Os01g0639900	652	504	1036	2445	3031	2849	45.2033	34.2202	70.1263	196.563	245.24	234.284	3.74462e-16	1.90997	up
Os03g0666550	83	56	80	236	313	283	2.32803	2.87067	2.0892	9.36244	12.9341	12.5035	1.27311e-08	1.9117	up
Os02g0101500	112	122	126	378	532	458	3.76941	2.86806	3.84683	14.3217	20.1698	16.8305	1.41271e-11	1.91219	up
Os08g0463900	26	32	35	111	123	120	1.91479	1.40736	1.66983	7.35798	7.43137	7.66168	7.33788e-05	1.9145	up
Os03g0180100	9	8	5	20	32	32	0.663752	0.627731	0.362747	1.79311	2.59598	3.08408	0.0379717	1.92043	up
Os02g0759900	30	57	43	155	187	156	2.52782	4.69448	3.58322	12.4158	14.7596	12.4791	4.10978e-06	1.92422	up
Os03g0371300	14	15	13	36	72	53	0.895581	0.44389	0.480668	2.85883	5.05424	1.58679	0.0040646	1.92504	up
Os11g0607200	21	29	37	98	121	115	0.503958	0.562683	0.880103	2.20943	3.31118	2.60163	9.72652e-05	1.92611	up
Os03g0223301	11	11	19	51	63	44	0.425818	0.441169	0.696556	1.99995	2.39803	1.78038	0.00421629	1.93122	up
Os02g0225000	15	13	14	62	52	48	0.77803	0.72605	0.732345	2.98533	2.47153	2.20221	0.00377095	1.93442	up
Os02g0257300	105	126	91	439	359	447	3.73353	4.49676	3.3069	15.5214	12.5128	15.6248	2.91021e-11	1.93841	up
Os09g0563950	17	3	20	43	61	51	0.636237	0.112294	0.379679	2.79926	3.75043	3.38688	0.00438149	1.93855	up
Os02g0103850	92	96	97	345	399	359	7.65173	8.07824	7.92187	29.4334	34.1474	31.4118	1.54519e-10	1.93888	up
Os09g0346500	1453	1514	1819	7563	5218	5764	92.9739	99.1415	113.786	503.675	342.055	402.715	3.96258e-10	1.94058	up
Os08g0503700	12	10	12	39	60	33	0.386128	0.339743	0.373816	1.30412	1.87067	1.12338	0.00807675	1.94314	up
Os09g0532400	517	435	490	2044	1510	2060	10.8623	9.32476	11.3119	41.3768	30.9033	38.4232	1.6329e-14	1.94771	up
Os02g0788800	23	24	20	107	82	72	0.746137	0.859522	1.0813	3.57758	2.27965	2.26374	0.000358347	1.94925	up
Os02g0773500	21	28	37	105	106	126	2.39407	3.29981	3.97908	13.2443	12.6441	17.3438	7.13305e-05	1.95573	up
Os04g0610500	30	27	37	119	128	122	1.5168	1.21211	1.68763	5.34295	5.91488	5.02442	3.64464e-05	1.95876	up
Os10g0496900	162	140	129	657	514	525	6.58606	5.82847	5.02082	27.9449	21.3559	22.7388	2.0404e-13	1.96371	up
Os04g0480600	11	3	8	22	44	21	0.992528	0.348919	0.835926	2.4196	3.74063	2.76932	0.0403846	1.96938	up
Os06g0226700	11	1	14	44	18	41	0.446016	0.0536291	0.524071	1.99415	0.759519	2.05804	0.0342415	1.97068	up
Os01g0932525	14	12	21	56	68	65	1.33682	1.1884	1.8454	5.48357	6.5071	6.72896	0.00137243	1.99276	up
Os03g0322600	57	46	43	186	210	193	2.3132	2.14813	1.97008	9.46452	10.7335	9.66697	2.68647e-07	1.99936	up
Os08g0435900	543	655	777	3327	2125	2553	35.7094	49.9913	52.5375	283.37	185.525	221.124	6.10852e-08	2.00536	up
Os01g0922700	7	9	2	17	26	30	1.03502	0.970309	0.178992	3.15529	4.48846	5.39824	0.0435439	2.00887	up
Os05g0157300	15	5	10	27	51	44	0.688414	0.194278	0.534742	0.826706	1.502	1.35568	0.00807675	2.01	up
Os02g0744700	19	27	13	97	67	78	0.457359	0.632628	0.305044	2.28442	1.54742	1.79074	0.000320745	2.0246	up
Os04g0490500	11	6	15	35	42	55	0.367783	0.203313	0.503227	1.20928	1.39558	1.82069	0.00540159	2.02911	up
Os02g0129300	12	19	25	84	55	93	0.29575	0.57693	0.743124	2.09401	1.31917	2.14451	0.00036864	2.03607	up
Os03g0732100	28	23	33	107	122	119	0.57533	0.485473	0.674031	2.23727	2.52603	2.731	2.82837e-05	2.03644	up
Os05g0404400	13	15	19	69	66	60	0.74502	0.790199	0.986222	3.52626	3.29914	2.97657	0.000903951	2.03862	up
Os04g0304200	29	36	42	137	156	151	0.603371	0.745574	0.882875	2.80965	3.18	2.9599	3.51552e-06	2.03878	up
Os07g0577600	319	370	389	1811	1233	1443	22.3776	26.5194	26.2243	138.126	91.2557	116.439	3.2425e-11	2.04405	up
Os01g0766000	5	1	11	21	24	26	0.193023	0.0514611	0.312084	0.788757	0.872538	0.719192	0.0418638	2.04493	up
Os04g0457000	44	76	76	334	238	248	3.33206	5.98145	5.54527	26.9328	18.472	21.596	1.47738e-09	2.05111	up
Os01g0899200	16	7	10	51	42	45	0.443849	0.192963	0.287363	1.57819	1.35443	1.13709	0.0041051	2.05134	up
Oryza_newGene_7023	14	22	13	55	75	75	0.886089	1.47845	0.872	3.48749	4.72152	4.87417	0.00064851	2.05199	up
Os03g0157400	18	18	11	62	55	80	0.460414	0.427925	0.245081	1.3757	1.20149	1.4782	0.000784733	2.0553	up
Os04g0474800	14	4	7	35	39	31	0.596407	0.222157	0.375089	1.09782	1.34386	1.96867	0.0115218	2.0577	up
Os01g0606900	45	37	60	235	138	224	2.69364	2.28855	3.53844	15.1408	8.77313	14.9372	6.52716e-06	2.05772	up
Os05g0468500	11	10	8	36	46	40	0.553575	0.587734	0.521465	2.05425	2.46617	2.41581	0.00651398	2.05995	up
Os08g0101800	4	0	13	15	30	27	0.127207	0.000135492	0.323949	0.438317	0.831936	0.801888	0.0380581	2.06325	up
Os07g0673550	17	6	13	53	48	51	2.20048	0.827781	1.59946	7.17216	6.18349	7.39871	0.00252674	2.06441	up
Os06g0125800	7	5	5	15	33	24	0.231848	0.174956	0.15816	0.699921	1.27027	0.855065	0.0381078	2.06902	up
Os08g0508500	27	16	19	90	97	76	1.03368	0.5805	0.7163	3.26373	3.41804	2.76538	0.000138578	2.07175	up
Os11g0549665	5	4	7	20	27	21	0.398913	0.319278	0.476764	1.15636	1.65417	1.21929	0.0442991	2.07265	up
Os08g0562100	41	38	47	152	191	198	1.5929	1.41842	1.89621	5.41037	6.8473	6.61122	2.33564e-07	2.08815	up
Os11g0707000	228	234	273	1038	1042	1077	7.52782	7.78339	22.5514	87.7997	102.618	38.709	2.51465e-18	2.08892	up
Os04g0561500	83	90	81	344	399	350	1.81546	2.04894	1.89386	7.80528	8.90167	8.08252	7.52125e-12	2.09215	up
Os02g0533200	19	12	24	79	77	81	0.401937	0.540383	1.22032	3.42778	3.60089	3.52227	0.000220963	2.09279	up
Os01g0595001	9	4	6	26	30	26	1.25918	0.596384	0.757098	3.43984	3.83591	3.70897	0.0236347	2.09643	up
Oryza_newGene_3686	4	11	7	35	27	33	0.119085	0.308962	0.234724	0.924424	0.73657	0.811412	0.0142631	2.09745	up
Os06g0231400	16	6	9	53	26	55	0.678273	0.277699	0.3631	2.43707	1.16464	2.689	0.00370964	2.09943	up
Os01g0822800	26	21	25	77	103	132	1.37252	1.11975	1.24134	4.46884	6.05467	8.76647	3.53139e-05	2.10161	up
Os03g0333400	50	69	77	266	311	273	3.97604	5.76741	5.81927	24.4961	26.5912	27.335	3.46327e-10	2.10244	up
Os08g0560900	182	166	258	987	813	837	17.0418	15.7172	22.923	100.76	81.3283	89.6796	8.54335e-18	2.10723	up
Os11g0114900	82	68	80	306	353	342	7.23441	6.15519	6.88427	25.752	27.9625	30.0045	2.30115e-11	2.1081	up
Os07g0170200	32	17	22	106	109	94	2.29603	0.792254	1.11654	6.24675	5.36336	5.37876	3.58819e-05	2.10871	up
Os04g0659100	114	111	125	488	531	511	2.96676	2.8232	3.1861	13.1113	13.7467	13.0773	1.63005e-14	2.11441	up
Os01g0155500	12	10	7	35	54	38	0.321025	0.264414	0.201271	0.894528	1.38469	1.02255	0.00428428	2.11822	up
Os03g0221700	7	5	6	23	27	29	0.193675	0.145732	0.158741	0.632793	0.714193	0.825167	0.0247327	2.12034	up
Oryza_newGene_7642	0	29	0	47	44	36	3.87659e-05	0.282915	5.21132e-06	0.432345	0.409889	0.309104	0.00969301	2.12163	up
Os03g0586500	281	184	240	909	1121	1070	17.0473	11.1698	14.4829	56.5881	69.6292	66.1321	8.80649e-19	2.12297	up
Os06g0523300	9	2	6	20	25	30	1.19327	0.371174	0.779126	2.82469	3.34741	4.57877	0.0285649	2.1275	up
Os08g0162600	42	60	55	206	238	250	2.78334	3.97984	3.58937	13.9371	15.8824	18.4256	4.82054e-09	2.13047	up
Os01g0279700	115	105	96	411	520	466	3.06845	2.72586	4.18183	14.3389	13.6308	11.729	4.95673e-14	2.13118	up
Os12g0115150	23	14	33	86	127	97	7.5267	4.76257	10.4023	27.6671	39.6831	32.454	2.85548e-05	2.13154	up
Os11g0596200	2	6	10	19	41	20	0.122949	0.517587	0.569282	1.36576	2.50004	1.13863	0.0389522	2.13544	up
Os05g0153300	8	2	6	23	20	28	0.352193	0.120203	0.249883	1.10159	0.917197	1.4254	0.0329854	2.13589	up
Os01g0567533	15	9	19	52	66	73	0.680164	0.459749	0.700015	2.80345	3.47495	4.07145	0.000556144	2.13623	up
Os10g0365800	9	4	7	30	36	23	0.273635	0.136714	0.211731	0.921473	1.1118	0.712852	0.0153847	2.14025	up
Oryza_newGene_1472	27	18	20	107	75	109	2.56397	1.67369	2.01257	9.17005	6.39374	8.77111	3.90142e-05	2.14968	up
Os02g0219900	12	16	7	47	63	48	0.720304	0.956552	0.431176	3.11032	3.92003	3.31687	0.00127045	2.16263	up
Os03g0129300	322	297	343	1537	1334	1478	13.9784	12.7704	15.4719	70.2344	65.4185	75.2301	1.81196e-20	2.16306	up
Os02g0535300	39	40	42	161	216	173	4.24724	4.56426	4.26162	19.5088	24.2315	24.8012	6.86473e-08	2.17072	up
Os11g0582500	1552	654	879	3982	5416	4631	148.198	62.6103	76.6434	424	525.247	550.596	1.4732e-14	2.1721	up
Os07g0435300	137	151	181	840	573	730	18.3662	19.6335	22.6672	103.894	70.0447	86.0103	6.32684e-13	2.17828	up
Os04g0568950	19	50	30	176	171	106	3.54959	9.59777	5.47665	35.4383	32.9534	22.9823	4.57493e-06	2.18127	up
Os01g0279100	74	137	92	565	418	408	3.27872	5.57884	3.87949	22.8653	18.6261	15.8235	1.82472e-11	2.18609	up
Os09g0355400	6	16	13	39	60	62	0.0844547	0.214123	0.196088	0.584119	0.969939	0.866518	0.00100643	2.18743	up
Os03g0735000	35	21	19	115	109	122	1.15491	1.22019	0.55069	4.42787	4.08402	3.77566	7.26853e-06	2.19347	up
Os02g0764500	9	10	7	45	44	31	0.740221	1.28846	1.02358	3.55164	5.60137	3.55809	0.00388553	2.19407	up
Os02g0178000	5	5	3	17	20	23	0.215303	0.185601	0.135478	0.593794	0.697903	0.730307	0.0469492	2.19417	up
Os02g0638300	0	0	35	63	45	55	0.0700211	8.43097e-05	4.65736	8.68491	6.28443	7.72179	0.00551742	2.19818	up
Os01g0645900	22	14	22	70	116	83	1.11654	0.747508	1.09886	3.71915	5.9979	4.73501	4.528e-05	2.19923	up
Os06g0136600	57	32	36	173	200	211	2.64253	1.26861	1.95027	13.055	10.7272	10.0104	1.79828e-08	2.21111	up
Os08g0276100	9	8	18	51	69	44	0.178015	0.150156	0.335346	1.85591	1.76975	1.59047	0.000792086	2.21257	up
Os05g0565400	53	58	60	232	301	271	3.27934	4.53211	2.70191	13.7903	17.9513	15.4841	1.12619e-10	2.21944	up
Os11g0251400	15	21	15	66	89	85	0.513784	0.695863	0.582564	1.68195	2.30767	1.99661	8.36671e-05	2.22135	up
Os10g0556200	34	13	14	89	102	97	1.20655	0.455736	0.441524	3.24625	3.57158	3.62385	2.2895e-05	2.22703	up
Os01g0720500	25	18	29	110	123	108	2.13403	1.5608	2.33517	9.69096	10.623	10.353	5.83034e-06	2.22946	up
Os02g0678200	30	8	22	87	128	70	0.722856	0.178036	0.536953	1.85608	2.88037	1.37543	0.000193131	2.23401	up
Os06g0694800	52	47	59	265	233	254	5.84312	5.46965	6.05907	29.909	25.289	30.5461	2.57002e-10	2.23708	up
Os12g0188700	208	93	152	612	844	709	17.8716	8.23155	12.8517	55.4782	75.4941	65.3697	1.68674e-15	2.24318	up
Os08g0468100	7	4	6	27	26	29	0.343207	0.217368	0.27469	1.34721	1.23268	1.45402	0.0141525	2.25651	up
Os12g0498500	5	12	15	53	57	46	0.838823	1.36978	1.51963	5.83573	6.96254	5.13121	0.000757393	2.27042	up
Os03g0128800	7	4	6	27	26	30	0.534545	0.314639	0.373993	2.03802	1.8054	2.24483	0.0127271	2.27398	up
Os11g0206000	4	5	6	22	26	26	0.154587	0.237744	0.270381	0.898933	0.948336	0.989214	0.0185232	2.28825	up
Os06g0196300	42	39	38	197	185	206	3.56602	3.70105	3.30698	18.5021	16.7182	19.8679	5.39001e-09	2.29171	up
Os03g0293100	36	26	37	158	155	177	3.1461	2.35566	3.03793	14.6347	13.78	17.8397	6.54272e-08	2.29342	up
Os01g0126200	15	9	4	48	50	41	0.507916	0.307654	0.135912	1.71986	1.70674	1.58601	0.00119409	2.30065	up
Os02g0815400	12	14	14	62	56	81	0.836215	1.02482	0.949142	3.74205	3.62519	4.69696	0.000158177	2.30109	up
Os03g0132900	2	3	7	25	16	19	0.163328	0.242209	0.460398	1.75078	1.14114	1.34142	0.0354349	2.30591	up
Os01g0252600	8	1	2	12	21	22	0.573375	0.124363	0.196829	0.917506	1.47926	1.72952	0.0462506	2.30995	up
Os11g0242800	268	269	412	2061	1187	1513	19.3725	19.7689	29.2384	154.901	88.6903	119.225	1.7131e-06	2.31268	up
Os02g0634700	19	9	8	70	64	48	0.829196	0.398378	0.369815	3.07173	2.81965	2.19316	0.000237704	2.32612	up
Os03g0373100	9	9	22	71	65	67	0.424485	0.435749	0.863239	3.42335	2.8087	3.42245	0.000115827	2.32749	up
Os07g0190700	8	17	7	67	34	61	0.318039	0.694618	0.261256	2.78128	1.38015	2.78216	0.000456224	2.32833	up
Os03g0124000	7	2	2	19	21	16	0.194003	0.0737098	0.0667298	0.520659	0.587215	0.508957	0.0413208	2.33647	up
Os03g0401100	1	2	13	19	29	34	0.0261405	0.0413589	0.221394	0.286278	0.460781	0.494403	0.010624	2.33789	up
Oryza_newGene_3770	0	11	0	17	22	17	9.90457e-05	1.57518	3.19023e-05	2.36574	2.38149	2.42843	0.0413341	2.33855	up
Os06g0287700	6	4	7	30	30	27	0.102184	0.0587942	0.115144	1.34869	0.910782	1.29159	0.00848224	2.34123	up
Os10g0419600	5	5	5	23	26	28	0.341449	0.33216	0.299953	1.52577	1.61436	1.98794	0.0135116	2.34642	up
Os01g0227500	11	6	6	42	43	33	0.448288	0.257663	0.229257	1.81636	1.80254	1.55297	0.00214446	2.34673	up
Os04g0473150	11	8	10	54	50	45	3.94214	2.75051	3.67828	15.4794	14.9201	12.3271	0.000647539	2.34784	up
Os07g0143000	29	17	24	134	111	115	1.01244	0.606385	0.866707	4.66061	3.81697	3.87708	1.12651e-06	2.3493	up
Os10g0100700	9	20	14	62	84	76	0.662588	1.50684	0.997852	4.93317	6.51506	6.47683	5.50904e-05	2.35466	up
Os04g0525000	19	10	11	51	77	79	1.46755	0.695099	0.702559	3.35336	4.9144	5.60241	8.61651e-05	2.35856	up
Os09g0279400	17	19	12	80	87	82	1.06441	1.15519	0.762185	4.69191	5.14159	4.68321	2.31356e-05	2.36268	up
Os05g0562000	9	4	1	16	25	32	0.200329	0.149931	0.0806205	0.386685	0.709931	0.611106	0.0153847	2.37188	up
Os10g0394100	4	10	16	56	51	50	0.125136	0.3196	0.536349	1.55275	1.42466	1.30852	0.000419047	2.37204	up
Os01g0772900	11	10	13	47	74	57	0.666603	0.595997	0.703637	2.88953	4.48325	3.63693	0.00020203	2.374	up
Os12g0145566	7	5	6	22	45	28	0.288395	0.216401	0.227435	0.978129	1.86438	1.30147	0.00500346	2.3861	up
Os05g0482400	4	3	3	17	27	9	0.19903	0.132862	0.117114	0.664441	1.16823	0.39383	0.0428488	2.39294	up
Os08g0502700	381	215	352	1543	1794	1733	17.6371	10.0326	14.9916	81.1369	91.7587	94.9684	4.59968e-25	2.4051	up
Os01g0501800	409	421	465	2595	2082	2247	24.1397	25.4681	26.9817	160.908	128.442	146.066	4.13897e-25	2.4052	up
Os06g0132400	5	8	12	37	59	38	1.31469	1.981	2.80185	8.93589	14.2495	9.69177	0.000844837	2.4068	up
Os05g0401100	28	21	30	161	135	129	1.90539	1.44293	2.04352	11.6442	8.62565	9.29446	9.65026e-08	2.41384	up
Os03g0634400	9	8	4	23	54	36	0.562881	0.529976	0.262084	1.57584	3.50685	2.72446	0.00388553	2.41567	up
Os12g0420200	76	53	99	434	398	397	5.34555	2.43947	6.18848	27.676	26.4503	28.4613	4.49825e-16	2.4159	up
Os06g0685300	12	11	12	56	84	49	0.324278	0.31515	0.37939	1.57437	2.20954	1.18973	0.000104622	2.4193	up
Os08g0359000	24	29	28	143	149	146	1.33716	1.54435	1.52359	7.67681	7.85276	7.62202	6.11717e-08	2.42142	up
Os10g0534900	10	12	19	70	86	66	0.347391	0.346829	0.480214	2.29563	2.45847	2.12557	3.40002e-05	2.42183	up
Os05g0568800	9	13	3	46	52	37	0.736386	1.15799	0.274613	4.08456	4.35297	3.71823	0.000771973	2.42227	up
Os01g0948200	9	8	0	34	35	23	0.415196	0.414118	0.0120624	1.77354	1.65957	1.22439	0.00505155	2.42702	up
Os04g0662600	2	0	11	20	27	24	0.127594	0.0560805	0.55796	1.19071	1.48706	1.47636	0.0141084	2.42943	up
Os03g0439700	4	7	5	21	36	31	0.257932	0.458783	0.321944	1.43078	2.33391	2.15951	0.00560906	2.44592	up
Os01g0158800	5	14	9	61	48	45	0.867957	2.21441	1.41895	9.19574	7.17793	7.14399	0.0003202	2.44653	up
Os05g0291700	73	67	64	349	417	364	3.32086	3.26203	2.62213	15.0005	17.0396	15.1527	1.1063e-15	2.45647	up
Os02g0751600	15	21	9	78	73	99	0.818697	1.15897	0.561075	4.51131	4.30771	5.7163	1.05654e-05	2.46217	up
Os03g0786100	152	118	331	1034	1193	1131	6.03878	4.80814	12.7126	44.5568	49.4959	48.8301	6.54939e-25	2.46604	up
Os04g0479900	40	43	52	200	211	344	3.14748	3.46885	3.88384	16.8252	17.3446	30.0345	1.37456e-05	2.46928	up
Os04g0481300	3	2	5	19	18	19	0.264411	0.225324	0.401692	1.67531	1.57082	1.83162	0.0301928	2.47008	up
Os04g0412100	0	6	7	17	25	31	0.0550265	0.439146	0.503933	1.30401	1.81439	2.55686	0.0112019	2.47309	up
Os09g0537700	5	10	6	55	27	36	0.433792	0.737998	0.473292	3.95209	2.02489	2.44725	0.00120083	2.4782	up
Os01g0533400	11	8	14	55	58	73	0.257016	0.179801	0.317534	1.19624	1.25885	1.55235	7.97601e-05	2.48017	up
Os10g0181600	14	15	15	118	69	61	0.751688	0.801361	0.739026	5.50513	3.52235	2.99054	0.000481222	2.48198	up
Os06g0340200	6	3	5	22	34	23	0.267375	0.145466	0.201787	0.89869	1.387	0.885096	0.00800955	2.48252	up
Os07g0232800	36	9	20	96	183	88	2.09971	0.486928	0.950206	5.93375	10.0732	5.88262	0.00459703	2.48387	up
Os04g0443900	63	24	52	272	240	276	1.53694	0.525233	1.25582	5.98894	4.96284	5.27927	1.45917e-12	2.48934	up
Os10g0356000	4	7	5	36	24	31	0.21837	0.305624	0.241047	1.45752	0.96725	1.15872	0.00407886	2.49502	up
Os10g0536100	6	7	10	39	41	51	0.326394	0.363693	0.572351	1.98336	2.138	2.6614	0.000626574	2.49514	up
Os07g0558400	413	532	564	3033	2727	2837	22.9644	30.7101	29.9644	191.358	165.018	191.073	1.73441e-26	2.4965	up
Os01g0959900	28	13	18	97	127	114	2.45108	1.17728	1.58808	8.32361	11.0961	9.9414	4.71307e-07	2.50504	up
Os02g0581100	40	43	26	302	135	188	5.53637	6.06132	3.4153	45.169	18.8623	31.3831	0.00157827	2.50806	up
Os05g0568300	3	4	5	20	24	25	0.450232	0.635032	0.696074	3.02277	3.44717	3.91961	0.0127271	2.50901	up
Os10g0577700	12	15	8	57	66	78	0.49273	0.63223	0.385649	2.41257	2.78728	3.0421	3.90292e-05	2.50952	up
Os09g0538000	31	32	38	253	149	179	2.2582	2.2469	2.25007	17.661	12.8363	14.3507	2.88742e-07	2.5108	up
Os07g0142900	65	40	63	259	374	335	2.60323	1.71139	2.7188	9.83127	14.9418	12.4208	1.04716e-14	2.5124	up
Os02g0197200	17	16	8	57	83	97	0.650369	0.624631	0.354588	2.17231	3.17579	3.53459	1.05654e-05	2.51916	up
Os07g0569550	40	36	35	218	204	225	2.92937	2.2472	2.19038	16.869	13.5796	16.2262	3.45e-11	2.53012	up
Oryza_newGene_2314	2	4	2	17	15	15	0.203341	0.389579	0.216373	1.39044	1.27227	1.24909	0.0456243	2.54241	up
Os03g0846900	4	2	4	15	21	23	0.304488	0.196035	0.333725	1.03529	1.46246	1.5083	0.0210597	2.54622	up
Os08g0200300	285	316	398	1871	1996	2026	32.3746	35.742	43.9935	221.474	234.097	238.589	6.7764e-28	2.54624	up
Os02g0103800	24	27	23	153	154	130	1.19975	1.33297	1.16029	8.05251	8.09065	6.86661	1.47046e-08	2.54905	up
Oryza_newGene_5030	16	0	24	58	107	75	0.552616	0.00134221	0.825746	2.04175	3.72128	2.66153	7.77957e-05	2.56791	up
Os01g0136100	4	0	4	17	11	20	0.491709	0.0908091	0.427231	1.78128	1.14281	2.17711	0.0402592	2.56972	up
Os02g0578500	3	5	5	26	29	24	0.268109	0.462762	0.403326	2.40379	2.57862	2.45037	0.00562425	2.58934	up
Os12g0291100	742	640	967	4330	4983	5011	88.8875	80.6569	126.175	534.439	641.302	619.178	3.93349e-26	2.59388	up
Os01g0702000	59	52	72	322	419	377	2.84733	2.45484	3.53387	13.7508	18.6014	15.7788	5.97292e-17	2.59672	up
Os04g0307500	1	6	4	15	28	25	0.0316327	0.108415	0.0895143	0.2618	0.458587	0.360897	0.0101272	2.61381	up
Os01g0970700	21	18	23	123	124	137	1.34674	1.10443	1.56437	7.49673	7.48452	7.99627	3.74336e-08	2.61692	up
Os06g0624900	14	1	9	39	55	56	0.6019	0.0879917	0.354573	1.48557	2.38172	2.23257	0.000140526	2.62969	up
Os06g0206900	4	2	2	16	19	15	0.353205	0.248097	0.161165	0.764555	1.29544	1.38669	0.0312429	2.63148	up
Os12g0115100	29	27	30	165	202	182	3.55517	3.27528	3.60804	19.5975	23.8166	21.9719	1.02541e-10	2.66072	up
Oryza_newGene_7565	6	1	1	10	24	17	0.538906	0.148507	0.142556	0.849317	1.90762	1.51639	0.0276567	2.66102	up
Os07g0566500	10	4	15	57	74	55	0.371295	0.161125	0.515376	2.1202	2.67114	2.07397	2.50037e-05	2.66544	up
Os05g0368666	10	23	27	104	156	125	0.43603	1.00486	1.1043	4.61183	6.73634	6.10661	2.07285e-08	2.66675	up
Os05g0237800	6	3	3	22	33	22	0.375546	0.217274	0.189365	1.44433	2.01145	1.57923	0.00500346	2.66927	up
Oryza_newGene_6908	3	4	0	18	13	14	0.0618664	0.0819752	4.28147e-05	0.309916	0.236167	0.221961	0.0408655	2.67559	up
Os12g0484600	4	5	4	19	29	36	0.224707	0.205981	0.187328	0.767964	1.14697	1.71192	0.00315875	2.6784	up
Os11g0116200	11	7	9	59	68	48	1.23238	0.692297	1.00008	6.11518	6.59489	4.80872	3.59594e-05	2.68298	up
Os01g0309800	9	7	4	35	44	51	0.568406	0.456787	0.215959	2.02707	2.56517	2.70193	0.000266334	2.68848	up
Os08g0223900	9	6	2	25	55	31	0.168862	0.148563	0.0595795	0.354077	0.97402	0.593214	0.00317086	2.69574	up
Os05g0156900	2	2	5	21	19	19	0.0672451	0.0770896	0.13556	0.6618	0.56358	0.644212	0.0145316	2.69675	up
Os06g0691600	14	1	3	34	47	37	2.29274	0.287496	0.532956	5.35387	7.29228	6.33033	0.000452557	2.70122	up
Os07g0586100	3	9	5	37	30	45	0.171655	0.477842	0.271082	1.94266	1.56398	2.37471	0.000597331	2.70706	up
Os01g0912700	23	11	20	90	126	141	1.54937	0.879248	1.40202	6.09731	8.8589	9.52202	3.46691e-08	2.71075	up
Os05g0226300	6	3	3	31	26	23	0.178034	0.108919	0.112623	0.790183	0.688351	0.542428	0.00347327	2.7249	up
Os01g0929600	14	10	17	77	92	105	1.95138	1.44579	2.34904	11.6747	13.0151	17.4387	5.39108e-07	2.72592	up
Os06g0264800	34	39	48	278	265	267	3.5103	4.08897	4.88181	29.5853	28.2304	29.1894	9.47221e-15	2.72885	up
Os10g0525101	17	8	4	51	93	50	1.38832	0.623708	0.164082	3.4026	4.78847	2.39678	0.000431595	2.73064	up
Os06g0611900	206	161	152	1206	1110	1163	4.04047	3.41933	3.53637	24.2533	23.7068	22.7701	9.32025e-30	2.7321	up
Os09g0548400	11	5	15	55	77	78	0.35556	0.162187	0.488333	1.55971	2.28143	2.01729	5.69185e-06	2.74455	up
Os11g0696501	1	4	4	24	22	15	0.0500245	0.139722	0.131728	0.769228	0.686284	0.511353	0.0111859	2.74636	up
Os01g0507700	6	5	5	37	34	38	0.431093	0.36094	0.334488	2.60064	2.29814	2.6778	0.000574245	2.75515	up
Os08g0545700	5	0	15	38	53	46	0.360624	0.0563891	0.994778	2.24754	3.13983	2.75016	0.000129718	2.75738	up
Os05g0342000	6	0	8	24	31	41	0.635727	0.0907442	0.800605	2.70458	3.28154	4.93869	0.00114549	2.761	up
Os01g0791033	3	4	7	28	35	33	0.303484	0.399637	0.662361	2.3683	2.95781	2.59752	0.00114549	2.76203	up
Os01g0323300	9	8	11	48	70	74	0.295631	0.261355	0.362707	1.26196	2.09775	1.77238	1.05654e-05	2.76317	up
Os07g0290200	1	7	8	29	47	34	0.21603	0.957782	1.14717	3.74124	6.05272	4.52936	0.000515363	2.76563	up
Os07g0489800	34	9	22	117	184	146	2.60888	0.697165	1.69883	8.73767	13.598	11.0681	8.28866e-10	2.76803	up
Os11g0489250	10	13	16	92	94	83	0.465827	0.595826	0.735341	3.43712	4.02973	3.16201	4.44404e-07	2.77181	up
Os01g0361500	7	1	2	28	18	23	0.193286	0.0463401	0.0710759	0.695692	0.461008	0.543466	0.0060685	2.77526	up
Os10g0330600	8	1	6	32	34	38	0.179972	0.0388273	0.137874	0.669314	0.709215	0.751699	0.000681687	2.77929	up
Os03g0281500	0	15	5	43	58	38	4.40731e-05	0.390829	0.134563	1.09742	1.47863	1.03307	0.000105667	2.78456	up
Os01g0869800	107	66	107	633	688	669	9.86956	6.25578	9.60007	59.1526	63.423	67.4588	3.50883e-26	2.81527	up
Os02g0698000	73	64	81	527	532	509	2.79565	2.40053	3.19837	19.0968	19.4637	17.2675	1.35338e-23	2.83273	up
Os08g0521800	5	10	7	55	54	50	0.354493	0.642726	0.46846	3.68651	3.61072	3.59672	2.98382e-05	2.84036	up
Os07g0529600	1032	1208	1311	8238	8318	9143	61.1247	73.4646	76.5652	514.076	508.56	602.907	3.16549e-26	2.84159	up
Os05g0124000	5	1	5	19	36	25	0.153332	0.0511457	0.160198	0.451994	0.945237	0.555924	0.00230906	2.84721	up
Os03g0412850	2	5	1	20	19	19	0.117695	0.261725	0.0821337	1.02257	0.926475	0.958034	0.0109387	2.84727	up
Os08g0379400	57	43	61	348	421	404	3.2648	2.62706	3.42776	19.7607	23.6264	25.0222	3.3294e-20	2.85101	up
Os07g0572075	4	8	2	33	47	22	0.267038	0.551415	0.161802	2.46395	3.29824	1.81056	0.000579303	2.85399	up
Os05g0368700	19	11	8	93	101	84	1.25352	0.781164	0.517887	6.49104	6.73143	6.49439	1.57088e-07	2.85919	up
Os09g0343200	8	4	5	35	41	49	0.25062	0.133497	0.165984	0.931094	0.928085	0.97402	0.000147734	2.86525	up
Os02g0170000	25	14	25	165	142	166	0.956116	0.416449	0.680611	4.95676	4.67565	5.5236	9.08872e-11	2.87174	up
Os11g0167800	93	47	86	491	652	534	10.3473	5.36022	9.65569	55.0519	72.3252	61.1286	4.85809e-25	2.87738	up
Os04g0675400	102	54	84	478	717	603	4.24825	2.36055	3.40367	20.9963	30.5674	28.3364	1.23135e-16	2.89143	up
Os06g0228500	20	20	33	167	211	170	1.19654	1.18768	1.87747	10.4237	12.8624	11.0411	4.23344e-12	2.89327	up
Oryza_newGene_6304	4	0	2	15	16	14	0.297698	0.0537068	0.161609	0.892062	0.9733	0.802298	0.0271513	2.89355	up
Os12g0438400	22	8	12	89	118	109	1.25883	0.490395	0.843883	4.34118	5.77634	5.22166	2.45872e-08	2.89848	up
Os02g0178100	28	30	15	163	179	209	1.34782	1.51707	0.706717	8.46861	8.79417	11.66	3.387e-12	2.90417	up
Os06g0320500	391	382	437	3220	2930	3002	23.7922	23.8341	25.2584	217.797	189.315	213.856	1.65516e-34	2.90549	up
Os02g0185200	4	4	1	24	27	17	0.181972	0.200726	0.0780399	1.05219	1.19797	0.754575	0.00453686	2.907	up
Os10g0525000	55	5	14	89	292	182	2.13155	0.218242	0.542547	3.56755	11.3585	7.19266	0.0180074	2.91515	up
Os09g0400000	34	25	34	190	262	263	2.09505	1.59087	1.98662	12.3127	16.2704	18.671	5.95648e-15	2.92861	up
Os01g0594900	270	230	284	1837	2240	1957	24.5274	21.4313	25.6505	168.455	207.46	192.345	1.68161e-35	2.93036	up
Os03g0786250	12	5	24	90	108	119	0.538935	0.233385	1.11956	3.57163	4.3034	4.53266	1.6234e-08	2.93414	up
Os02g0197600	164	186	231	1676	1440	1381	11.1163	12.9797	15.2271	119.473	101.037	101.806	5.08782e-35	2.93841	up
Os01g0894700	4	3	5	21	31	41	0.361068	0.314149	0.478273	1.76254	2.58631	3.20523	0.000723557	2.93938	up
Os08g0138900	2	2	7	19	44	23	0.29577	0.386861	0.959782	2.50752	5.65841	3.36119	0.00548851	2.94921	up
Os05g0181200	9	4	8	43	62	59	0.453745	0.160307	0.300613	1.69833	2.48359	2.71189	1.23963e-05	2.95099	up
Os12g0207600	0	5	0	13	11	15	0.0361028	0.227148	0	0.542186	0.443327	0.542447	0.0405352	2.95428	up
Os03g0232400	7	1	6	33	41	36	0.708888	0.168329	0.589163	3.15132	3.92814	3.1846	0.000230873	2.95934	up
Os06g0185100	8	4	0	48	20	26	0.843336	0.483097	0.0865373	5.25094	2.11477	3.1807	0.00673488	2.96123	up
Os07g0180700	2	1	5	15	26	23	0.0542833	0.0378639	0.0913065	0.248318	0.410776	0.332444	0.00490862	2.98262	up
Os01g0784725	2	2	4	20	21	23	0.0618273	0.0806534	0.130729	0.528029	0.618046	0.646925	0.00490862	2.98453	up
Os01g0872201	6	5	9	51	56	53	0.293229	0.248403	0.422521	2.38972	2.56093	2.64333	1.24621e-05	2.98516	up
Os05g0243200	2	1	2	16	14	10	0.117234	0.129255	0.14761	0.552645	0.416863	0.2873	0.0350557	2.98613	up
Os06g0254300	17	7	14	95	102	109	1.42438	0.739782	1.99951	13.6969	9.38873	12.139	1.47748e-08	2.9956	up
Os10g0148000	51	39	27	276	369	303	14.8548	9.2688	8.26571	65.2686	87.7943	77.2273	5.75166e-19	3.00611	up
Os01g0600900	453	411	434	4583	2731	3224	32.7529	30.821	30.4709	353.184	205.11	270.495	1.16576e-09	3.00837	up
Os12g0291400	37	30	56	310	358	333	3.3505	2.67466	5.17605	27.1425	31.8934	28.5117	9.04102e-20	3.00977	up
Os05g0203900	4	3	0	20	21	16	0.10379	0.0865312	0	0.372657	0.402685	0.291496	0.00804605	3.01638	up
Os11g0547800	0	1	7	19	24	23	0.0712702	0.16336	0.563145	1.84253	2.23143	2.52394	0.00371469	3.0242	up
Os05g0426000	3	0	4	20	22	16	0.226542	0	0.291913	1.4612	1.52213	1.19524	0.00695564	3.03439	up
Os03g0339900	14	13	34	155	188	164	0.292936	0.306849	0.798328	2.85675	3.44092	2.73161	2.88474e-12	3.03888	up
Os02g0228400	10	6	12	59	99	75	0.35384	0.210961	0.405793	1.90133	3.17252	2.46119	2.38555e-07	3.04194	up
Os02g0160500	39	41	33	379	280	280	4.3765	4.60834	3.584	44.9325	31.2641	34.4463	3.492e-19	3.0423	up
Os02g0102250	4	0	5	20	32	23	0.224326	0.0422363	0.227551	1.01395	1.5752	1.23836	0.00179013	3.0425	up
Os01g0945400	7	7	6	42	52	73	0.480751	0.418132	0.285671	2.71773	2.34841	3.02941	6.1591e-06	3.04852	up
Os05g0590300	3	0	4	14	30	15	0.191565	0	0.243432	0.935541	1.90107	1.07822	0.00602363	3.05853	up
Os06g0564700	3	1	1	17	17	8	0.124841	0.0663615	0.0681041	0.60994	0.631815	0.27315	0.0262304	3.05898	up
Os05g0477900	81	64	64	539	658	563	10.8529	9.03946	7.68213	81.5649	91.4414	90.9522	3.83444e-28	3.06087	up
Os01g0651450	24	7	23	124	191	142	1.55791	0.486085	1.43711	9.08137	13.3754	11.0163	1.55735e-11	3.06639	up
Os05g0531600	6	10	7	59	59	77	0.680923	1.05651	0.788021	6.50473	6.43549	8.80295	1.23332e-06	3.07068	up
Os07g0543300	13	12	14	107	117	108	0.292522	0.262363	0.468997	3.29054	2.48081	2.30458	2.34846e-09	3.07594	up
Os07g0108350	4	4	0	21	19	28	3.91406	3.43514	0.592811	16.7901	14.7292	22.7321	0.00282407	3.07817	up
Os08g0425200	19	10	20	136	141	142	1.46767	0.749207	1.43657	9.50141	9.89158	9.58902	6.07222e-11	3.08181	up
Os11g0236100	16	20	22	131	200	169	0.331789	0.455818	0.40837	4.04044	5.65266	4.72166	1.89968e-12	3.09357	up
Os08g0547951	8	0	4	25	39	40	1.19507	0.133604	0.618723	3.83466	5.747	6.51485	0.000191819	3.10173	up
Os04g0234600	31	43	45	329	387	323	1.41616	1.9042	2.08527	14.5485	17.2464	14.3348	2.79288e-21	3.11219	up
Os03g0251350	5	6	5	35	59	46	0.368211	0.370796	0.385447	2.14653	3.9061	3.15046	1.91479e-05	3.11581	up
Os04g0290000	2	1	2	10	19	15	0.166315	0.104072	0.164066	0.709455	1.1353	1.12562	0.0193963	3.12285	up
Oryza_newGene_3684	4	2	0	20	18	15	0.0815014	0.0556404	0	0.652743	0.41846	0.470272	0.0086096	3.13393	up
Os01g0678100	5	4	9	48	62	50	0.148226	0.118685	0.247645	1.26336	1.62409	1.35594	5.44004e-06	3.13645	up
Oryza_newGene_2931	6	2	7	47	36	51	0.206216	0.0856402	0.234326	1.35753	1.05975	1.39862	2.34405e-05	3.14433	up
Os10g0148100	22	35	24	219	262	243	1.92244	3.14205	2.08176	19.0332	22.4747	22.6297	1.02699e-16	3.14698	up
Oryza_newGene_3650	1	2	6	43	20	18	0.0893454	0.149678	0.321441	2.46647	1.12523	1.0798	0.0104095	3.15338	up
Os02g0503100	7	3	8	40	63	59	0.213195	0.131635	0.264738	1.41267	2.02354	2.2021	4.37599e-06	3.15483	up
Os06g0228200	4	3	1	19	26	27	0.155548	0.101349	0.0873458	0.896684	1.18128	1.15472	0.00165068	3.15886	up
Os02g0503900	9	6	10	74	91	61	0.376563	0.229322	0.309998	2.69203	3.38581	2.56185	1.40105e-07	3.16211	up
Os12g0291733	58	44	81	505	600	572	6.53006	4.86461	9.19542	55.2185	66.9266	60.1675	3.72582e-29	3.18114	up
Os04g0609525	1	2	2	8	20	18	0.0953056	0.157366	0.145006	0.528511	1.15296	1.24821	0.0144027	3.18675	up
Os04g0650200	5	2	7	27	55	48	0.334092	0.158606	0.402915	1.55224	3.18141	2.752	2.31356e-05	3.19905	up
Os08g0189600	4	2	1	21	15	29	0.435322	0.232313	0.15946	1.77106	1.30737	2.23595	0.0025691	3.20404	up
Os01g0872100	2	3	4	17	36	31	0.125612	0.163474	0.209805	0.89516	1.73917	1.72973	0.000546849	3.20709	up
Os10g0113900	6	0	0	18	21	17	0.328913	0.0444534	0	0.913525	1.07278	0.842513	0.00553183	3.21311	up
Os02g0194700	12	9	17	114	115	131	0.255488	0.164881	0.286093	2.6787	2.58455	3.20684	1.50658e-10	3.22913	up
Oryza_newGene_5007	2	0	6	23	27	26	0.0846294	6.08157e-05	0.229449	0.754009	0.849881	0.803787	0.000948261	3.22933	up
Os02g0228300	4	1	5	35	29	31	0.0698699	0.0305478	0.0897376	0.592059	0.495344	0.522037	0.000218744	3.23271	up
Os07g0541200	3	0	4	28	22	17	0.0940243	0.0258931	0.144944	0.770569	0.670859	0.482035	0.0019387	3.24284	up
Oryza_newGene_2773	6	0	3	40	18	28	0.196163	0.026739	0.106338	1.12716	0.512009	0.775783	0.000417156	3.24363	up
Os10g0516100	42	25	37	296	388	319	4.37186	2.61408	3.81499	32.8268	36.938	32.801	3.44166e-22	3.25587	up
Os09g0460400	10	9	7	84	83	84	0.789492	0.687759	0.552249	6.8026	6.48718	7.43295	1.92561e-08	3.25857	up
Os07g0635700	1	1	2	13	14	12	0.063377	0.0713769	0.097306	0.564538	0.595613	0.547344	0.0246481	3.27001	up
Os07g0183700	1	2	2	16	10	23	0.0659471	0.126512	0.127349	0.855682	0.44342	1.12572	0.00912018	3.27866	up
Os01g0974200	2	2	6	25	35	39	0.466982	0.454014	0.98521	4.36519	5.91686	7.0793	0.000129718	3.29046	up
Os01g0695700	1	0	3	10	14	16	0.0262513	0	0.243912	0.208088	0.187523	0.204682	0.021023	3.30311	up
Os01g0823600	1	6	4	37	42	32	0.173364	0.656986	0.463468	3.82747	4.48026	3.2145	4.91124e-05	3.32126	up
Oryza_newGene_5736	0	2	3	13	17	21	0	0.0670963	0.10887	0.304819	0.403188	0.484332	0.00671657	3.33355	up
Os05g0547700	5	0	1	17	20	24	0.14059	1.76799e-111	0.0342106	0.384907	0.442711	0.473182	0.00263702	3.33427	up
Os02g0578400	5	0	0	17	22	12	0.540493	0.0893592	0.0773744	1.8892	2.29788	1.52205	0.0067177	3.34124	up
Os03g0843800	10	2	8	44	82	80	0.728311	0.188099	0.583369	3.14073	5.61826	5.85859	1.88304e-07	3.34988	up
Os01g0293000	4	0	2	13	21	28	0.218445	0.0399889	0.116747	0.60853	0.963786	1.24918	0.00227864	3.35538	up
Os12g0274750	61	49	76	528	709	688	8.29497	6.57438	10.2137	69.7117	92.7165	88.0059	8.01264e-34	3.35696	up
Os01g0239000	4	5	4	43	56	36	0.157115	0.222374	0.134817	1.44935	1.91483	1.29285	7.73568e-06	3.36326	up
Os02g0326700	6	3	4	46	40	49	0.34162	0.166374	0.226933	1.56352	1.54901	1.53231	7.73568e-06	3.36341	up
Os06g0184900	7	1	0	44	17	22	0.380118	0.0968933	0.000275757	2.51343	0.938	1.43359	0.00930583	3.36673	up
Os01g0332800	8	1	7	47	65	55	0.320455	0.0680794	0.324766	1.66639	2.33318	1.77875	9.351e-07	3.36884	up
Os04g0630400	4	1	0	16	19	17	0.279345	0.103743	0.0494249	0.924947	1.09339	0.984856	0.00572775	3.36917	up
Os02g0199666	2	0	2	11	14	17	0.202106	0.077737	0.202151	1.09037	1.30181	1.81798	0.0152543	3.37663	up
Os12g0274700	204	150	215	1763	2157	2070	17.9617	13.37	17.8171	172.349	212.09	200.531	4.07406e-45	3.382	up
Os03g0129400	10	14	9	105	120	125	1.77335	2.33636	1.70353	15.7012	17.6609	17.7449	4.60198e-11	3.39409	up
Os10g0130500	1	0	6	21	34	20	0.0554354	0.0303432	0.0661015	0.606065	0.889176	0.574129	0.000619876	3.40141	up
Os11g0105750	9	2	4	57	42	62	0.180501	0.048492	0.0824647	0.975533	0.744274	0.99417	1.08579e-06	3.41164	up
Os09g0530350	7	0	3	28	43	37	1.01722	0	0.4505	4.34994	6.42866	6.43379	4.11816e-05	3.4197	up
Os04g0514400	17	7	15	114	149	160	0.614438	0.208912	0.607611	4.57236	5.47103	6.57136	1.04035e-12	3.42487	up
Os12g0514000	10	10	9	101	116	102	0.44173	0.424038	0.37668	4.50288	4.92529	4.95808	1.26995e-10	3.4463	up
Os09g0530000	14	17	22	158	220	206	0.994392	1.10384	1.7484	9.21281	13.4265	11.019	3.32046e-16	3.44728	up
Os02g0704131	24	18	21	191	266	239	1.46742	1.15134	1.2491	12.6501	17.1991	17.0596	1.82757e-18	3.45206	up
Os10g0530400	4	3	15	65	81	100	0.423652	0.323705	1.11131	6.00932	7.04959	9.61803	4.82054e-09	3.46517	up
Os05g0136900	4	2	1	21	27	30	0.250107	0.119188	0.101811	1.15099	1.14799	1.86652	0.000405983	3.46679	up
Os07g0283050	2	0	3	18	20	18	0.083448	0.0293577	0.125585	0.546848	0.629087	0.506775	0.00309444	3.46875	up
Os06g0168500	4	1	0	19	22	15	0.192699	0.0823492	0.042854	0.763019	0.934993	0.619885	0.00309608	3.47621	up
Os12g0105401	2	0	3	20	19	18	0.104101	0	0.148145	0.842247	0.804509	0.729913	0.00264004	3.49443	up
Os10g0447900	2	0	2	14	14	18	0.0775545	0.0259951	0.186853	0.454505	0.748433	0.793474	0.00807675	3.50807	up
Os10g0536500	4	2	7	44	55	51	0.360932	0.129094	0.440358	4.12418	5.834	4.55247	1.28066e-06	3.51234	up
Os01g0642200	24	14	13	184	203	203	5.18931	3.11738	2.80317	38.743	42.7192	43.0119	9.45483e-17	3.51969	up
Os12g0292400	114	57	86	920	1048	1047	3.67775	1.79278	2.95577	26.7963	30.5598	28.1856	2.75926e-43	3.53885	up
Os10g0172600	4	3	3	31	47	40	0.132277	0.152749	0.123626	1.20264	1.81056	1.4181	1.14268e-05	3.54746	up
Os03g0628800	2	2	2	28	22	21	0.0900265	0.101414	0.0943277	1.08242	0.839465	0.871921	0.000599426	3.55173	up
Os03g0131200	141	138	132	1447	1740	1776	5.99639	6.20299	5.39075	67.9818	81.0184	86.9246	1.37021e-48	3.58064	up
Os08g0451200	5	6	9	69	90	83	0.528923	0.620442	0.872821	6.69086	8.42095	8.0012	2.56451e-09	3.58194	up
Os01g0862200	9	5	6	75	89	78	0.973148	0.594939	0.63838	8.6658	10.1366	9.30138	2.56451e-09	3.5839	up
Os11g0540600	1	1	4	18	28	27	0.0730427	0.0759749	0.192152	0.806922	1.34004	1.20324	0.000446414	3.58704	up
Os05g0409500	10	6	3	74	83	75	0.485426	0.294966	0.154723	3.59947	3.93921	3.82023	4.20928e-09	3.59882	up
Os05g0202800	53	42	38	480	603	571	6.83703	5.3163	5.025	61.0335	76.8883	70.6109	6.19971e-35	3.62352	up
Os02g0570400	3	4	6	51	60	51	0.0685948	0.0926393	0.134829	0.962758	1.16248	0.909909	3.0574e-07	3.6244	up
Os07g0212200	26	18	23	249	295	291	1.17151	0.837023	0.988164	12.2635	13.7891	15.7186	1.34505e-22	3.62593	up
Os01g0971000	5	8	8	81	93	89	1.36986	1.89278	2.15912	17.1293	20.3442	17.991	5.2164e-10	3.63257	up
Os09g0458900	3	1	3	20	34	34	0.413527	0.225846	0.43444	2.82626	4.518	4.79286	9.85675e-05	3.6371	up
Os07g0684000	56	31	48	492	619	589	3.76599	2.10894	3.17556	35.2784	43.4048	43.2021	1.46729e-35	3.6407	up
Os03g0267300	22	13	32	256	303	289	1.25718	0.780575	1.80777	14.9754	17.5349	17.5781	4.96314e-23	3.64658	up
Os07g0476900	91	85	122	1148	1302	1324	4.74863	4.38785	5.90428	68.5675	72.028	85.7776	4.83716e-48	3.64831	up
Os02g0677600	2	3	1	26	19	31	0.215738	0.320638	0.152748	2.28498	1.69791	2.79377	0.000287529	3.65177	up
Os10g0545100	4	0	0	8	22	21	0.458183	0.145765	0	0.556512	1.46106	1.80117	0.00358114	3.66241	up
Os08g0247600	0	3	6	37	40	39	0.0288834	0.0888247	0.13059	0.645836	0.706391	0.62073	7.93074e-06	3.67056	up
Os02g0704000	18	15	9	148	200	192	0.728352	0.643352	0.372651	6.48122	8.44448	9.1758	1.27827e-16	3.67237	up
Os01g0200700	253	125	175	1997	2724	2396	40.624	20.0189	28.4525	325.287	434.385	373.798	3.68898e-39	3.67255	up
Os09g0541050	74	43	58	632	878	749	7.80539	4.69622	5.90927	71.5385	95.9953	90.717	5.27086e-34	3.6767	up
Os12g0115500	12	5	12	121	126	128	1.17818	0.53326	1.11162	12.5806	12.3373	14.1955	7.43669e-13	3.6784	up
Os10g0213700	1	2	3	25	25	28	0.249145	0.415811	0.525653	3.91164	3.81217	4.58709	0.000215735	3.68501	up
Os11g0105775	2	1	2	13	30	22	0.103114	0.0722635	0.109764	0.556612	1.25936	0.895217	0.000771757	3.68566	up
Os11g0635500	2	1	0	13	13	13	0.0940711	0.0683779	0	0.492342	0.49134	0.475271	0.0133168	3.69123	up
Os07g0626800	0	1	5	25	25	30	0.0624963	0.141945	0.383017	1.99174	1.92212	2.62198	0.000158177	3.71741	up
Os01g0910900	64	46	62	681	846	787	11.5026	8.31864	11.1022	120.238	150.44	139.825	1.02861e-42	3.73606	up
Os04g0482900	5	1	2	30	44	34	0.709247	0.22941	0.309154	4.11862	6.00225	4.87787	1.19157e-05	3.74231	up
Os05g0429500	29	9	19	235	261	278	1.77783	0.622778	1.27432	16.6552	17.4667	22.086	2.37949e-22	3.74984	up
Os10g0378000	3	3	3	38	40	46	0.117001	0.127819	0.124006	1.57676	1.47429	1.63125	2.76953e-06	3.77083	up
Os10g0148400	2	1	2	20	25	24	0.121861	0.092804	0.124366	1.12745	1.29029	1.43559	0.000415436	3.77225	up
Os08g0102000	3	1	1	18	26	25	0.281153	0.161927	0.141773	1.77192	2.39949	2.63684	0.000415436	3.77458	up
Os08g0114100	5	3	6	61	63	70	0.277785	0.177251	0.288396	3.06927	3.09301	3.53458	1.41569e-08	3.77798	up
Os10g0330000	48	29	30	451	539	504	4.89623	3.05209	2.99553	49.8351	57.8604	59.652	4.24248e-35	3.79067	up
Os12g0263000	5	0	1	16	32	36	0.186933	0.169693	0.0619648	0.416774	0.90154	1.58161	8.87485e-05	3.79545	up
Os06g0228825	7	5	8	85	105	93	0.398897	0.301103	0.459779	4.79494	5.75821	5.60965	3.78114e-11	3.80842	up
Os11g0208800	6	1	4	50	55	51	0.113889	0.0429044	0.113874	0.712781	0.93976	0.692763	1.80403e-07	3.81221	up
Os06g0228800	4	1	2	32	42	26	0.213695	0.0863677	0.112227	1.6408	1.99444	1.42189	1.81804e-05	3.82366	up
Os12g0115300	12	8	13	137	178	157	1.06485	0.715592	1.10712	12.5537	15.5641	14.8943	6.88073e-16	3.82397	up
Os01g0965900	4	0	0	23	15	20	0.398148	0.0714822	0.102194	2.0614	1.29272	1.88159	0.00113787	3.84907	up
Os10g0568900	2	0	4	20	42	26	0.138637	0.0495063	0.244053	1.03872	2.04892	1.24375	4.93726e-05	3.85652	up
Os09g0491852	7	1	6	68	72	67	0.299158	0.0973396	0.24501	3.1599	3.31995	2.7376	3.18311e-09	3.8716	up
Os05g0128100	9	4	2	75	72	75	0.457278	0.20653	0.17973	3.85758	4.12808	4.21196	1.14456e-09	3.87669	up
Os09g0511700	4	1	2	27	41	36	0.155744	0.0908282	0.124581	0.796225	1.42396	0.989415	1.03197e-05	3.88	up
Os05g0136400	1	0	2	19	18	8	0.0940699	0.0516413	0.150743	0.660675	0.689839	0.306101	0.00475052	3.88981	up
Os09g0530300	3	0	4	31	37	37	0.147027	0.0419802	0.187158	1.47247	1.62218	1.8797	8.93584e-06	3.89046	up
Os01g0303000	304	227	265	3487	4501	4223	27.8487	21.1488	23.5804	330.882	403.929	420.396	5.56981e-55	3.92572	up
Os03g0571700	0	0	3	14	17	16	0.0475796	0	0.207366	0.792208	0.960053	0.873553	0.00335133	3.94794	up
Os04g0191500	9	7	14	139	172	158	1.31346	1.01925	2.08422	18.3822	22.7284	19.0366	1.78052e-16	3.95141	up
Os05g0500101	4	1	0	25	28	25	0.199805	0.0893062	0.0416637	1.20647	1.3663	1.24144	0.000103862	3.95419	up
Os01g0730500	19	5	7	126	183	178	0.800501	0.226193	0.298999	5.15709	7.49735	7.00199	6.25888e-17	3.96124	up
Os07g0677400	4	0	6	58	48	52	0.313413	0.0571991	0.390733	3.57649	2.98848	3.20607	7.0325e-08	3.9654	up
Os02g0823100	24	7	9	184	241	208	1.14961	0.34597	0.421009	9.84533	12.2041	11.572	1.15742e-20	3.97194	up
Os08g0547900	5	1	3	40	57	46	0.198006	0.0636028	0.116072	1.47456	2.05455	1.80815	2.26438e-07	3.97636	up
Os06g0635300	9	4	9	99	114	137	0.446712	0.192689	0.426115	4.12405	4.90786	5.37028	1.53013e-13	3.97731	up
Os05g0317900	0	0	4	18	28	20	0.0164503	0	0.0915376	0.332306	0.531643	0.338576	0.000312308	4.02257	up
Os06g0251100	3	1	1	17	39	26	0.0914556	0.0577131	0.0475796	0.520795	1.07093	0.877577	5.65718e-05	4.02333	up
Oryza_newGene_7104	1	2	0	17	14	19	0.157708	0.259502	0.0795613	1.69488	1.3887	1.91706	0.00199937	4.04973	up
Os10g0209700	3	2	2	35	42	41	0.197865	0.161092	0.160276	1.98384	2.44725	2.30929	1.40334e-06	4.06238	up
Os05g0240200	1	0	2	12	17	22	0.0347609	0	0.0392807	0.185216	0.207556	0.306542	0.00168987	4.06961	up
Os02g0110200	4	2	0	29	32	41	0.256573	0.146809	0.0437536	1.62719	1.6465	2.4339	6.39129e-06	4.07805	up
Os02g0314300	4	0	0	20	23	25	0.243275	0	0	0.69002	0.752878	0.721353	0.000226923	4.07808	up
Os09g0541000	37	19	24	417	530	476	2.34407	1.23232	1.53582	27.7393	34.2566	32.8943	2.52054e-38	4.13968	up
Os08g0300501	6	0	6	69	82	63	0.233965	0	0.211328	2.39844	2.70397	1.72109	3.44769e-10	4.14105	up
Os12g0516200	6	3	9	97	110	119	1.91388	1.08969	2.87032	27.0285	30.7971	32.9939	1.24872e-13	4.16327	up
Os05g0559800	0	4	0	36	12	25	3.13734e-33	1.2812	0.0546534	10.5698	3.47469	8.10789	0.00125508	4.18137	up
Os12g0105300	2	0	5	43	41	45	0.12495	0.0165293	0.297465	2.06051	2.2111	2.5277	2.99909e-07	4.18586	up
Os02g0216300	18	3	13	192	214	220	1.03162	0.208832	0.610727	8.21983	7.75806	7.82271	6.63209e-22	4.18851	up
Os12g0515800	20	15	23	332	351	388	4.82727	3.47762	5.59381	69.6813	75.3626	80.2074	1.6349e-32	4.19256	up
Os01g0963600	38	28	38	521	744	679	2.30725	1.71054	2.29117	36.107	48.4799	46.1281	2.70847e-34	4.21035	up
Os11g0470500	3	0	1	20	27	28	0.141854	0.0649957	0.0578619	0.748343	1.04553	1.02532	7.38372e-05	4.21622	up
Os01g0717400	5	0	3	40	66	47	0.234075	0.0374592	0.152232	1.76153	2.85103	2.1222	2.805e-08	4.24319	up
Os06g0474800	4	5	12	107	149	155	0.308564	0.348993	0.767662	6.81206	9.48561	9.45943	1.77342e-16	4.27409	up
Os11g0209000	4	3	7	88	95	97	2.17587	1.63952	2.99715	34.4281	37.6048	36.9756	9.22673e-13	4.30646	up
Oryza_newGene_1479	1	3	0	19	30	31	0.0266428	0.0571588	0.0309565	0.21793	0.478425	0.490582	3.31825e-05	4.31228	up
Os03g0282232	2	0	1	17	20	24	0.187074	0.00724321	0.0406486	1.13856	0.294299	0.486916	0.000303848	4.33222	up
Os11g0210600	4	0	1	33	37	34	0.228236	0.0360241	0.0682191	1.49094	1.25488	1.3995	1.95319e-06	4.36675	up
Os11g0696600	0	0	2	10	15	17	0	0.0373371	0.111379	0.44385	0.784383	0.773782	0.00351538	4.37038	up
Os04g0286400	0	1	2	18	21	24	0.0122146	0.0278169	0.237629	0.487857	0.67115	0.605059	0.000217334	4.37468	up
Os11g0442900	2	1	0	20	22	21	0.090573	0.0677448	5.35084e-06	0.835669	0.862545	0.887763	0.000217334	4.38303	up
Os05g0462000	1	1	0	16	7	19	0.210906	0.652995	0.114276	2.8355	1.36485	3.85489	0.00351538	4.38339	up
Os01g0945300	4	0	1	24	42	40	0.158807	0.0349952	0.0718987	0.937831	1.69692	1.62919	1.43782e-06	4.39382	up
Os01g0276900	0	1	2	15	19	31	0.0706403	0.163183	0.212248	1.54546	1.79641	3.5158	0.000152858	4.41955	up
Os03g0412800	2	1	0	20	25	20	0.0766318	0.0603513	0.0282893	0.681683	0.834604	0.671637	0.000152858	4.42806	up
Os02g0119600	2	0	2	42	26	20	0.244423	2.27644e-07	0.198144	4.67111	2.62176	2.41234	9.2092e-06	4.44468	up
Os04g0612500	2	1	2	32	35	43	0.40474	0.270837	0.428209	4.8196	5.24348	6.15172	7.90002e-07	4.44511	up
Os05g0142200	0	0	3	20	24	23	0.112008	0.121476	0.482844	2.66881	3.10138	2.95054	0.000108748	4.45944	up
Os06g0157700	0	0	2	16	22	8	0	0	0.156523	1.30739	1.59083	0.629892	0.001683	4.50203	up
Os08g0171700	0	0	2	5	22	20	0.102764	0	0.342758	0.657109	2.48933	2.2351	0.00947806	4.53203	up
Os06g0582600	3	0	0	20	25	25	0.162889	0.0477291	0.0450564	1.08264	1.35417	1.34819	6.62671e-05	4.53489	up
Os07g0628900	7	5	5	132	136	142	0.221589	0.160637	0.162103	3.60545	3.73738	3.77214	9.84676e-18	4.57912	up
Os04g0191400	0	1	4	34	38	50	0.109377	0.234326	0.591931	4.25148	4.79422	5.76336	1.34822e-07	4.58952	up
Oryza_newGene_7675	0	1	1	16	18	15	0.0424592	0.0452273	0.0483667	0.250062	0.309816	0.31773	0.000964612	4.59928	up
Os04g0330200	2	0	1	21	27	26	0.199717	0.0539532	0.121913	1.51196	1.9892	1.65383	3.37182e-05	4.61094	up
Os06g0316300	2	0	1	26	27	21	0.210332	0	0.144627	2.46197	2.45324	1.93069	3.37182e-05	4.61123	up
Os09g0271100	3	0	0	27	27	23	0.179824	0	0.0543158	1.3362	1.37358	1.02633	2.05259e-05	4.67268	up
Os05g0475700	1	0	1	18	24	10	0.0663766	0.0375917	0.0675768	0.745643	1.02359	0.413447	0.00055934	4.68505	up
Os04g0412500	1	1	1	13	29	36	0.104505	0.105702	0.112411	0.840928	1.81081	2.22751	9.47911e-05	4.68638	up
Os09g0412700	1	1	1	30	22	26	0.278291	0.308462	0.311293	3.93602	3.18323	2.84714	1.72924e-05	4.68735	up
Os05g0579600	2	0	0	12	22	18	0.32042	0.118033	0.113827	1.5857	2.75113	2.3046	0.000559829	4.69075	up
Oryza_newGene_2841	0	1	1	13	20	20	0.0112711	0.0235938	0.0275084	0.194308	0.315822	0.236778	0.00046303	4.71214	up
Os08g0351300	3	2	2	59	74	56	0.0826839	0.193406	0.186402	3.11562	3.5171	3.16331	9.74286e-11	4.74203	up
Os12g0516000	4	0	1	55	42	39	1.53329	0.272282	0.555154	15.3951	12.1439	10.5274	1.71231e-08	4.75417	up
Os04g0286333	0	2	0	16	20	20	0.0311294	0.0989553	0	0.540885	0.685547	0.635508	0.000270893	4.79792	up
Os12g0149100	1	1	0	19	19	18	0.461466	0.513469	9.75946e-05	5.39331	5.46486	4.96304	0.000270893	4.79816	up
Os12g0199000	2	1	0	20	31	34	0.134846	0.0954463	0.0498847	1.0163	1.61599	1.60505	5.45178e-06	4.81478	up
Os12g0569500	9	0	8	151	204	130	0.589223	0.0593323	0.540426	10.6572	13.47	10.0724	8.68155e-20	4.81922	up
Os01g0919800	1	0	1	15	24	19	0.232433	0.0511205	0.211946	0.90005	1.35795	1.33948	0.000188844	4.84224	up
Os07g0628700	7	4	2	116	150	126	0.218182	0.130631	0.0798738	3.13686	4.06833	3.2794	1.897e-18	4.90297	up
Os10g0491000	1	0	0	2	15	15	0.151934	0.0846177	0	0.259853	1.47103	1.46645	0.0409791	4.98957	up
Os05g0142400	2	0	0	21	25	19	0.232642	0.0831509	0.0832032	2.04481	2.35018	1.68526	5.39283e-05	5.01309	up
Os09g0460500	1	1	0	27	23	20	0.11407	0.127461	0.0590632	1.9757	1.65481	1.6034	2.21728e-05	5.12029	up
Os07g0167500	0	1	1	24	23	24	5.63027e-65	0.0444552	0.102631	0.639336	0.564294	0.620886	1.85732e-05	5.13439	up
Oryza_newGene_57	0	1	1	18	26	28	0.121404	0.33043	0.37177	4.09054	5.09302	6.04781	1.55389e-05	5.15417	up
Os11g0130200	0	0	2	24	34	19	0.0760431	0.0846463	0.237814	3.14581	3.94488	2.2025	6.42621e-06	5.24512	up
Os07g0217600	1	0	1	16	31	31	0.143598	0.0812225	0.149989	1.17776	2.09787	2.12716	5.45178e-06	5.26944	up
Os03g0772600	2	0	0	20	29	30	0.0759203	0.0275164	0.0274207	0.595932	0.88254	0.866475	4.57493e-06	5.29421	up
Os02g0618100	0	0	1	14	17	9	0	0.0931403	0.307231	2.0382	2.65947	1.45752	0.00179377	5.30043	up
Os10g0136500	0	0	1	15	14	12	0.0247805	0.0265425	0.0508285	0.422167	0.408431	0.325281	0.00147591	5.33616	up
Os06g0316000	0	0	1	15	12	15	0.389746	0	0.802097	6.92272	5.48405	7.11871	0.00119582	5.37092	up
Oryza_newGene_4349	0	1	0	6	23	13	0	0.0396664	0	0.178175	0.618009	0.291171	0.00732967	5.38218	up
Os05g0467900	0	1	0	23	8	13	3.46111e-05	0.0601011	7.0426e-05	1.41559	0.486018	0.87568	0.00118894	5.45109	up
Os01g0364400	0	1	0	16	23	10	0.0182259	0.0352969	0.020557	0.293422	0.431306	0.166025	0.000301867	5.6054	up
Oryza_newGene_2782	1	0	0	14	21	20	0.0259735	0	0.0202597	0.265256	0.399534	0.334429	9.47911e-05	5.77179	up
Oryza_newGene_2249	0	1	0	17	20	19	0.0561157	0.116734	0.0592172	1.13817	1.34218	1.26597	7.80301e-05	5.798	up
Os12g0169600	0	1	0	16	17	26	0.0370902	0.08267	0.0388581	0.74128	0.78452	1.21802	4.35633e-05	5.87318	up
Os09g0400100	7	0	0	50	225	223	0.682442	3.39727e-05	0.000899895	4.70777	21.2788	23.6828	0.00012761	6.14238	up
Os10g0136625	1	0	0	13	31	31	0.0316708	0.0341866	0	0.299451	0.937905	0.837699	2.50048e-06	6.21888	up
Oryza_newGene_1069	0	0	0	15	18	10	0	0.123711	0	2.04304	2.48691	1.36425	0.000203834	Inf	up
Oryza_newGene_1109	0	0	0	31	30	0	3.89439e-22	6.88422e-22	6.78923e-08	0.544708	0.518373	6.73278e-40	0.0279219	Inf	up
Oryza_newGene_1694	0	0	0	8	26	25	0	0	0.0227407	0.234311	0.37781	0.605838	7.98912e-05	Inf	up
Oryza_newGene_6985	0	0	0	19	15	24	0.0677665	0	0.0711123	1.56733	1.28934	1.99517	8.78474e-06	Inf	up
Oryza_newGene_7034	0	0	0	0	29	26	0.0163879	0.0140632	0.000746867	0.000103222	0.522037	0.363215	0.0329741	Inf	up
Os01g0342500	0	0	0	14	17	10	0	0.123449	0.112772	2.06757	2.36775	1.52609	0.00031293	Inf	up
Os02g0120600	0	0	0	18	27	26	0.0898771	0.096683	0	1.81411	2.87025	2.59798	6.20397e-07	Inf	up
Os02g0529900	0	0	0	21	22	18	0.000233852	0.00013794	0.000145243	0.4224	0.429915	0.329583	4.80119e-06	Inf	up
Os03g0610800	0	0	0	13	17	17	0.0581639	0.0640765	0.0620813	0.839781	0.975476	0.902032	8.66347e-05	Inf	up
Os04g0188433	0	0	0	15	18	11	0.135691	0	0	2.22547	2.73323	1.55968	0.00016284	Inf	up
Os04g0423400	0	0	0	15	15	23	0.0587869	0.0669872	0.0605029	1.18499	1.16079	1.94324	2.45386e-05	Inf	up
Os04g0456100	0	0	0	17	24	8	2.4726e-30	2.70919e-30	0.0482334	1.54293	2.1237	0.789046	7.8933e-05	Inf	up
Os06g0316800	0	0	0	9	15	18	0	0	0.0829896	0.710667	1.49354	1.39858	0.000254835	Inf	up
Os07g0440100	0	0	0	157	132	111	1.98458e-35	2.46811e-50	1.1504e-83	5.86874	4.72433	4.04607	4.33884e-28	Inf	up
Os11g0182500	0	0	0	11	18	17	0.0673282	0.0737563	0	0.972908	1.66375	1.49346	0.000105907	Inf	up
Os11g0691280	0	0	0	7	15	14	0.025544	0.0276995	0.0275615	0.219208	0.712584	0.563644	0.000949559	Inf	up

## Sheet: Table S9
Supplementary Table S9. Differentially expressed genes at single microspore stage.
#ID	E249-SCP1	E249-SCP1	E249-SCP1	T449-SCP1	T449-SCP1	T449-SCP1	E249-SCP1_FPKM	E249-SCP1_FPKM	E249-SCP1_FPKM	T449-SCP1_FPKM	T449-SCP1_FPKM	T449-SCP1_FPKM	FDR	log2FC	Regulation
Os01g0929600	9801	10040	9802	1	1	1	1501.21	1602.1	1617.61	0.228299	0.181399	0.17561	6.84742e-92	-13.2506	down
Os08g0223900	1428	2072	1968	0	3	0	28.1984	39.9554	35.4286	1.6522e-14	0.0733592	2.98466e-14	1.58172e-76	-10.7926	down
Os07g0598400	795	580	350	0	0	1	33.3757	25.0741	15.8529	0	0	0.045588	4.10645e-18	-10.7285	down
Os06g0534800	270	390	370	0	0	1	14.7638	22.2619	22.2146	0	0	0.0631633	1.15531e-38	-9.98453	down
Os07g0598450	467	330	186	0	0	1	60.5078	42.1973	24.6567	0	0	0.14239	2.30337e-13	-9.91708	down
Os01g0606000	312	266	213	1	0	0	27.5234	23.3875	18.8661	0.118444	0	0	2.1948e-32	-9.63056	down
Os04g0650200	3698	3178	2647	0	8	5	207.159	176.606	148.46	0	0.493279	0.291919	1.66771e-84	-9.48366	down
Os03g0149000	379	427	477	1	1	0	40.6359	47.0949	55.0907	0.159528	0.123815	0	2.3096e-43	-9.30755	down
Os04g0545700	225	307	322	0	0	2	16.4387	23.1716	25.5238	0	0	0.158063	5.32235e-33	-8.7145	down
Os09g0255900	205	246	290	1	1	0	9.26121	11.1756	13.7686	0.064397	0.0495571	0	7.47177e-30	-8.51566	down
Os02g0103600	1247	1613	1813	2	7	4	60.1198	76.423	83.7725	0.145619	0.382607	0.234531	2.18227e-67	-8.46208	down
Os12g0569500	116	87	123	0	1	0	8.2841	6.45084	9.52385	2.05721e-05	0.0840756	1.89862e-26	9.16664e-18	-8.31094	down
Os07g0628700	104	105	97	0	0	1	2.762	2.76471	2.47108	0	0	0.027292	4.98537e-17	-8.23378	down
Os11g0156200	247	226	117	1	1	0	10.4111	9.53052	5.02582	0.0592382	0.0473724	0	1.66353e-15	-8.18556	down
Os10g0330600	3678	3244	2467	2	19	15	73.3963	64.2118	47.4554	0.0520135	0.391369	0.300257	1.53974e-63	-7.99633	down
Os01g0910900	521	610	613	0	3	4	90.2164	105.151	106.995	0	0.578562	0.724511	1.21979e-47	-7.93066	down
Os07g0684000	373	430	422	2	1	2	26.2895	30.8381	30.9032	0.192729	0.078121	0.148226	2.74301e-39	-7.92055	down
Oryza_newGene_4537	110	76	52	0	0	1	7.38584	5.26085	3.6304	0	0	0.077427	1.1725e-11	-7.87116	down
Os06g0635300	6271	7267	7967	4	81	19	260.414	293.884	311.513	0.284227	3.48132	0.819753	2.5425e-63	-7.65763	down
Os01g0567500	239	213	151	0	1	2	8.84123	8.66501	5.13908	0	0.0591995	0.041128	6.83594e-25	-7.62194	down
Oryza_newGene_5834	258	177	140	3	0	0	52.4889	36.7791	29.2486	0.79382	0	0.157714	8.73772e-18	-7.58575	down
Os06g0553200	410	705	249	2	3	2	32.5762	57.2914	20.9006	0.222605	0.26998	0.17114	7.61215e-09	-7.58093	down
Os01g0183400	7469	8812	9497	6	100	34	393.56	446.162	491.021	0.167665	6.06754	2.24072	7.94865e-59	-7.4913	down
Os10g0330000	305	404	377	1	2	3	32.4651	44.1132	42.5627	0.149758	0.23643	0.343165	2.10221e-35	-7.47525	down
Os08g0300501	44	62	70	1	0	0	1.55414	2.08189	1.64319	0.0372126	0	0	1.25703e-11	-7.46272	down
Os05g0228000	53	84	38	1	0	0	3.0898	5.12095	2.4495	0.0880346	0	0	1.96078e-09	-7.45223	down
Os05g0409500	39	74	54	0	1	0	1.87633	3.59387	2.73842	0	0.0529359	0	3.333e-11	-7.34349	down
Os08g0525800	171	139	114	3	0	0	10.3347	8.67607	7.63474	0.238182	1.02476e-05	2.92055e-05	2.25213e-19	-7.14609	down
Os12g0516000	31	62	49	0	0	1	8.86931	16.8012	13.1813	0	0	0.292601	5.88801e-10	-7.12506	down
Os11g0696501	2004	1829	1351	11	20	7	60.9877	56.0201	42.1247	0.385045	0.648532	0.227155	3.29124e-54	-7.06753	down
Os01g0144800	41	46	37	1	0	0	5.24117	6.00712	4.87034	0.178291	0	0	5.36238e-09	-6.95689	down
Os09g0491852	34	44	48	0	1	0	1.51582	2.05109	1.89021	0	0.0323135	0	4.18673e-09	-6.93846	down
Os01g0224700	156	127	81	0	0	3	4.52886	3.46429	2.28025	0	0	0.0990863	9.1734e-16	-6.89881	down
Os07g0628900	98	125	140	0	0	3	2.6457	3.31683	3.62222	0	0	0.0846044	2.31667e-17	-6.89549	down
Os06g0730000	139	150	75	0	1	2	25.8508	27.8941	14.2652	0.0964586	0.314697	0.507992	2.67262e-14	-6.89282	down
Os03g0700600	295	206	169	1	2	3	21.7195	15.7726	13.2585	0.105129	0.167851	0.244388	1.46207e-19	-6.77893	down
Os05g0482400	623	870	822	10	5	6	24.544	35.9424	35.3176	0.655296	0.212814	0.456687	5.78086e-48	-6.76955	down
Os12g0105300	36	42	29	1	0	0	2.11156	2.51938	1.50164	0.168539	0	0	4.76819e-08	-6.74379	down
Os03g0223400	1230	1075	880	10	8	12	59.5786	52.326	43.3215	0.515673	0.422798	0.594688	1.40397e-53	-6.71122	down
Os07g0489650	43	36	27	0	0	1	11.3989	9.8474	7.58122	0	0	0.300536	5.44963e-08	-6.70413	down
Os04g0612500	29	41	34	0	1	0	4.60607	6.28893	5.16561	0	0.171127	0	7.07738e-08	-6.66086	down
Os01g0823600	27	29	43	0	0	1	2.64957	2.88668	4.17807	0	0	0.099429	1.40845e-07	-6.60681	down
Os07g0602800	519	442	374	1	7	6	30.5844	26.9719	23.9946	0.09274	0.501587	0.352555	5.1496e-36	-6.54586	down
Os03g0136400	404	465	352	7	0	7	11.8059	13.6166	10.4229	0.247461	3.42926e-06	0.221611	9.91341e-34	-6.4356	down
Os03g0381000	1632	1568	1161	1	22	27	82.3749	81.8356	62.3835	0.0706589	1.17361	1.48068	1.54365e-55	-6.41634	down
Os03g0131200	1143	1313	1489	38	4	5	53.6175	61.4554	71.0837	1.78639	0.209819	0.253709	7.01651e-54	-6.38819	down
Os05g0132300	16	26	41	1	0	0	3.19121	5.07279	8.16592	0.275006	0	0	6.95237e-06	-6.37917	down
Os09g0541000	418	515	475	14	1	2	27.79	34.7921	32.7564	1.04238	0.0902201	0.172994	5.1496e-36	-6.3692	down
Os10g0130500	27	27	28	1	0	0	0.685103	0.789923	0.814614	0.04467	0	0	1.63817e-06	-6.36093	down
Os11g0231400	75	45	44	0	2	0	3.54581	2.14354	2.03721	0	0.102612	0	2.75603e-10	-6.31928	down
Os08g0451800	24	33	24	0	0	1	1.62274	2.27552	1.67765	0	0	0.0709194	1.89873e-06	-6.31536	down
Os03g0661250	75	86	84	0	3	0	21.0214	24.151	23.6638	0	0.916502	0	4.53337e-13	-6.3127	down
Os10g0209700	23	27	30	0	1	0	1.36076	1.44828	1.57747	0	0.089848	0	2.21014e-06	-6.28324	down
Os03g0699000	45	27	7	0	0	1	4.74169	2.92475	0.876417	0	0	0.113618	0.00635305	-6.27937	down
Os04g0554000	239	214	163	0	2	6	8.46885	6.84906	4.9399	0	0.0845739	0.223483	4.74466e-22	-6.23908	down
Os03g0808200	406	434	437	1	5	11	22.4166	24.9127	26.65	0.0823911	0.314308	0.670842	1.61983e-33	-6.20462	down
Os03g0136450	865	837	673	15	7	10	52.5705	51.6294	43.4549	1.06657	0.475094	0.657481	1.53635e-44	-6.19893	down
Os05g0181200	3543	4713	4415	5	94	72	159.943	215.499	209.719	0.290414	3.95973	3.3587	1.55004e-53	-6.17984	down
Os10g0113900	24	24	24	0	0	1	1.16363	1.17697	1.14162	0	0	0.0469308	7.58302e-06	-6.1465	down
Os11g0187600	617	544	418	5	3	14	25.6702	20.4733	15.5179	0.231704	0.112067	0.606709	6.0372e-37	-6.14547	down
Os11g0224800	29	26	16	0	0	1	2.18544	1.96063	1.30195	0	0	0.0818545	8.91119e-06	-6.12552	down
Os07g0489500	433	380	320	6	7	3	44.9941	39.462	33.7221	0.77924	0.806712	0.326841	5.47374e-31	-6.12547	down
Os03g0267300	225	227	249	2	2	6	13.3463	13.4192	15.1326	0.163419	0.128832	0.365202	2.26885e-23	-6.11033	down
Os11g0696400	448	349	310	5	5	6	14.3357	11.1779	10.2692	0.17808	0.175231	0.200921	1.97618e-30	-6.0925	down
Os06g0674100	46	45	34	0	1	1	5.0712	5.22766	3.67497	0	0.116841	0.110371	2.3673e-08	-5.9341	down
Os05g0280600	13	26	20	1	0	0	1.29713	2.66211	2.15764	0.137908	0	0	6.12944e-05	-5.8846	down
Os01g0945300	11	28	20	0	0	1	0.425734	1.17861	0.83422	0	0	0.0421695	6.12944e-05	-5.85745	down
Os02g0216300	151	181	195	2	5	2	5.56759	6.95248	7.05966	0.093454	0.30836	0.1136	4.822e-19	-5.84562	down
Os10g0159800	21	26	63	1	0	1	1.09443	1.40823	2.94078	0.0864725	0	0.067917	0.00125466	-5.77332	down
Os06g0317200	255	310	317	7	4	5	23.9107	30.9217	30.6538	0.709345	0.407302	0.52105	2.52577e-25	-5.76882	down
Os02g0186950	1134	1258	1376	6	30	32	228.121	256.601	297.004	1.53123	6.49461	6.92304	1.21979e-47	-5.76433	down
Oryza_newGene_3545	20	22	13	0	1	0	3.44568	3.78111	2.24051	0	0.190153	0	0.000119263	-5.74138	down
Os01g0183600	62	72	80	3	0	1	3.05513	3.58726	4.1882	0.219831	0	0.0539746	3.03673e-11	-5.73814	down
Os09g0541050	749	839	824	17	13	15	84.0088	96.223	98.713	2.07703	1.49696	1.78987	4.58202e-41	-5.72613	down
Os01g0533400	6398	5449	4401	43	121	139	135.004	114.629	91.2497	0.908632	2.5643	2.92904	5.01885e-46	-5.71872	down
Os04g0110100	16	10	26	1	0	0	1.45487	0.905433	2.50054	0.123762	0	0	0.000196623	-5.70612	down
Os02g0704000	104	184	131	6	0	2	4.59391	8.23739	6.18731	0.320687	0	0.0955424	2.97473e-16	-5.70596	down
Os08g0510900	102	95	67	1	1	3	3.86664	3.61912	2.35977	0.0518057	0.043477	0.102075	1.26666e-12	-5.70063	down
Os04g0475600	6275	7474	11479	57	181	240	304.129	370.63	596.365	3.1232	9.23559	12.7919	1.17732e-15	-5.69667	down
Os11g0105775	16	16	21	0	1	0	0.679072	0.663112	0.827044	0	0.0456989	0	0.000165573	-5.68976	down
Os12g0282400	38	39	26	1	0	1	1.04923	1.06491	0.702764	0.0375312	0	0.0304168	3.81124e-07	-5.67551	down
Os01g0862200	52	64	39	0	0	3	5.8134	7.34924	4.59913	0	0	0.321566	3.10821e-09	-5.66644	down
Oryza_newGene_4328	23	19	9	0	0	1	3.77614	3.07265	1.52661	0	0	0.174797	0.000233138	-5.64794	down
Os07g0605350	47	42	13	0	0	2	21.0923	18.8339	6.14935	0.281525	0.485201	1.15799	0.00016367	-5.64727	down
Os05g0579600	18	18	15	0	1	0	2.30345	2.27337	1.94731	0	0.137157	0	0.000232739	-5.63325	down
Os02g0194700	95	112	96	0	3	3	2.16993	2.68135	2.3011	2.10774e-174	0.071911	0.104322	1.65431e-13	-5.62657	down
Os05g0475700	14	16	20	0	0	1	0.638296	0.612387	0.850438	0	0	0.0465186	0.000277342	-5.62084	down
Os05g0156900	1436	1789	1402	31	29	34	43.6257	55.693	45.9835	1.0905	0.929042	1.13708	1.03585e-47	-5.60104	down
Os01g0950000	22	18	9	0	0	1	2.16729	1.78458	0.95338	0	0	0.102263	0.000332506	-5.59032	down
Os04g0412500	13	19	17	0	1	0	0.795265	1.1642	1.04463	0	0.0668664	0	0.000332211	-5.57528	down
Os05g0398800	281	340	394	7	10	4	11.2471	13.6752	16.3858	0.334921	0.573492	0.171471	1.69574e-26	-5.57317	down
Os02g0110200	391	409	456	0	6	20	21.352	22.0946	26.8876	0	0.388063	1.19922	9.00198e-30	-5.5674	down
Os08g0138900	604	937	841	2	18	30	79.52	126.98	118.513	0.38501	2.75435	4.43073	3.66783e-33	-5.5455	down
Os02g0574300	17	16	12	1	0	0	1.12867	1.08067	0.825798	0.113427	0	0	0.000677954	-5.49463	down
Os10g0136625	15	11	18	1	0	0	0.478002	0.270467	0.444403	0.0458157	0	0	0.000813333	-5.46405	down
Os02g0704131	170	198	188	5	3	5	11.078	13.1209	13.0224	0.372716	0.213737	0.344578	3.45393e-18	-5.40144	down
Os10g0378000	27	26	30	0	0	2	1.10865	1.14339	1.36497	0	0	0.115944	5.9865e-06	-5.35197	down
Os06g0628500	258	202	163	0	8	7	5.4036	4.23166	3.3497	0	0.18025	0.153606	2.92717e-19	-5.34442	down
Os10g0443800	7	17	17	0	0	1	0.24908	0.527377	0.570282	0	0	0.0437333	0.00140255	-5.33339	down
Oryza_newGene_6325	30	23	28	0	1	1	1.47403	1.10485	1.29228	0	0.054508	0.0502496	7.90329e-06	-5.30939	down
Os10g0580400	167	124	106	3	4	3	5.65043	4.22703	3.77164	0.141292	0.14735	0.106465	9.1419e-15	-5.28944	down
Os01g0224200	16	40	20	0	1	1	1.61187	3.91004	1.96979	0	0.106605	0.0998214	0.00015211	-5.21411	down
Os05g0477900	45041	49505	51603	293	1399	2207	6980.03	8002.36	8844.87	48.5782	224.366	361.986	2.33175e-22	-5.20122	down
Os01g0119000	134	237	213	13	2	1	5.80307	10.3661	9.89796	0.588549	0.0994062	0.0480447	9.90483e-17	-5.18531	down
Os05g0516475	102	89	66	3	1	3	4.35731	3.89907	2.96979	0.179969	0.0474943	0.136993	1.93064e-11	-5.18358	down
Os07g0224701	31	30	12	0	1	1	1.98585	1.94079	0.774973	2.4978e-09	0.0835118	0.0639493	2.54193e-05	-5.15711	down
Oryza_newGene_943	104	86	60	3	3	1	5.3977	4.61053	3.40328	0.160588	0.271113	0.0424331	3.37834e-11	-5.13927	down
Os08g0547900	34	47	61	1	2	1	1.2493	1.77149	2.34143	0.05139	0.0809276	0.0387113	4.01617e-08	-5.1256	down
Os01g0872000	23	22	26	0	1	1	1.17397	1.1445	1.40186	0	0.0568935	0.054828	3.41896e-05	-5.11904	down
Os02g0623932	85	58	65	5	0	1	3.08597	2.13174	2.74095	0.143653	0	0.0275566	4.89526e-10	-5.1149	down
Os01g0717400	43	48	47	0	0	4	1.86363	2.03108	2.04274	0	0	0.186477	6.20692e-08	-5.08494	down
Os01g0216300	61	34	41	0	1	3	2.89728	1.62501	1.98988	0	0.0534073	0.152954	7.65944e-08	-5.06112	down
Os02g0762100	12	21	34	1	0	1	0.389392	0.6329	0.972315	0.0567778	8.37273e-52	0.0463815	0.000229081	-5.05684	down
Os12g0574000	415	340	296	3	14	14	11.9989	9.99828	8.69573	0.131403	0.434542	0.421888	2.90087e-24	-5.05546	down
Os03g0372900	82	42	44	0	1	4	5.34711	2.76648	3.04814	0	0.0742693	0.289573	3.92291e-07	-5.04468	down
Os11g0103550	28	29	10	0	0	2	3.74463	3.72643	1.25936	0	0	0.271728	0.000121086	-5.04074	down
Os03g0305600	85	32	17	1	3	0	8.13608	3.16029	1.74931	0.130486	0.307382	0	0.0253397	-5.03816	down
Os07g0212200	208	229	228	1	14	5	10.1439	11.4692	11.8915	0.0706514	0.708441	0.266608	1.01904e-18	-5.0223	down
Os02g0564600	202	177	149	0	12	4	26.2379	23.9472	21.3142	0	1.69249	0.598362	2.14838e-16	-5.00923	down
Os06g0195800	44	60	58	3	1	1	3.61251	4.86717	4.3828	0.424651	0.111155	0.0725724	1.43503e-08	-5.00697	down
Os12g0613100	28	24	13	0	2	0	0.980888	0.882627	0.499824	0	0.0928232	0	8.46112e-05	-4.98265	down
Os12g0637900	1404	1311	943	14	50	51	193.366	181.44	130.34	1.99186	7.38578	7.44206	2.06248e-34	-4.96385	down
Os08g0510300	478	429	363	17	16	8	9.66353	8.57533	6.87117	0.255223	0.290925	0.133779	5.96252e-26	-4.93437	down
Os02g0314300	21	18	23	0	0	2	0.776038	0.609866	0.924879	0	0	0.103464	0.000133238	-4.93145	down
Os05g0237800	1979	1736	1357	22	66	76	125.096	112.156	92.4741	1.56701	4.32439	5.09865	1.38225e-39	-4.92435	down
Os04g0454250	204	296	173	11	7	4	18.3105	27.1034	16.6772	1.1844	0.70946	0.392251	7.72714e-16	-4.91833	down
Os04g0568950	90	196	170	0	9	6	17.9242	40.2123	36.3164	7.99042e-43	2.05991	1.29195	1.43132e-09	-4.89226	down
Os10g0148000	20824	24222	25574	11	833	1501	5539.76	6476.03	6683.63	3.47684	217.451	406.298	1.51358e-25	-4.88362	down
Os06g0152700	2274	2796	2521	25	98	130	87.6688	110.056	102.43	1.01487	3.82003	5.12893	2.73075e-40	-4.87985	down
Os01g0772900	3872	4776	4502	9	150	279	229.849	290.823	287.184	0.627654	9.13986	17.6644	5.6834e-38	-4.87948	down
Os05g0590300	18	26	15	1	0	1	1.16766	1.69296	1.03124	0.0874927	0	0.0665164	0.000213229	-4.87088	down
Os07g0113600	24	38	26	0	1	2	1.01669	1.44914	0.804937	0	0.0519299	0.0998299	9.44744e-06	-4.84452	down
Os07g0583300	88	69	78	0	7	1	2.99547	2.21662	2.40585	0	0.250521	0.0369148	2.9663e-10	-4.84014	down
Os11g0105750	34	55	55	1	3	1	0.561115	0.883546	0.859326	0.0199275	0.0513916	0.0158182	8.91204e-08	-4.82017	down
Os05g0568800	27	31	28	0	1	2	2.37564	2.86533	2.75402	0	0.102555	0.197907	1.23722e-05	-4.81237	down
Os04g0584500	58	92	77	3	1	4	1.20621	1.87562	1.5635	0.082796	0.0223356	0.0836361	5.86443e-10	-4.81026	down
Os04g0594800	82	63	52	3	0	4	2.25376	1.75153	1.48027	0.115343	0	0.117003	3.40505e-09	-4.80259	down
Os02g0178100	111	157	151	11	1	3	5.81895	8.64877	8.59333	0.657463	0.0625652	0.161328	1.09535e-13	-4.79857	down
Os09g0455750	46	49	45	1	0	4	4.52173	4.85765	4.50231	0.13318	0	0.405323	1.38149e-07	-4.78898	down
Os10g0150600	90	111	161	7	2	4	7.77125	9.41354	13.757	0.675286	0.184813	0.351447	3.57513e-12	-4.78865	down
Oryza_newGene_1611	71	77	49	1	3	3	3.2615	3.47553	2.22368	0.0608993	0.148201	0.140327	3.40505e-09	-4.78741	down
Os10g0148100	11300	17235	21708	94	632	1062	988.289	1512.58	1978.3	8.90582	55.8619	96.3508	1.3264e-13	-4.78525	down
Oryza_newGene_3835	38	47	27	1	2	1	0.531828	0.656661	0.357863	0.0174878	0.0306586	0.0140747	1.23452e-06	-4.7814	down
Os03g0439700	22	31	31	0	3	0	1.43527	2.04472	2.07843	0	0.213136	0	1.62066e-05	-4.76825	down
Oryza_newGene_7632	20	23	12	0	0	2	0.694346	0.824651	0.422661	0.0214122	1.68305e-96	0.10814	0.000400902	-4.75645	down
Os07g0250100	29	38	15	0	1	2	1.7529	2.31068	0.983586	0	0.0658187	0.127657	2.1459e-05	-4.74184	down
Os11g0533400	50	16	16	0	2	1	6.0444	2.01448	2.13434	0	0.265198	0.12797	0.0174423	-4.74016	down
Os06g0262800	37	22	21	1	1	1	2.11699	1.27418	1.30433	0.0838457	0.0635479	0.0608312	2.79132e-05	-4.71771	down
Oryza_newGene_7608	208	284	260	1	18	9	13.9433	19.5978	18.6497	0.101986	1.3378	0.710221	1.18917e-18	-4.71434	down
Os10g0536500	41	31	34	1	0	3	3.61059	3.07266	3.80721	0.0411551	0	0.249233	2.56971e-06	-4.7116	down
Os08g0114100	44	49	64	2	1	3	2.19816	2.48367	3.17064	0.126679	0.0523223	0.149558	5.98969e-08	-4.69303	down
Os04g0636550	21	14	18	0	2	0	2.41078	1.59721	2.12321	0	0.248936	0	0.000551377	-4.69003	down
Oryza_newGene_1598	63	56	38	2	2	2	2.24875	2.18515	1.82995	0.141486	0.117439	0.108817	5.99411e-08	-4.68929	down
Os01g0339400	10	21	20	1	0	1	5.26739	10.9681	10.5089	0.761322	0	0.600933	0.000768622	-4.66152	down
Os08g0522300	193	187	159	6	8	7	26.6785	26.5497	23.216	0.960988	1.22867	0.999917	3.1583e-15	-4.65977	down
Os01g0945400	53	52	49	2	3	1	1.9801	2.12055	2.4521	0.0392762	0.0490993	0.0153163	7.98993e-08	-4.65939	down
Os04g0636500	60	61	32	2	3	1	1.96257	1.99369	1.09353	0.0943455	0.108921	0.0348091	8.8801e-08	-4.64883	down
Oryza_newGene_3622	27	24	24	0	0	3	1.03805	0.794074	1.06264	0	0	0.142426	5.60519e-05	-4.62055	down
Oryza_newGene_902	91	62	48	0	6	2	1.03174	0.691972	0.502935	0	0.0762288	0.0230619	5.48793e-09	-4.61607	down
Os03g0682200	427	388	326	15	13	18	6.44448	6.23358	4.36317	0.223759	0.244968	0.33225	1.28171e-22	-4.61312	down
Os05g0317900	14	17	19	0	1	1	0.267802	0.305102	0.321344	0	0.0197562	0.0181716	0.000902796	-4.61281	down
Oryza_newGene_321	21	6	22	0	0	2	1.2892	0.363507	1.28022	0	0	0.125226	0.00276436	-4.59437	down
Oryza_newGene_6509	68	71	56	3	1	4	6.03013	6.38853	5.28126	0.389479	0.102409	0.391616	9.32427e-09	-4.59137	down
Os01g0246400	83	98	114	1	8	3	8.94747	10.7732	13.2817	0.16557	0.99284	0.358703	6.25249e-11	-4.58832	down
Os12g0420000	39	40	18	1	3	0	1.9052	1.69579	0.824237	0.205592	0.096197	0	7.91875e-06	-4.57	down
Os07g0147550	44	20	7	3	0	0	5.75748	2.57529	0.96137	0.495009	0	0	0.0480534	-4.56789	down
Os09g0364100	43	36	16	0	0	4	3.99102	3.33923	1.57748	0	0	0.40328	3.95687e-05	-4.54526	down
Os10g0568900	16	30	24	1	1	1	0.823041	1.41402	1.12624	0.0639483	0.0528351	0.0506382	0.000114545	-4.52341	down
Oryza_newGene_4506	137	105	82	1	4	9	6.54948	4.82361	2.69465	0.0911985	0.219421	0.287398	3.13264e-11	-4.50638	down
Os02g0677600	45	57	59	1	3	3	3.95792	4.93487	5.25148	0.119537	0.283593	0.273189	9.30829e-08	-4.49716	down
Oryza_newGene_7685	31	12	25	1	0	2	2.08028	0.849105	1.6722	0.0914433	3.48952e-06	0.200578	0.000150777	-4.49003	down
Oryza_newGene_5047	27	26	38	1	1	2	0.921818	0.835977	1.07996	0.0440386	0.0380319	0.0608838	1.6891e-05	-4.48804	down
Os02g0133200	109	104	80	3	4	6	2.73936	2.84133	2.03286	0.102516	0.120859	0.171945	1.46996e-10	-4.47176	down
Os11g0143700	40	30	20	1	1	2	1.64841	1.24762	0.808085	0.0541458	0.0452457	0.0849451	1.93252e-05	-4.47079	down
Os07g0687300	481	409	275	13	12	27	26.91	23.0944	14.7888	0.694137	0.637499	1.53326	5.64525e-16	-4.46473	down
Os07g0634900	8	17	20	0	1	1	0.384046	0.752776	1.03787	0	0.0592381	0.0569676	0.00205716	-4.46057	down
Oryza_newGene_7038	28	31	7	3	0	0	1.30874	1.41141	0.309739	0.134686	5.07787e-06	0.000708511	0.00487927	-4.46018	down
Os02g0614600	15	19	33	0	0	3	0.521061	0.586501	0.990263	0	0	0.0578099	0.000173663	-4.4589	down
Os11g0540600	16	22	29	0	1	2	0.710987	0.957891	1.26597	0	0.0482479	0.0905375	0.000173773	-4.45299	down
Os02g0793800	189	122	128	9	6	5	5.67407	3.61235	3.5406	0.229038	0.16936	0.192893	7.17639e-13	-4.44058	down
Os12g0105401	15	16	13	0	0	2	0.642011	0.660993	0.510432	0	0	0.0837452	0.00243641	-4.43549	down
Os08g0547951	28	28	32	0	2	2	4.47494	4.44135	5.21871	0	0.352449	0.339398	2.47994e-05	-4.42861	down
Os03g0319000	161	211	235	5	5	18	19.215	26.3663	30.5841	0.676863	0.672697	2.3373	3.05107e-15	-4.41676	down
Os06g0160450	137	128	58	1	5	9	14.0918	13.5625	6.46401	0.157833	0.588932	1.03634	5.79173e-07	-4.40035	down
Os04g0412100	20	20	24	0	0	3	1.51105	1.54194	1.90758	0	0	0.231879	0.000267959	-4.39203	down
Os03g0111200	8	29	47	0	0	4	0.55778	1.9612	3.13159	0	0	0.253195	0.0201735	-4.36956	down
Os08g0325267	55	51	61	1	4	3	8.39985	3.37459	4.49415	0.0644037	0.354568	1.75527	1.14998e-07	-4.35634	down
Oryza_newGene_57	45	66	54	3	5	0	8.55518	12.3694	10.3451	0.79363	1.3014	0	1.40845e-07	-4.34231	down
Oryza_newGene_7029	349	328	266	15	5	26	43.2023	40.04	31.5962	1.97387	0.749345	3.30192	5.85456e-19	-4.34073	down
Os01g0319400	193	129	85	0	6	14	8.82789	5.75913	3.95275	0	0.289376	0.733364	7.23972e-07	-4.31867	down
Oryza_newGene_2364	27	18	16	0	3	0	3.05498	2.09823	1.66758	0	0.371889	0	0.000418023	-4.30722	down
Os03g0425900	141	106	94	1	6	10	6.11895	4.69005	4.27513	0.0601429	0.285239	0.455341	6.26188e-11	-4.29893	down
Os10g0478000	32	31	17	0	0	4	2.79425	2.77127	1.61467	0	0	0.380343	7.14479e-05	-4.29738	down
Os12g0514000	96	84	117	9	5	1	4.17601	3.79534	5.51024	0.465843	0.257215	0.0499342	3.89353e-10	-4.29564	down
Os12g0127200	21	39	39	2	3	0	1.85265	3.50236	3.60651	0.2465	0.289405	0	1.48892e-05	-4.28478	down
Os09g0533800	27	41	31	0	1	4	2.61916	4.43212	2.78016	0	0.238415	0.634215	1.48892e-05	-4.27982	down
Os01g0824900	101	203	192	0	13	12	9.03581	18.3255	18.1622	0	1.19874	1.17222	2.08652e-09	-4.27814	down
Os05g0217800	19	27	33	0	1	3	1.50712	2.15149	2.76918	0	0.0850556	0.246332	8.13487e-05	-4.2767	down
Oryza_newGene_7034	30	50	38	0	0	6	0.421588	0.771126	0.532914	0.000232952	0.000278546	0.10263	3.67169e-06	-4.27307	down
Os07g0280200	28	28	41	1	0	4	0.796739	0.635635	1.02907	0.0552663	0	0.12708	1.88931e-05	-4.26075	down
Os10g0150400	68	70	92	6	0	6	6.11657	6.17456	8.21748	0.589129	0	0.55318	8.75532e-09	-4.25101	down
Os05g0342000	2517	2860	2439	135	98	174	272.701	322.956	290.041	15.7543	10.8071	19.7548	1.8197e-32	-4.24449	down
Oryza_newGene_5813	92	93	65	2	1	10	13.2264	13.1826	9.2788	0.398151	0.159659	1.50404	3.57265e-09	-4.24406	down
Oryza_newGene_105	157	81	109	0	17	1	5.62677	2.91812	3.31368	0	0.851394	0.0370839	9.24199e-09	-4.23212	down
Os02g0721100	84	91	73	5	7	1	7.2026	7.8178	6.33201	0.463419	0.648842	0.0888571	4.1625e-09	-4.23164	down
Os11g0206000	22	15	39	1	1	2	0.855918	0.550974	1.42045	0.0584359	0.0483748	0.0905595	0.000496687	-4.22963	down
Os11g0155425	27	26	24	0	4	0	1.17193	1.17476	1.12825	0	0.191709	0	0.000105902	-4.22787	down
Os01g0866400	741	988	975	14	41	88	30.8306	40.5608	39.5185	0.622623	1.74692	3.70304	1.36137e-28	-4.21544	down
Os03g0129400	111	123	143	1	14	5	16.2918	17.7151	19.9164	0.195896	2.21611	0.783222	3.24613e-11	-4.20387	down
Os08g0438600	216	225	140	6	12	13	7.62452	8.20867	5.19194	0.248301	0.404136	0.400539	5.36353e-14	-4.20291	down
Os01g0507700	34	35	42	1	1	4	2.37148	2.50526	2.98219	0.0895441	0.073467	0.276939	8.00746e-06	-4.18826	down
Os06g0304300	91	89	61	1	8	4	4.02405	3.90444	2.66272	0.05939	0.394088	0.184934	7.02608e-09	-4.18083	down
Os01g0730500	108	157	155	2	8	13	4.24234	6.20351	5.89403	0.0995773	0.335965	0.51128	1.12112e-11	-4.16381	down
Oryza_newGene_6894	43	95	98	5	6	2	0.830759	2.16235	1.91692	0.0557926	0.0733483	0.0222611	1.2437e-06	-4.16126	down
Oryza_newGene_6329	148	103	92	5	7	7	6.00855	4.17738	3.68032	0.227047	0.317856	0.302953	1.69807e-10	-4.15218	down
Os03g0180600	5	15	16	1	1	0	0.324181	0.882667	0.951997	0.0771855	0.0640973	0	0.00921177	-4.15137	down
Os08g0545700	22	40	46	1	2	3	1.3117	2.3613	2.65446	0.0786405	0.130103	0.184237	1.13979e-05	-4.14563	down
Os01g0605700	1008	801	625	33	47	56	104.932	82.221	64.5797	3.39003	4.78523	5.76188	2.65527e-19	-4.13909	down
Os01g0297950	20	22	29	0	2	2	2.05746	2.24054	3.08576	0	0.221379	0.207981	0.000233834	-4.11919	down
Os05g0120250	69	75	48	5	4	2	30.7516	34.4537	23.3231	2.77572	2.19266	1.08667	9.88669e-08	-4.10751	down
Oryza_newGene_134	175	179	101	6	10	10	11.5126	11.9641	6.99669	0.557844	0.747916	0.697615	6.14375e-12	-4.10487	down
Os08g0240000	48	57	34	3	4	1	2.87985	3.39678	2.07708	0.235406	0.258795	0.060999	1.75681e-06	-4.09643	down
Os06g0340200	27	17	25	2	1	1	0.980861	0.619121	0.876125	0.113084	0.0452551	0.0425709	0.000309802	-4.09571	down
Oryza_newGene_4367	154	140	121	10	7	7	5.1757	4.71229	4.05778	0.357746	0.256887	0.242722	2.40842e-11	-4.09492	down
Os06g0656300	64	84	110	7	4	4	4.90617	6.41291	8.518	0.706252	0.336336	0.36329	6.41544e-09	-4.08961	down
Os11g0155500	198	215	210	6	26	4	10.4222	11.4591	11.6901	0.382456	1.42889	0.22971	4.9498e-14	-4.08288	down
Os02g0160900	17	22	62	6	0	0	1.53525	2.01577	5.75492	0.624675	1.41891e-11	2.23112e-17	0.0381684	-4.07901	down
Os02g0520500	96	48	46	0	10	1	17.0048	8.69712	8.43745	0	1.97698	0.18558	6.222e-05	-4.07372	down
Os11g0201966	135	122	86	3	9	8	7.51242	6.55767	4.65723	0.222077	0.562618	0.465675	2.85379e-10	-4.07316	down
Os05g0516400	167	136	85	10	6	7	4.62245	3.76033	2.41191	0.316931	0.187931	0.210333	1.11242e-09	-4.0598	down
Oryza_newGene_6217	14	16	20	2	0	1	0.752997	0.824426	1.06416	0.140266	0	0.0537409	0.00221736	-4.05364	down
Os04g0452700	23	21	23	0	1	3	1.05472	0.999305	1.15129	0	0.0499832	0.145829	0.000409724	-4.0391	down
Os11g0475600	258	300	140	0	0	42	9.28528	10.955	5.42148	0.00680657	0.00795915	1.61098	8.91204e-08	-4.02964	down
Os01g0932525	5256	5722	4273	256	319	345	503.186	553.557	430.529	26.271	30.886	33.8601	3.82557e-27	-4.029	down
Os07g0554200	154	126	67	5	6	10	10.3416	8.42329	4.54334	0.388127	0.458774	0.733471	6.50285e-07	-4.02406	down
Os01g0234200	42	49	58	0	6	3	1.88505	2.0711	2.08772	0	0.281077	0.160286	1.28085e-06	-4.01582	down
Oryza_newGene_1637	66	105	54	10	0	4	2.16867	3.34281	1.62316	0.322433	2.68901e-05	0.16161	1.61774e-07	-4.00001	down
Os07g0124100	212	204	155	0	16	19	26.3091	26.4109	20.1739	0	2.03491	2.45062	4.86576e-13	-3.99707	down
Os03g0661300	1103	1279	1234	57	79	88	47.9332	55.8966	55.7418	2.57826	3.51961	3.95846	2.43916e-28	-3.99046	down
Oryza_newGene_5552	23	28	14	0	2	2	2.75822	3.39023	1.75009	0	0.271568	0.251331	0.000543569	-3.98959	down
Os03g0843800	48	50	63	2	2	6	3.37114	3.6157	4.5849	0.194438	0.15672	0.446682	7.92343e-07	-3.98827	down
Os01g0594900	174626	186980	166392	374	11208	21161	16201.1	17362	16094	36.6275	1021.88	1962.6	1.07705e-11	-3.98255	down
Os06g0486300	30	38	12	1	1	3	1.0461	1.38633	0.412713	0.0445936	0.0367374	0.102831	0.000823437	-3.97633	down
Os01g0635550	19	34	10	3	0	1	1.24894	2.18887	0.6621	0.256302	0	0.0667188	0.00629323	-3.97061	down
Os01g0121900	113	90	85	1	10	7	8.33462	6.85209	7.23416	0.136945	0.975653	0.49503	3.90202e-09	-3.96961	down
Os04g0480500	326	427	494	42	18	19	5.81417	7.60269	8.52811	0.758012	0.336257	0.37817	2.65527e-19	-3.96775	down
Os05g0426000	21	29	28	5	0	0	1.46285	2.02582	1.98604	0.374123	0	0	0.000202041	-3.96638	down
Os08g0379400	269	360	341	6	31	24	15.1721	20.1435	19.958	0.543824	2.1545	1.55953	4.15901e-17	-3.96203	down
Os04g0590366	58	41	9	7	0	0	1.86975	1.31019	0.286119	0.293625	0	0	0.0271434	-3.94934	down
Os02g0572300	105	114	94	1	9	10	7.65749	8.63648	7.58647	0.107899	0.731484	0.801855	1.98055e-09	-3.93854	down
Os11g0547800	27	29	21	1	0	4	2.67537	2.90422	2.25074	0.142129	0	0.421583	0.000228322	-3.92597	down
Os03g0425450	63	61	46	1	2	8	3.83308	3.70104	2.89033	0.09071	0.143221	0.548868	6.56494e-07	-3.92559	down
Os12g0230200	49	32	27	0	2	5	1.08523	0.759654	0.626114	0	0.0366356	0.0776926	2.31311e-05	-3.91987	down
Os07g0476900	848	889	1015	27	65	87	49.101	53.5917	64.9569	1.80219	3.87615	5.53526	9.09212e-26	-3.91767	down
Os12g0545400	22	19	5	0	1	2	1.06552	0.925071	0.253043	0	0.0527322	0.101339	0.0117114	-3.90822	down
Os01g0959750	15	17	13	2	1	0	2.64878	2.91738	2.18118	0.420324	0.176599	0	0.00477393	-3.8953	down
Os03g0132900	254	168	101	23	5	7	17.4744	11.6177	7.08787	1.65504	0.376224	0.498693	3.14608e-05	-3.89288	down
Os01g0241400	24	33	48	2	3	2	2.59659	3.80515	5.80905	0.31612	0.374119	0.237668	3.23859e-05	-3.8851	down
Os03g0189400	1750	2250	2352	104	194	128	85.7245	110.819	115.404	4.89246	8.98666	5.95928	2.24971e-28	-3.87416	down
Os04g0307500	20	19	20	2	0	2	0.328368	0.308796	0.305366	0.0401379	0	0.0334787	0.00126627	-3.87268	down
Os06g0679400	29	42	18	1	2	3	0.98723	1.46299	0.648306	0.0476935	0.0749296	0.110068	0.000105717	-3.86439	down
Os07g0672600	103	71	60	7	5	4	8.43253	5.9771	5.31174	0.704138	0.464152	0.350405	6.17281e-08	-3.85382	down
Os10g0147900	7799	10121	10814	421	671	870	201.461	260.945	283.559	13.6986	17.9062	22.8593	2.50079e-21	-3.84925	down
Os09g0460500	28	15	15	2	0	2	2.06968	1.10552	1.17436	0.205355	0	0.152991	0.00145765	-3.84853	down
Os01g0297700	31	37	20	2	4	0	1.49764	1.82079	1.03428	0.12966	0.208355	0	0.0001187	-3.84809	down
Oryza_newGene_3803	44	31	42	1	4	3	7.4915	5.28221	6.88861	0.228112	0.745385	0.528881	1.68653e-05	-3.84349	down
Os06g0274500	535	517	553	18	60	32	15.1919	15.0101	16.145	0.544642	1.71249	0.961697	1.05357e-20	-3.83967	down
Os02g0572351	231	200	221	14	18	13	23.3464	23.5106	25.6037	1.86117	2.40606	1.06234	3.26277e-13	-3.83587	down
Os03g0319050	352	348	357	9	26	38	67.7641	69.7106	73.2586	1.81901	5.06543	7.51586	4.82763e-17	-3.83034	down
Os07g0206650	247	207	96	7	17	14	17.0013	14.404	6.78392	0.605817	1.25551	1.04469	1.46177e-05	-3.82879	down
Os07g0541200	60	60	80	5	0	9	1.63099	1.60407	2.13607	0.171	0	0.277749	2.92291e-07	-3.82323	down
Os01g0623200	2346	2424	2123	42	217	221	81.0454	84.3206	76.8029	1.46188	6.98859	7.24344	1.19682e-27	-3.81562	down
Os04g0584550	124	192	168	15	12	7	8.71281	13.3013	11.6679	1.17087	0.868402	0.518105	3.333e-11	-3.81347	down
Os04g0422900	87	57	55	2	2	10	1.81395	1.13343	1.06193	0.0511364	0.0420546	0.223427	3.16069e-07	-3.80781	down
Oryza_newGene_3828	658	592	468	23	43	56	12.3136	10.9097	8.22897	0.431645	0.796019	1.1059	7.2367e-21	-3.79154	down
Os05g0549300	246	168	162	10	19	12	12.974	8.91782	8.73136	0.583259	1.04918	0.661295	3.50287e-12	-3.78859	down
Os12g0613150	196	215	150	13	16	11	8.11597	9.13629	6.12985	0.597999	0.678985	0.4923	5.39476e-12	-3.78807	down
Os11g0201900	76	68	53	1	6	7	2.45971	2.08884	1.62964	0.0244052	0.150252	0.181702	3.73551e-07	-3.78617	down
Os12g0115500	120	136	134	13	10	5	12.5383	14.6812	14.8139	1.48111	1.18491	0.567774	5.99837e-10	-3.78319	down
Os10g0525400	46	61	100	10	1	4	3.41602	4.49006	8.42261	1.13952	0.0810315	0.308612	1.8728e-05	-3.78092	down
Os05g0151200	199	124	97	1	8	21	23.6121	15.4525	13.1503	0.181203	1.06635	2.68736	1.69456e-06	-3.78081	down
Os01g0959100	19	26	38	2	0	4	3.38597	4.61136	6.82075	0.468748	0	0.712932	0.000215589	-3.77621	down
Oryza_newGene_3558	82	70	42	3	3	8	8.37817	7.20973	4.15169	0.433326	0.35773	0.900842	4.74418e-07	-3.77073	down
Oryza_newGene_2338	66	55	45	3	5	4	2.10054	1.75241	1.43161	0.138315	0.184499	0.139003	1.67892e-06	-3.76664	down
Os01g0651450	10936	11028	10421	27	717	1596	762.265	797.669	777.04	1.98762	51.0923	115.475	4.77266e-20	-3.76277	down
Oryza_newGene_1603	47	29	20	3	2	2	2.00163	1.22209	0.846775	0.165142	0.0929223	0.0869493	0.000113432	-3.76108	down
Os03g0124500	48	88	57	2	4	8	4.76068	8.69112	5.92025	0.293851	0.454653	0.884356	5.15385e-07	-3.75936	down
Os04g0619000	521	515	660	59	47	18	21.2504	21.6154	26.6729	2.12587	2.04345	0.77017	1.9716e-20	-3.75764	down
Os01g0595600	35	90	67	3	3	8	2.40448	6.36477	4.95938	0.292214	0.228363	0.594493	4.64788e-05	-3.75489	down
Os06g0182300	3391	3851	3532	69	212	504	35.8055	39.4983	35.0236	1.05169	2.787	6.34838	9.75194e-26	-3.75313	down
Os04g0595125	184	151	114	13	5	15	5.80596	4.82225	3.73226	0.435437	0.174081	0.493666	1.54199e-10	-3.75054	down
Os01g0371200	90	123	114	7	7	10	6.54283	8.92681	8.32878	0.574156	0.549101	0.743748	5.02709e-09	-3.7475	down
Os06g0224000	18	17	6	1	2	0	2.01623	1.97499	0.740336	0.167347	0.249016	0	0.00880124	-3.74599	down
Os01g0143700	54	49	32	5	1	4	1.94259	1.70355	1.06009	0.191853	0.0580949	0.158369	9.34408e-06	-3.74248	down
Os07g0603750	16	18	20	2	1	1	1.06047	1.1943	1.42888	0.187009	0.0709585	0.0689337	0.00256925	-3.741	down
Os01g0932500	5593	6180	4737	411	368	440	166.835	185.689	145.708	12.85	11.2647	13.54	1.63437e-23	-3.73973	down
Os05g0500101	21	26	21	0	3	2	1.0086	1.23789	1.03936	0	0.158068	0.101006	0.00074592	-3.73217	down
Os11g0629100	78	76	47	3	1	11	5.47396	5.38051	3.53866	0.320836	0.0828691	0.865481	4.56111e-07	-3.72408	down
Os09g0455300	633	432	360	15	20	72	51.8527	35.2488	30.1854	1.35651	1.7047	5.92941	3.76992e-10	-3.71277	down
Os05g0178100	51	57	50	9	2	1	2.64466	3.04091	2.85045	0.559629	0.126384	0.0613744	3.44019e-06	-3.71237	down
Os01g0948200	240	226	210	17	23	11	11.6519	11.2338	10.8287	0.93197	1.1536	0.572926	7.28594e-13	-3.7068	down
Oryza_newGene_286	18	18	4	0	2	1	0.89617	0.859093	0.192722	0	0.105594	0.048436	0.0200062	-3.70097	down
Os12g0544600	89	90	57	9	1	8	2.84233	1.24891	0.635221	0.411	0.0160987	0.0907609	1.42448e-07	-3.70079	down
Os01g0638600	31	22	13	1	2	2	1.74361	1.24709	0.810763	0.0795474	0.121979	0.118325	0.000969464	-3.69767	down
Oryza_newGene_2365	37	37	17	2	4	1	1.90159	1.94089	0.938655	0.149568	0.229966	0.0556068	0.000158391	-3.6743	down
Os02g0535300	6316	10078	13983	150	1075	1113	792.681	1323.85	1989.38	22.4298	141.054	152.785	1.09539e-06	-3.67129	down
Os01g0651500	186	164	156	0	12	27	17.8958	16.054	15.9514	0	1.22312	2.79519	6.1792e-11	-3.66945	down
Oryza_newGene_4521	60	35	34	0	2	8	1.49434	0.869445	0.830135	0	0.0597326	0.211854	1.66299e-05	-3.66332	down
Os01g0371300	101	124	121	7	7	13	14.5497	17.6629	17.0508	1.1282	1.08884	1.92144	5.36238e-09	-3.65892	down
Os11g0208800	31	54	55	7	3	1	0.55397	0.679243	0.76325	0.0903458	0.054056	0.0104745	1.02049e-05	-3.65867	down
Os03g0612450	295	243	156	10	22	22	22.6042	19.1222	11.6068	0.702424	1.448	1.42676	7.1898e-10	-3.65849	down
Os10g0399100	24	31	9	1	1	3	1.19083	1.56653	0.491957	0.070331	0.0555072	0.160074	0.00359259	-3.65425	down
Os04g0555700	31	31	15	0	2	4	3.67002	3.62743	1.83173	0	0.247777	0.468652	0.000452997	-3.65189	down
Os10g0556200	73	79	77	7	7	4	2.63115	2.84608	2.83976	0.270347	0.281123	0.151306	2.33179e-07	-3.65001	down
Os01g0567533	6414	5447	4091	301	391	560	345.796	293.905	227.25	17.5035	22.4795	32.5948	1.49002e-19	-3.64917	down
Os06g0228825	7113	7771	6848	5	602	1092	385.427	427.711	390.957	0.316052	33.9529	62.8348	4.9981e-21	-3.64788	down
Os05g0326675	88	61	67	1	7	9	1.49079	1.10058	1.12033	0.0252988	0.149058	0.165933	3.82495e-07	-3.63977	down
Os01g0764800	22	23	18	2	2	1	0.647754	0.693134	0.556656	0.0800063	0.0630825	0.0303593	0.0014546	-3.63577	down
Os09g0540325	22	20	8	3	1	0	1.93209	3.22664	1.10659	0.318409	0.26484	0	0.0045707	-3.63505	down
Os07g0582900	157	268	253	15	14	25	10.3432	17.7205	17.6117	1.12744	0.933315	1.71043	1.66993e-12	-3.62954	down
Os06g0502800	49	53	49	2	5	5	1.09878	1.11058	1.42569	0.0469226	0.082133	0.114912	6.3943e-06	-3.62774	down
Os08g0213200	27	14	22	0	2	3	4.73563	2.46144	3.9332	0	0.407146	0.583444	0.00144804	-3.62723	down
Oryza_newGene_5013	27	28	20	1	1	4	2.65775	2.751	1.94227	0.13462	0.109415	0.410887	0.000581992	-3.62153	down
Os01g0678100	48	36	40	5	2	3	1.27055	0.956711	1.07105	0.145059	0.0571709	0.0813547	2.71369e-05	-3.61953	down
Oryza_newGene_3615	33	12	17	2	1	2	5.72493	2.04792	2.8669	0.436945	0.183244	0.349426	0.0047005	-3.61792	down
Os02g0671800	218	241	150	19	11	19	4.90023	5.32699	3.21784	0.435483	0.265884	0.445434	9.44116e-12	-3.61788	down
Os12g0104400	2583	3036	3353	69	388	260	265.255	301.929	348.882	8.69808	36.3865	26.2664	8.32408e-25	-3.61624	down
Os10g0464800	296	254	196	17	18	25	9.24178	8.12054	6.75232	0.627289	0.604584	0.868189	4.35622e-13	-3.61524	down
Os10g0150700	392	544	719	34	28	73	34.7077	47.5241	62.5449	3.02685	2.3782	6.38541	4.75028e-10	-3.59627	down
Os02g0135000	263	208	80	14	22	9	38.384	30.6099	11.8292	2.308	3.53306	1.44946	0.000921236	-3.59008	down
Os07g0206600	190	171	81	3	13	20	8.03979	7.42223	3.56408	0.195884	0.570838	0.901353	7.84573e-06	-3.58997	down
Oryza_newGene_7009	34	26	25	2	0	5	1.43973	1.10499	1.00626	0.104213	0	0.215001	0.000317777	-3.5864	down
Os07g0469701	937	925	885	87	74	66	12.437	12.2357	11.035	1.15326	1.01967	0.900375	2.17907e-22	-3.57871	down
Os05g0447250	798	929	760	51	122	32	32.3102	38.8757	31.8371	1.96724	4.59543	1.19998	8.46724e-22	-3.57408	down
Os05g0432200	314	264	192	2	61	0	48.7659	41.1922	30.4098	0.432951	9.85677	0	1.14818e-11	-3.57354	down
Os02g0108900	117	94	78	7	6	11	9.1996	7.5723	6.53561	0.671651	0.52879	0.928508	5.28419e-08	-3.57028	down
Os11g0231600	25	21	26	2	2	2	0.925702	0.754888	0.96073	0.0983178	0.0803042	0.075772	0.000849707	-3.56585	down
Os01g0595001	2649	2935	3016	119	230	366	356.573	403.701	434.766	18.2826	33.5949	53.157	2.92976e-24	-3.5643	down
Os10g0147566	65	45	22	3	4	4	2.57109	1.86358	0.938901	0.159037	0.17385	0.164013	0.000941612	-3.56245	down
Oryza_newGene_7111	26	21	13	0	2	3	0.574267	0.47329	0.275311	0	0.0490574	0.0685463	0.00216683	-3.55474	down
Os03g0607700	40	33	34	2	1	6	3.04022	2.58385	2.78703	0.221403	0.08628	0.491324	8.80858e-05	-3.55255	down
Os10g0545100	8	19	20	3	0	1	0.516521	1.22938	1.19067	0.228336	0	0.180224	0.00698782	-3.55059	down
Os05g0369800	22	19	6	3	0	1	8.76499	7.66379	1.9628	2.11073	0	0.520506	0.00912928	-3.54952	down
Oryza_newGene_3746	10494	12367	11667	668	901	1345	271.746	317.398	283.136	16.0012	23.3035	33.8216	7.45786e-18	-3.54427	down
Os01g0594500	60217	68179	71039	2551	5720	8562	5826.56	6604.7	7004.19	243.709	537.625	814.142	2.29449e-11	-3.54187	down
Os02g0297900	18	15	14	1	2	1	0.572438	0.386385	0.360671	0.0602546	0.100577	0.0471429	0.00696934	-3.53011	down
Oryza_newGene_7002	17	20	10	0	1	3	1.69688	1.96434	0.971755	1.15719e-69	0.110149	0.306891	0.00697932	-3.52571	down
Os09g0324200	161	105	96	9	10	12	8.61518	5.73169	5.46654	0.538641	0.591612	0.689916	9.24181e-09	-3.52524	down
Os01g0303000	2763	3420	3287	134	224	458	250.019	321.271	311.614	13.5562	21.8469	45.9659	1.98333e-23	-3.51311	down
Os04g0211900	143	114	68	2	5	21	7.63843	6.09462	3.64534	0.129001	0.307917	1.17788	1.19396e-06	-3.51198	down
Os06g0282400	41	27	13	1	2	4	2.56887	1.72166	0.925772	0.0930006	0.140915	0.272851	0.00347508	-3.50782	down
Os05g0196600	14	29	26	3	2	1	1.02053	2.04597	1.8956	0.298219	0.151437	0.0741151	0.00124306	-3.50731	down
Os11g0104400	1304	1420	1499	69	183	114	54.8298	59.0785	61.3958	2.83519	7.71095	4.72091	1.0767e-23	-3.50224	down
Os10g0172600	28	26	26	2	3	2	1.22773	0.984223	1.07515	0.133645	0.109908	0.0554434	0.000576446	-3.49217	down
Os09g0452700	673	628	532	57	43	61	61.0024	58.0807	49.7122	2.71582	2.86945	3.353	6.71107e-19	-3.49064	down
Os06g0132500	3927	4378	4317	540	244	332	209.685	235.769	253.599	28.9591	11.3964	16.8802	4.77982e-22	-3.48543	down
Os02g0258800	2358	2292	2591	79	134	424	271.692	274.309	318.052	9.41107	15.7253	50.6986	1.14383e-23	-3.48374	down
Os03g0111300	453	265	269	37	30	21	59.6065	37.0989	38.0556	5.33463	4.35002	2.92019	4.05945e-08	-3.47053	down
Os05g0178000	63	76	85	0	7	13	4.42065	5.48624	6.6805	0	0.576257	1.05275	7.92003e-07	-3.4567	down
Os11g0159500	275	244	160	19	22	20	15.8312	13.5571	8.86098	1.11832	1.30085	1.15003	1.07705e-11	-3.45511	down
Oryza_newGene_5660	536	357	287	19	31	56	28.0174	19.2323	15.4006	1.08154	1.725	3.12336	4.76491e-08	-3.45352	down
Os02g0823100	164	202	169	11	22	15	8.6289	10.869	9.25624	0.643395	1.20625	0.828124	2.37776e-10	-3.45338	down
Os01g0154300	256	215	185	13	22	24	13.2394	10.9857	9.14394	0.751072	1.28184	1.28979	1.73786e-11	-3.45145	down
Os05g0447200	812	765	733	65	103	40	25.5052	24.8744	24.1764	2.23476	3.44941	1.13063	3.81833e-20	-3.45041	down
Os09g0371800	297	241	193	17	20	29	8.53291	7.62722	5.34775	0.494775	0.705265	0.900203	4.03466e-12	-3.44785	down
Os08g0450200	535	563	569	11	59	80	19.9986	21.0392	22.1999	0.475089	2.19462	3.06001	6.07539e-18	-3.44664	down
Os01g0899100	109	84	83	3	5	17	15.9155	13.2906	14.1759	0.594838	0.400649	3.14009	1.75862e-07	-3.44158	down
Os01g0239000	53	53	58	7	1	7	1.86764	1.82458	1.98406	0.345477	0.0379937	0.391953	9.08479e-06	-3.43881	down
Os11g0598900	2312	1932	1515	120	208	202	55.6629	46.4775	34.2998	2.47949	4.1547	4.49992	7.84616e-20	-3.41798	down
Oryza_newGene_177	27	36	13	2	2	3	0.74113	0.993462	0.342832	0.0727804	0.0616109	0.0854804	0.000935901	-3.41794	down
Os09g0511700	53	61	59	6	5	5	1.68591	2.06256	2.03289	0.212236	0.246014	0.186416	6.84687e-06	-3.4161	down
Os10g0464901	190	136	98	5	16	18	18.8041	13.4752	10.366	0.611808	1.68965	1.97308	1.17316e-07	-3.41595	down
Os09g0109600	439	262	283	25	25	41	63.1519	38.2166	41.3301	3.54962	3.60123	5.91455	1.46778e-09	-3.41501	down
Os04g0415900	1223	1380	1059	116	108	115	111.994	124.437	92.696	3.35499	3.21911	3.40566	3.27867e-22	-3.41329	down
Os03g0334300	55	14	27	7	1	1	6.15403	1.64874	3.2938	0.905811	0.122294	0.119321	0.034699	-3.4128	down
Os01g0332800	45	56	60	9	5	1	1.57515	1.88638	1.92474	0.298052	0.189725	0.0344736	1.17181e-05	-3.41134	down
Os06g0228800	2275	2298	2342	5	215	419	112.883	116.33	124.586	0.275479	10.7024	21.795	6.19077e-23	-3.40747	down
Os08g0451200	94	115	105	2	15	12	9.18682	11.7681	11.1096	0.302028	1.4794	1.28523	7.16154e-08	-3.40665	down
Os04g0609525	1080	1070	1134	7	106	191	68.1976	69.256	77.1167	0.516036	7.00954	12.8517	9.32537e-22	-3.40526	down
Oryza_newGene_268	29	15	9	3	1	1	1.79548	0.907248	0.554301	0.240092	0.0680959	0.0635635	0.0174696	-3.39547	down
Os12g0550800	214	167	99	13	12	20	5.85191	4.65502	3.06939	0.391188	0.340291	0.532197	1.63817e-06	-3.39451	down
Os03g0732700	34	39	44	2	6	3	7.77622	9.27785	10.5835	0.650497	1.45174	0.72367	9.10919e-05	-3.38406	down
Os11g0458500	105	91	57	2	3	19	3.49498	3.01558	1.87864	0.0910871	0.110197	0.656724	5.31998e-07	-3.37416	down
Os05g0128100	50	51	46	2	7	5	2.87092	2.72712	2.48391	0.108731	0.271565	0.36245	2.4077e-05	-3.36471	down
Os06g0636700	23122	25936	28703	990	2435	3996	1387.07	1651.35	1918.22	62.7112	142.306	243.823	2.33081e-13	-3.36453	down
Os04g0423400	81	64	64	7	13	0	5.93849	4.87927	5.08722	0.613233	0.969014	0	2.35347e-06	-3.36148	down
Os02g0833500	31	26	16	1	1	5	0.852077	0.77626	0.483449	0.0395699	0.0289633	0.148835	0.0013396	-3.35992	down
Os01g0919800	10	16	16	0	3	1	0.792811	0.955343	0.987021	0	0.251955	0.0623477	0.0143873	-3.35693	down
Os06g0618050	21	21	10	1	2	2	1.26675	1.25205	0.592961	0.0756898	0.130157	0.120304	0.00632254	-3.35281	down
Os02g0113300	44	45	36	1	6	5	2.41616	2.48392	2.00027	0.0731584	0.360826	0.284087	6.90121e-05	-3.35139	down
Oryza_newGene_322	50	30	23	3	2	5	5.72507	3.48405	2.8421	0.416369	0.297865	0.696939	0.000223527	-3.34615	down
Os09g0400700	121	74	103	6	4	19	22.9407	14.3265	20.1914	1.35655	0.875355	3.94492	1.8662e-07	-3.34223	down
Oryza_newGene_5007	23	33	26	3	2	3	0.717319	1.03002	0.766403	0.127041	0.0750943	0.114021	0.000799139	-3.33928	down
Os04g0486300	69	56	28	9	6	0	3.34607	2.70469	1.38612	0.480616	0.330417	2.72e-22	0.000135081	-3.33586	down
Os06g0281800	41	35	15	5	0	4	1.96222	1.6639	0.714538	0.235457	0	0.185945	0.000847478	-3.32797	down
Os03g0772600	15	17	19	0	3	2	0.462733	0.50428	0.54659	0	0.0971609	0.0602183	0.00720508	-3.31798	down
Os06g0614550	27	23	11	1	3	2	2.56008	2.32874	1.10815	0.0887358	0.328405	0.203701	0.0034229	-3.31794	down
Os04g0454200	41	46	33	9	0	3	1.95505	2.24332	1.68107	0.48319	0	0.153339	0.000111173	-3.31766	down
Os01g0591250	140	134	112	1	16	21	17.4752	16.4578	13.5033	0.170343	2.14309	2.82463	2.34556e-08	-3.31498	down
Os08g0503700	34	45	32	2	6	3	1.10116	1.45996	1.05315	0.0803183	0.226312	0.122386	0.000163168	-3.30688	down
Os05g0214400	15	31	25	0	5	2	1.32122	2.11516	2.06309	0	0.253076	0.185631	0.00171089	-3.30674	down
Os05g0562000	17	17	26	2	1	3	0.598463	0.363697	0.492637	0.0595634	0.0257805	0.0617798	0.00387787	-3.30576	down
Os01g0881100	154	135	154	3	19	22	6.66156	5.90064	7.03377	0.18878	0.867688	1.01625	7.11583e-09	-3.30386	down
Os01g0959200	54	32	53	5	1	8	8.66732	5.23875	8.83549	0.818658	0.165427	1.27081	4.83964e-05	-3.29801	down
Os01g0294700	88	88	130	21	2	8	6.02892	6.02469	9.17391	1.51638	0.148038	0.575091	2.25072e-07	-3.29771	down
Oryza_newGene_7041	26	20	24	0	1	6	2.71232	2.12741	2.55502	0	0.116944	0.66785	0.00191342	-3.29694	down
Os02g0492500	39	59	40	7	4	3	1.87407	2.80581	1.9002	0.385027	0.21036	0.149325	5.32254e-05	-3.28525	down
Os01g0101800	27	27	15	1	2	4	0.67221	0.669663	0.36833	0.031381	0.0533739	0.0989991	0.00216928	-3.27597	down
Os01g0252600	15	27	17	0	1	5	1.12547	2.00694	1.31937	0	0.0796814	0.496253	0.00440897	-3.26995	down
Os07g0280600	76	79	110	3	10	14	3.36302	3.6013	4.97741	0.184982	0.494376	0.65699	7.08693e-07	-3.2695	down
Os12g0236600	214	187	136	22	22	11	11.3462	9.90318	7.28643	1.22006	1.22054	0.606267	1.39544e-09	-3.26794	down
Os01g0776500	243	156	159	9	24	24	4.77545	3.16547	3.09282	0.206194	0.528995	0.516209	8.57318e-10	-3.26599	down
Os02g0309200	22	31	6	0	4	2	1.35635	1.92717	0.392532	0	0.26366	0.167082	0.0395836	-3.26073	down
Os01g0293000	24	19	25	0	1	6	1.05905	0.842102	1.09349	0	0.0469832	0.263886	0.00244176	-3.25529	down
Os06g0500300	33	21	14	1	3	3	2.58676	1.56459	1.16556	0.112584	0.263952	0.147387	0.00244438	-3.2537	down
Os09g0530000	109	147	152	0	15	27	6.28459	8.21994	8.10879	0	0.928015	1.5781	2.36014e-08	-3.25098	down
Os08g0174000	133	97	244	50	0	0	12.8344	9.44105	24.6222	5.38568	2.59727e-05	1.06328e-05	0.00310915	-3.25046	down
Os08g0521800	32	48	45	3	6	4	2.17802	3.42186	3.08089	0.285116	0.44936	0.289247	0.000109183	-3.24036	down
Os05g0131100	15	15	18	1	2	2	0.834664	0.64238	0.913534	0.0659009	0.125765	0.117607	0.010773	-3.23914	down
Os06g0167200	86	68	124	6	13	10	5.14348	4.17939	7.94319	0.435769	0.80453	0.644215	6.1944e-07	-3.23762	down
Os11g0621400	42	40	42	3	2	8	4.73002	5.66861	7.19463	0.550667	0.204319	1.49039	0.000119263	-3.23423	down
Oryza_newGene_1024	99	91	104	6	12	13	8.77756	8.36135	9.74579	0.572493	1.07585	1.19132	4.55111e-07	-3.22157	down
Os03g0232400	28	28	37	10	0	0	2.57371	2.53357	3.20112	0.912933	0	0	0.000641628	-3.22117	down
Os02g0805100	29	33	87	13	0	3	1.9592	2.24352	5.85949	0.853461	0	0.200334	0.0422407	-3.21973	down
Os04g0662600	1513	1628	1638	188	156	167	85.3749	93.7894	98.0739	11.2081	8.73344	9.7308	1.0835e-20	-3.20687	down
Os02g0673000	38	43	32	1	5	6	2.6219	2.71912	2.26847	0.0891422	0.385916	0.444809	0.000213411	-3.20679	down
Oryza_newGene_1687	163	154	113	15	15	16	10.7031	10.1599	7.2891	1.06534	1.11878	1.29493	2.31717e-08	-3.20424	down
Oryza_newGene_6504	62	53	35	2	5	9	4.04087	3.54649	2.3934	0.188359	0.371786	0.638478	4.42496e-05	-3.20327	down
Os08g0529200	21	25	10	3	3	0	1.50646	1.80466	0.777247	0.306061	0.233631	0	0.00642928	-3.20251	down
Os12g0194950	32	18	14	7	0	0	1.39862	0.814552	0.654917	0.35571	0	0	0.00397858	-3.19619	down
Os03g0634400	60	61	44	15	1	2	4.03196	4.10537	3.16433	1.1854	0.0743645	0.146147	2.95011e-05	-3.19364	down
Os06g0534900	1285	1544	1444	161	148	155	132.252	166.954	167.94	26.0251	25.0673	22.6384	2.91178e-20	-3.18356	down
Os01g0160800	372	345	413	116	0	10	23.5388	22.0568	27.0169	7.5649	0.00025692	0.652567	3.67676e-13	-3.16646	down
Os04g0506800	54	56	43	13	0	4	3.04291	3.22308	2.63943	0.809603	0	0.239616	5.20803e-05	-3.16629	down
Oryza_newGene_133	39	46	33	6	5	2	1.55584	1.89643	1.30379	0.271437	0.224662	0.0830358	0.000206961	-3.16416	down
Os05g0516550	74	62	37	5	10	4	3.83402	3.21605	1.88222	0.303113	0.61497	0.229752	2.31396e-05	-3.16137	down
Oryza_newGene_4981	48	41	47	0	5	10	0.576744	0.489325	0.54087	0	0.0671983	0.126614	9.58171e-05	-3.15246	down
Oryza_newGene_6377	26	18	19	2	3	2	2.99848	2.07104	2.07863	0.311148	0.397352	0.254786	0.00446481	-3.14794	down
Os03g0166100	15	18	21	2	3	1	0.895909	1.04275	1.24656	0.155808	0.181015	0.0572659	0.00824226	-3.1478	down
Os09g0511600	60	45	64	13	2	4	1.81509	1.35316	1.84844	0.419239	0.0700845	0.130628	3.15229e-05	-3.14712	down
Os08g0512100	205	176	96	5	18	30	18.8285	16.6603	9.62845	0.555163	1.81386	3.10731	5.63729e-06	-3.14283	down
Os02g0503900	92	109	72	26	2	3	3.93014	4.13703	2.70226	1.11338	0.0874835	0.126559	1.61348e-06	-3.13542	down
Os02g0504850	3647	4581	4653	426	445	575	335.433	430.22	457.574	43.2593	42.3518	55.9278	2.29331e-18	-3.13455	down
Os07g0543100	2705	3631	3513	349	399	358	96.4663	131.41	130.973	13.6726	14.6314	13.4276	3.48097e-19	-3.13362	down
Os07g0422100	900	790	752	18	120	135	98.1831	86.891	85.0092	2.13813	13.4339	15.3634	1.09902e-17	-3.13267	down
Os01g0301500	151	127	65	15	8	16	4.47842	3.79082	1.86566	0.446505	0.258177	0.473316	3.76882e-05	-3.11929	down
Os12g0291400	255	313	307	14	33	52	22.4403	27.2681	26.3514	1.26744	2.99402	4.57326	1.58744e-11	-3.11871	down
Os06g0681100	547	488	310	44	51	58	11.6757	9.10268	6.20922	0.371124	1.08059	0.94471	3.40695e-10	-3.1143	down
Os01g0129200	27	22	21	2	3	3	2.90732	2.45267	2.45608	0.300105	0.356935	0.346105	0.00315962	-3.10681	down
Os01g0732300	83	133	153	2	21	19	5.71703	9.36629	11.3311	0.207791	1.56957	1.46309	1.71775e-07	-3.10524	down
Os09g0552800	101	64	53	7	7	11	4.51001	2.88177	2.43971	0.367066	0.346004	0.51001	7.78231e-06	-3.10417	down
Oryza_newGene_6432	52	26	26	6	2	4	1.99539	1.00631	0.996719	0.256177	0.0836221	0.158155	0.000748963	-3.10351	down
Os02g0751600	61	70	71	1	14	8	3.67995	4.10308	4.13874	0.0867448	0.89033	0.467939	1.18227e-05	-3.1029	down
Os04g0580800	166	190	171	42	12	7	12.9298	14.8376	13.5971	3.36394	0.947535	0.56846	8.90765e-09	-3.10239	down
Os09g0451000	20	27	23	1	4	3	1.2175	1.64162	1.43909	0.0803005	0.257279	0.184964	0.00315962	-3.10077	down
Os08g0195800	215	180	124	17	16	27	20.9258	19.3092	12.2544	2.02881	1.76266	2.77668	1.01138e-08	-3.09215	down
Os06g0647200	75	65	67	9	7	8	1.82171	1.30033	1.44707	0.227621	0.196436	0.16505	1.17955e-05	-3.09074	down
Os01g0591000	1498	1587	1367	41	178	294	65.405	70.4472	62.0503	1.83139	7.65799	12.8499	1.90579e-19	-3.09037	down
Oryza_newGene_6376	41	43	28	5	5	3	4.39693	4.59398	2.87166	0.536125	0.581753	0.323923	0.000363013	-3.0868	down
Os04g0162600	41	36	43	7	3	4	2.33921	2.21706	2.69726	0.539266	0.107287	0.169484	0.000259752	-3.08659	down
Os04g0609500	119	109	142	3	15	25	8.22275	7.71751	10.5577	0.242356	1.14853	1.93058	2.10513e-07	-3.07883	down
Os12g0291733	420	460	451	27	49	79	44.9529	48.4737	46.6424	2.88205	5.26737	8.39446	9.66578e-14	-3.07834	down
Os10g0530400	48	76	56	5	4	12	4.16758	6.8908	5.19583	0.43365	0.343128	0.997266	2.83704e-05	-3.07827	down
Os12g0496700	265	211	172	26	26	24	11.7953	8.33645	7.24322	1.34363	1.12249	1.04111	1.17539e-09	-3.07213	down
Os01g0572966	220	131	114	10	25	20	28.6785	17.3645	16.0507	1.56149	3.33372	2.82069	1.60988e-05	-3.05443	down
Os08g0249100	15	25	19	2	3	2	0.348012	0.553344	0.402594	0.055035	0.0708967	0.0432681	0.00721967	-3.05163	down
Os01g0155500	55	38	33	3	8	4	1.42713	0.956674	0.898173	0.1119	0.236884	0.113728	0.000226006	-3.04417	down
Os03g0341300	481	320	268	31	32	65	30.666	21.4188	18.5955	2.28318	1.96342	4.2455	1.71775e-07	-3.04131	down
Os04g0360500	56	41	34	13	0	3	1.44439	1.27878	0.75793	0.359683	0	0.048364	0.000217424	-3.03166	down
Os02g0228300	32	35	39	13	0	0	0.530235	0.577302	0.624598	0.216953	0	0	0.000643126	-3.03094	down
Os08g0442900	29	10	19	2	4	1	2.29021	0.799535	1.56831	0.219311	0.356778	0.0855194	0.0080911	-3.02796	down
Os01g0942200	88	64	46	7	5	12	4.97184	3.68481	2.78725	0.487091	0.311338	0.720765	2.17939e-05	-3.02525	down
Os02g0504800	2260	2823	3098	332	274	386	137.109	176.537	201.919	22.0162	17.1589	25.186	2.00442e-18	-3.02506	down
Os01g0143750	137	125	94	1	15	27	9.67377	8.98632	5.61195	0.155136	0.760432	2.42324	4.34507e-07	-3.02081	down
Os03g0259500	201	200	171	34	14	22	13.8647	13.2991	13.3225	3.33511	1.7141	1.76075	8.29672e-09	-3.01664	down
Os07g0115300	35	61	67	9	2	9	1.65088	2.86107	3.20499	0.44279	0.103586	0.443551	7.14479e-05	-3.01355	down
Os01g0153150	26	22	18	0	8	0	0.235696	0.192801	0.146734	0.000150396	0.0810086	0.000121476	0.00498824	-3.00539	down
Os04g0525000	39	35	48	1	6	8	2.40626	2.08567	3.36746	0.13282	0.547713	0.7139	0.000321916	-2.99682	down
Os03g0642450	16	20	13	1	5	0	1.00708	1.00267	0.625209	0.0700037	0.171157	0	0.01567	-2.9967	down
Oryza_newGene_5659	36	35	18	1	2	8	0.961616	0.906324	0.504922	0.0385388	0.0820337	0.215359	0.00151918	-2.99125	down
Oryza_newGene_6206	71	43	47	5	8	7	5.26019	3.44601	3.40734	0.373832	0.643222	0.526311	8.266e-05	-2.9867	down
Oryza_newGene_7095	51	36	26	2	7	5	1.97781	1.40459	1.02235	0.103546	0.301117	0.202057	0.000493747	-2.98528	down
Os05g0319900	68	65	75	10	4	12	11.5576	11.1589	13.6484	2.05664	0.783446	2.24119	2.08409e-05	-2.98477	down
Os01g0309800	29	56	42	13	2	1	1.83732	2.94196	2.3589	0.59779	0.14105	0.0666601	0.000306405	-2.9836	down
Os05g0421900	26	18	20	3	4	1	1.87088	1.35423	1.63006	0.312763	0.317553	0.0770282	0.00629323	-2.97937	down
Os05g0551700	1138	1608	1080	257	122	102	54.8924	78.1827	54.2331	13.872	6.23054	5.44043	1.09535e-13	-2.97729	down
Oryza_newGene_214	69	68	47	3	6	14	2.72575	2.63839	1.82509	0.15072	0.257308	0.557106	4.18453e-05	-2.97526	down
Os12g0636700	218	172	128	18	21	26	14.5549	11.8076	8.77408	1.21657	1.44387	1.79335	2.97062e-08	-2.97307	down
Oryza_newGene_7062	22	25	33	1	5	4	1.5508	1.78083	2.35333	0.0915848	0.382158	0.292256	0.00253823	-2.97206	down
Os01g0232100	38	43	30	6	2	6	3.16949	3.78703	2.79528	0.605545	0.188131	0.550882	0.000595842	-2.9719	down
Os04g0611700	32	28	20	1	6	3	0.576565	0.498946	0.369667	0.0228729	0.130597	0.0706941	0.00254072	-2.96946	down
Os02g0758000	158	225	182	53	14	5	9.72588	14.0597	11.5238	3.48962	0.904719	0.330638	1.63624e-08	-2.96448	down
Oryza_newGene_2251	186	188	137	18	27	20	14.9938	15.1795	10.4652	1.51061	2.26399	1.55833	4.02258e-08	-2.95163	down
Os03g0745000	18	15	22	1	2	4	0.624667	0.518994	0.788377	0.0510295	0.0761282	0.144143	0.0116798	-2.95096	down
Os06g0704200	19	19	17	0	0	7	1.48217	2.10058	1.52142	0	0	0.634623	0.0116926	-2.95034	down
Os03g0852800	700	629	450	176	43	11	46.4442	42.5321	31.7342	12.7294	2.96179	0.792976	1.88111e-10	-2.94487	down
Os01g0704300	472	557	607	71	53	86	31.3648	37.7979	42.8778	5.12538	3.58572	5.96328	6.92151e-14	-2.9434	down
Os01g0848200	8193	8671	7483	392	1128	1589	151.887	159.714	130.97	7.02731	21.0089	28.7592	5.34174e-14	-2.94315	down
Os12g0274700	1605	1872	1898	93	222	372	153.751	179.4	181.813	7.76563	18.593	31.4767	4.84078e-18	-2.94294	down
Os01g0200700	1966	2436	2251	687	99	77	310.657	387.02	353.328	102.292	15.3284	11.7374	1.0686e-17	-2.94219	down
Os05g0583600	27	29	61	0	0	15	2.28513	2.43596	5.38745	0.000137615	0.0148181	1.34794	0.0117455	-2.94181	down
Os09g0526700	9170	10682	11858	1974	1228	908	367.887	440.575	493.413	80.458	49.5538	37.6062	4.91639e-13	-2.93253	down
Os01g0641800	41	48	27	3	3	9	1.41521	1.96239	0.978062	0.205606	0.159998	0.37618	0.000553372	-2.92849	down
Os07g0422250	1031	925	944	35	148	191	172.726	157.967	163.468	2.90183	17.9164	24.1654	1.37851e-16	-2.92804	down
Os03g0221700	82	82	51	11	3	14	2.15847	2.18083	1.40191	0.334985	0.0876032	0.392491	2.39997e-05	-2.92523	down
Oryza_newGene_1708	2118	2137	1099	296	164	237	48.0219	48.5017	24.4612	6.69181	3.76112	5.38807	1.04201e-06	-2.9243	down
Oryza_newGene_88	39	23	15	2	3	5	1.38835	0.811704	0.508507	0.091992	0.121674	0.184802	0.00446481	-2.92204	down
Os06g0284900	17	19	17	5	2	0	5.18816	5.7023	5.29441	1.63893	0.668211	0	0.0150098	-2.91135	down
Oryza_newGene_6498	584	498	404	70	49	77	21.1037	17.639	13.5347	2.51219	1.82895	2.83758	4.16444e-13	-2.90445	down
Os07g0566500	4600	5295	4105	147	628	1061	168.356	195.241	152.889	5.37204	22.862	38.482	7.72714e-16	-2.90349	down
Os05g0378200	25	12	16	3	4	0	1.16974	0.593468	0.856761	0.209149	0.209105	0	0.0149533	-2.9009	down
Os03g0286900	171	102	65	29	6	10	30.1899	18.2467	11.3491	4.98418	1.13302	1.81194	0.0034462	-2.90058	down
Os11g0146550	15	15	23	1	1	5	1.41079	1.3609	2.07387	0.123191	0.100244	0.476885	0.0149533	-2.89972	down
Os01g0627400	117	115	155	7	18	26	3.25082	3.18964	4.52818	0.273628	0.50304	0.775646	6.02937e-07	-2.89922	down
Os07g0679250	188	231	263	63	16	12	46.9394	58.86	70.8386	17.4619	4.23609	3.23788	4.80377e-09	-2.89823	down
Os07g0180700	17	15	21	1	2	4	0.290839	0.259269	0.331832	0.0245491	0.0413458	0.0663428	0.0149533	-2.89737	down
Os06g0181500	98	68	46	5	10	13	2.5977	1.78222	1.27552	0.149274	0.292002	0.364384	5.57687e-05	-2.89609	down
Os07g0582850	93	96	105	15	14	10	4.62203	4.64424	5.32925	0.818704	0.800855	0.596957	4.32668e-06	-2.89566	down
Oryza_newGene_2935	17	19	24	1	0	7	0.526633	0.557919	0.667893	0.0380231	0	0.211205	0.0098987	-2.88723	down
Os03g0721900	289	262	215	29	45	28	36.2113	34.8764	29.0049	3.93845	5.9163	3.7799	1.31342e-09	-2.88577	down
Os12g0145566	23	23	21	4	0	5	0.988083	1.0267	0.972132	0.192386	5.32546e-05	0.226286	0.00686076	-2.88436	down
Os06g0228500	11550	12108	11200	160	1709	2773	721.833	760.343	722.587	10.4528	106.453	175.966	1.75161e-12	-2.88026	down
Os10g0423900	29	15	15	6	0	2	2.53847	1.37952	1.42695	0.590627	0.0163831	0.197314	0.0111867	-2.87993	down
Oryza_newGene_47	44	23	22	5	3	4	2.40882	2.07175	3.30889	0.274547	0.497514	0.578487	0.0022596	-2.87517	down
Os01g0187900	348	414	434	54	60	47	12.3636	16.0428	15.2761	1.86533	1.92454	1.5105	8.87339e-12	-2.87273	down
Os12g0263000	46	40	40	6	4	7	1.698	1.7221	1.41967	0.216498	0.170531	1.00804	0.000477161	-2.87226	down
Oryza_newGene_3019	19	26	22	1	2	6	1.65166	2.25664	1.77653	0.102421	0.194209	0.503114	0.00685427	-2.87154	down
Oryza_newGene_279	167	94	124	21	18	13	14.7959	8.40186	11.2951	1.67664	1.84003	1.4944	8.21805e-07	-2.87129	down
Oryza_newGene_7014	129	119	63	10	13	19	5.74231	5.355	2.83797	0.470862	0.617626	0.865307	7.94709e-06	-2.86546	down
Oryza_newGene_6228	17	15	5	1	2	2	1.55877	1.35768	0.482152	0.12858	0.20101	0.196256	0.0478865	-2.86159	down
Os04g0514150	40	48	22	0	0	15	0.400813	0.468214	0.198721	9.2764e-15	0.000110563	0.169239	0.0010853	-2.84926	down
Os03g0720800	48	46	44	9	3	7	2.09307	2.0167	1.86765	0.401285	0.144942	0.314356	0.000350575	-2.84726	down
Os11g0236100	1042	984	579	78	132	146	24.4963	23.5403	14.951	1.8978	3.78555	3.33332	2.83243e-08	-2.84702	down
Os11g0496400	67	66	42	6	7	11	2.33384	2.54539	1.55202	0.372724	0.589474	0.41053	0.000107589	-2.84405	down
Os03g0576600	18	35	20	3	6	1	1.68637	3.98071	1.78554	0.593729	0.65477	0.157432	0.00534874	-2.84109	down
Os02g0299600	20	22	16	2	2	4	3.74998	3.9936	2.86291	0.486825	0.414548	0.770306	0.012585	-2.83653	down
Os03g0846900	27	28	17	1	3	6	1.79836	1.86676	1.10372	0.0863586	0.218036	0.409779	0.00594058	-2.82154	down
Os12g0635700	38	66	47	4	9	8	4.20735	7.3656	5.57177	0.600055	1.10759	1.05174	0.000241291	-2.8197	down
Os10g0463100	71	52	49	5	7	12	1.98231	1.45716	1.30471	0.145578	0.21605	0.339144	0.000131968	-2.81911	down
Os10g0534900	59	60	68	3	16	7	1.76907	1.87361	2.18499	0.126326	0.497374	0.221903	8.45875e-05	-2.81686	down
Os06g0148250	222	236	266	58	24	20	15.4649	16.3115	18.3203	3.99045	1.66066	1.41128	5.91998e-09	-2.81568	down
Os01g0873200	556	571	411	43	68	104	20.2374	21.4834	16.3124	1.77015	2.60033	4.08302	1.10012e-12	-2.81492	down
Os01g0520500	59	80	82	1	9	21	6.77279	9.23416	9.38075	0.148002	1.12567	2.48646	3.76882e-05	-2.80643	down
Os07g0178700	288	359	423	0	80	70	30.9202	39.7791	49.9984	0	9.14752	8.26134	7.23311e-11	-2.80313	down
Os01g0733500	2644	3665	4977	213	634	742	127.928	181.526	258.164	11.182	30.5781	36.9531	9.16618e-07	-2.8028	down
Os03g0726300	99	90	43	18	5	10	2.07224	1.8163	0.849855	0.375989	0.114554	0.210981	0.000224708	-2.80109	down
Os12g0622900	68	61	61	15	10	2	2.32067	2.11244	1.97462	0.530657	0.402283	0.0761876	9.20642e-05	-2.80067	down
Oryza_newGene_4472	144	133	98	15	20	18	4.47295	4.12064	2.82679	0.552146	0.660088	0.572121	1.66214e-06	-2.80054	down
Os12g0466800	58	53	14	18	0	0	5.03723	4.7391	1.35717	1.6994	3.62721e-05	0.000138317	0.0490709	-2.79721	down
Os01g0583600	17	16	9	1	0	5	1.0987	1.04448	0.603362	0.0878691	0	0.335861	0.0381481	-2.78732	down
Os08g0140700	78	48	62	9	7	11	2.49126	1.59089	1.95128	0.3939	0.243997	0.35608	0.000105217	-2.78208	down
Os09g0548400	35	61	78	7	9	9	1.04501	1.71359	2.02565	0.209774	0.274158	0.251097	0.000153197	-2.77771	down
Oryza_newGene_2829	38	24	28	4	5	4	2.54561	1.48925	2.17398	0.387042	0.601479	0.249617	0.00295153	-2.77096	down
Os03g0107500	76	75	50	6	10	13	2.86343	2.68485	1.81107	0.230772	0.534401	0.534254	7.81278e-05	-2.76899	down
Os04g0360650	101	89	59	30	2	5	4.96019	4.4295	3.04121	1.61233	0.108217	0.260333	3.27465e-05	-2.74725	down
Os01g0149200	4609	5371	5643	391	813	1094	476.554	563.298	588.072	39.457	84.3208	112.786	6.72268e-14	-2.74081	down
Oryza_newGene_262	78	86	59	15	10	8	1.21738	1.33092	0.861972	0.230658	0.165487	0.129593	5.60519e-05	-2.73955	down
Os07g0190000	105	145	178	3	36	24	2.52692	3.5367	4.41142	0.0988247	0.864213	0.599141	1.02303e-06	-2.73345	down
Os01g0178300	100	136	144	35	10	12	18.6623	26.1335	27.5145	3.8151	0.258881	1.77439	2.95005e-06	-2.72701	down
Os10g0396300	27	28	18	9	1	1	1.57305	1.62749	1.00053	0.515113	0.0629999	0.0584651	0.007777	-2.72642	down
Oryza_newGene_6260	23	22	9	0	2	6	3.99598	3.83589	1.67156	0	0.381566	1.08834	0.0199564	-2.72607	down
Os02g0723600	92	107	75	16	11	14	3.09204	3.93166	2.37973	0.438469	0.266524	0.534783	2.06498e-05	-2.72232	down
Os04g0586700	1648	1560	1658	151	296	280	98.2331	94.5677	103.861	9.67389	18.0683	17.5803	1.03059e-15	-2.71868	down
Os05g0132100	9401	11784	12206	378	2312	2283	413.356	441.308	495.593	11.5074	93.7344	78.8946	2.17271e-11	-2.71856	down
Os03g0625966	42	44	34	6	6	6	4.53802	4.78378	3.89718	0.772907	0.714681	0.678993	0.00109669	-2.71662	down
Oryza_newGene_1529	14	25	27	7	1	2	0.200932	0.338169	0.345148	0.0969569	0.0144134	0.0262286	0.011205	-2.71583	down
Os01g0873100	37	25	25	1	5	7	5.68642	3.87986	3.85024	0.21614	0.900324	1.17604	0.00394723	-2.7156	down
Os07g0679400	152	116	98	21	21	13	2.09778	1.70962	1.50544	0.293046	0.288915	0.226199	3.82798e-06	-2.71511	down
Oryza_newGene_2309	67	33	33	5	6	9	1.07289	0.526795	0.495312	0.103868	0.106926	0.151109	0.00232678	-2.71269	down
Os01g0672100	112	130	79	3	22	23	4.49923	5.26133	3.23183	0.169757	0.921909	0.992944	8.16539e-06	-2.71141	down
Os09g0422500	36	43	40	7	1	10	0.655064	0.797605	0.743218	0.147786	0.0197081	0.189432	0.00119613	-2.71059	down
Os01g0818300	321	280	229	29	53	43	12.7624	11.1796	8.84636	1.15223	2.21798	1.73121	4.30671e-09	-2.7071	down
Os01g0167400	362	373	429	50	43	83	25.1571	26.2501	31.3182	3.8947	3.24527	6.35584	1.29697e-10	-2.70606	down
Os04g0114300	40	37	16	2	5	7	4.87248	4.78342	2.17877	0.344445	0.675219	0.929176	0.00315962	-2.70525	down
Os02g0585200	96	90	141	31	9	10	8.55435	8.34236	13.1749	2.75485	0.854105	0.894035	9.1955e-06	-2.70065	down
Os03g0417700	21	20	18	5	2	2	0.827789	0.551667	0.6536	0.321306	0.0649978	0.118486	0.0166237	-2.70044	down
Os10g0467800	258	288	277	41	50	34	5.04545	5.76349	5.82402	0.880859	2.30214	0.683926	5.37286e-09	-2.69785	down
Os01g0801500	328	321	280	35	51	55	20.3375	20.4572	18.6028	2.46297	3.32538	3.71672	1.52179e-09	-2.69728	down
Os06g0156400	25	18	22	7	1	2	2.05635	1.39282	1.84699	0.64104	0.0834341	0.236062	0.0124971	-2.69484	down
Os01g0627450	160	176	230	11	31	44	7.47801	8.1094	10.5326	0.572703	1.51088	2.09785	1.71108e-07	-2.69334	down
Os11g0201540	9	24	20	1	7	0	0.478338	1.22583	0.966701	0.0671304	0.394571	0	0.0224503	-2.69297	down
Os03g0211500	102	159	215	26	19	28	2.95171	4.29977	5.66278	0.554241	0.436797	0.598653	4.27278e-05	-2.68741	down
Os12g0292400	679	806	827	23	84	247	19.4331	22.7851	22.2499	0.673178	2.50206	7.11381	1.65642e-13	-2.68185	down
Os05g0468800	191	73	83	2	27	24	23.8636	9.3679	11.1661	0.366773	3.5464	3.28979	0.0269396	-2.68181	down
Os03g0257700	22	19	11	3	3	2	1.22277	1.06	0.628507	0.223402	0.180856	0.114041	0.0251846	-2.68031	down
Os06g0727950	138	120	98	26	15	14	6.16816	5.50212	4.731	1.27105	0.691041	0.669097	6.17411e-06	-2.67902	down
Oryza_newGene_5620	82	93	85	9	10	21	4.02146	4.08743	3.42565	0.574964	0.654167	1.19558	3.50981e-05	-2.67878	down
Os10g0195600	214	308	501	15	84	58	7.61153	10.8491	18.1964	0.89649	3.01189	2.14084	0.00147076	-2.67579	down
Os02g0483500	334	527	734	172	43	34	17.3032	27.6291	40.3726	9.81985	2.2985	1.89477	0.000370975	-2.67211	down
Oryza_newGene_2768	51	73	31	9	9	6	4.97247	6.97814	2.86799	0.91146	0.982253	0.604329	0.000556649	-2.66966	down
Os07g0679200	340	426	411	120	33	31	21.4551	27.5054	27.5661	8.32112	2.21438	2.12081	2.25554e-10	-2.66818	down
Os04g0385900	59	81	149	11	6	28	5.56344	7.88583	14.9526	1.18268	0.617815	2.77906	0.00844215	-2.66539	down
Os04g0474500	68	75	83	6	16	13	1.8504	2.07003	2.16708	0.17571	0.478561	0.349519	7.61827e-05	-2.66509	down
Os12g0132400	160	153	117	23	22	22	15.9098	14.889	10.9453	2.29038	2.32412	2.24874	1.94885e-06	-2.6622	down
Os01g0713800	284	260	169	27	42	42	6.17382	5.63383	3.53474	0.540466	0.916674	0.795102	3.11638e-08	-2.65977	down
Os02g0130600	1425	2097	2518	350	342	256	56.3227	83.2094	98.9087	13.6945	13.4861	10.2169	2.03917e-08	-2.6525	down
Os05g0299000	25	32	19	7	1	4	2.75773	3.65079	2.20472	0.927686	0.124149	0.471251	0.00813326	-2.65236	down
Os07g0115350	49	55	67	15	5	7	4.55449	5.12152	6.44957	1.56754	0.52076	0.699519	0.000325604	-2.6518	down
Os01g0231950	48	96	68	0	15	18	6.78109	14.2328	10.5428	0	2.12246	2.60745	0.000108815	-2.65154	down
Os01g0974200	23	31	29	3	5	5	4.24855	5.61486	5.37279	0.659154	0.930704	0.87681	0.00577614	-2.6509	down
Os01g0126200	34	29	33	1	8	6	1.20391	1.0548	1.23993	0.0519096	0.320101	0.235591	0.00333408	-2.64862	down
Oryza_newGene_4948	33	20	23	2	2	8	3.33822	2.0124	2.29399	0.269685	0.2271	0.853576	0.00809575	-2.64216	down
Os01g0498300	154	321	143	58	27	13	6.75117	14.1973	6.61866	2.73454	1.2238	0.602491	0.00594058	-2.64207	down
Oryza_newGene_2149	21	29	13	5	1	4	0.634519	0.886768	0.384236	0.162372	0.0336866	0.126823	0.0155069	-2.6416	down
Os04g0480600	1081	1010	943	194	146	142	135.026	127.944	127.463	20.5549	16.7674	16.5377	5.4998e-14	-2.63661	down
Oryza_newGene_7101	18	15	11	2	2	3	1.38149	1.14848	0.772424	0.208128	0.178902	0.221595	0.0441488	-2.63141	down
Os11g0208100	17	26	20	3	6	1	0.628515	0.931443	0.698609	0.143886	0.242294	0.0373839	0.0154681	-2.62954	down
Oryza_newGene_4429	25	10	21	5	2	2	5.01365	2.01943	4.20879	1.05391	0.437967	0.424236	0.0231107	-2.62743	down
Oryza_newGene_7722	43	34	23	6	5	5	3.56584	2.7229	1.86967	0.546895	0.446818	0.358612	0.00321399	-2.62509	down
Os05g0152900	429	408	281	63	50	66	32.3628	31.4247	22.9558	5.31998	3.88395	5.27129	6.0756e-10	-2.62378	down
Os05g0457600	125	151	127	42	9	14	6.0861	7.66599	6.88898	2.28648	0.463053	0.724886	4.54453e-06	-2.6233	down
Os10g0447950	32	42	32	7	6	4	1.27648	1.93279	1.40488	0.377958	0.389941	0.2714	0.00260706	-2.62159	down
Os11g0123033	33	25	24	0	13	0	0.745001	0.540967	0.4887	1.94083e-05	0.320166	4.31572e-13	0.00632254	-2.61854	down
Oryza_newGene_2959	18	20	12	2	4	2	0.21236	0.624361	0.232722	0.21107	0.20044	0.0163119	0.0315406	-2.61815	down
Os04g0650600	260	215	222	38	43	31	7.27569	5.97077	5.78258	1.02207	1.21278	0.876442	6.14436e-08	-2.61755	down
Os03g0357400	24	29	16	0	5	6	3.43938	4.19937	2.44262	0	0.841886	0.957751	0.0116798	-2.6172	down
Os12g0621500	30	19	13	5	4	1	0.459073	0.285179	0.1859	0.0891635	0.075325	0.0174633	0.0171498	-2.61582	down
Os06g0652550	168	215	240	23	48	29	9.42601	14.5199	13.1358	1.26048	2.69695	1.57595	1.61204e-07	-2.61452	down
Os10g0122000	54	31	31	19	0	0	2.99174	1.76558	1.82767	1.18337	0	0	0.00347508	-2.61395	down
Os05g0578100	107	95	137	27	9	19	8.57519	7.72234	11.6533	2.53258	0.813681	1.682	1.36418e-05	-2.61179	down
Os09g0527650	23	17	22	2	3	5	4.71154	3.54021	4.81556	0.600626	0.695932	1.11993	0.0171141	-2.61033	down
Os04g0675400	536	636	567	196	42	46	23.3254	27.9723	25.9319	9.29685	1.92044	2.14201	1.24655e-11	-2.60651	down
Os03g0820500	205	71	92	22	15	23	25.6843	9.05111	12.203	3.16193	1.93431	3.12684	0.0362093	-2.60058	down
Os02g0186800	22	29	28	10	1	2	1.20643	1.62513	1.65712	0.637497	0.0611994	0.119397	0.00844733	-2.59887	down
Os01g0226600	553	550	640	86	84	114	17.323	17.154	20.1959	3.11434	2.63463	3.52672	1.14301e-11	-2.59799	down
Oryza_newGene_3844	124	99	65	13	13	21	9.96809	7.88463	4.93369	1.08483	1.10364	1.78371	3.51148e-05	-2.59445	down
Os04g0676600	8	17	18	0	1	6	0.245349	0.501818	0.512595	0	0.0317867	0.177499	0.0496393	-2.5928	down
Oryza_newGene_7082	18	18	7	2	4	1	2.51777	2.46879	1.00833	0.341117	0.589488	0.14486	0.0496954	-2.59253	down
Os03g0810700	205	206	115	30	31	25	10.8638	10.5874	6.46041	1.47207	1.78327	1.27208	8.02823e-07	-2.59175	down
Os09g0550600	33	16	18	3	3	5	0.701855	0.338968	0.336487	0.0806038	0.068428	0.105478	0.014382	-2.58721	down
Oryza_newGene_2928	36	43	55	7	7	8	1.25496	1.38917	1.79179	0.297186	0.260285	0.302906	0.00118581	-2.58718	down
Os03g0597600	2416	2608	2650	385	529	345	157.094	173.889	183.985	27.213	35.624	24.0873	4.417e-14	-2.58585	down
Os06g0287700	28	25	26	2	4	7	0.407524	0.293752	0.385719	0.0327986	0.0467445	0.0922214	0.00841576	-2.57944	down
Os09g0558600	58	56	20	1	10	11	3.22901	2.98559	1.11244	0.0817961	0.630857	0.61961	0.00918716	-2.5757	down
Os03g0309300	319	295	424	45	126	0	17.7166	17.5028	25.5318	2.33717	6.91801	1.98464e-41	6.07203e-08	-2.5748	down
Os05g0590100	99	69	50	7	12	17	3.37824	2.34357	1.72076	0.279953	0.40899	0.620266	0.000152034	-2.57467	down
Os02g0648300	3027	3238	2967	922	363	253	93.54	99.8124	95.5663	27.8401	9.68572	6.85135	1.37016e-13	-2.57418	down
Oryza_newGene_4324	37	22	37	7	1	8	0.728541	0.430096	0.659533	0.137516	0.0272009	0.153954	0.00456118	-2.5737	down
Os12g0605900	1018	882	707	180	141	112	33.7076	29.3224	23.1101	6.0516	4.80007	3.7667	5.75311e-13	-2.57223	down
Os02g0819000	85	64	99	11	25	5	2.69111	4.39445	4.8304	0.29868	1.97536	0.435245	8.36518e-05	-2.5721	down
Os11g0629582	117	110	88	49	3	1	4.11034	3.13142	3.00597	4.5672	0.67118	0.417961	2.95098e-05	-2.57127	down
Os10g0536100	36	33	33	7	4	6	1.96154	2.01539	1.75408	0.522456	0.215733	0.293569	0.00366909	-2.56891	down
Os04g0273100	27	35	16	5	3	5	1.86944	2.37197	1.08157	0.36546	0.227108	0.358575	0.00926623	-2.56625	down
Os02g0197200	79	114	83	17	12	17	2.82836	4.26915	2.89323	0.591829	0.457482	0.614115	5.33405e-05	-2.56618	down
Os12g0274750	541	678	584	49	73	178	70.0327	87.6745	73.9569	6.47986	9.77243	24.0133	1.36963e-11	-2.56393	down
Oryza_newGene_6356	176	153	124	38	21	17	13.9841	12.2314	9.54985	2.91506	1.62723	1.34357	3.291e-06	-2.56074	down
Os01g0926800	217	253	246	30	59	31	14.2371	17.1105	16.4715	1.98307	3.81049	2.15571	8.99056e-08	-2.55231	down
Os03g0358200	137	112	107	23	20	17	6.1856	4.93393	4.5683	1.07727	0.969174	0.800703	1.52511e-05	-2.55055	down
Os09g0351700	188	145	75	31	19	19	6.80766	7.44959	2.82277	2.26474	2.01136	2.23344	0.00125106	-2.54732	down
Os04g0107600	49	85	63	0	14	19	1.87853	3.27546	2.52098	0	0.546983	0.760429	0.000266877	-2.54641	down
Os04g0482900	26	35	34	3	5	8	3.53545	4.88952	4.91477	0.539579	0.722189	1.09771	0.00496622	-2.54621	down
Os10g0425900	54	34	19	0	10	8	2.63726	1.6652	0.896183	0	0.523411	0.387707	0.0163054	-2.5392	down
Oryza_newGene_7099	17	25	17	3	4	3	0.659051	0.96852	0.656297	0.156973	0.176401	0.120832	0.023597	-2.53775	down
Os03g0257600	94	88	78	5	20	19	3.05956	2.9372	2.69217	0.18742	0.6945	0.665069	8.17517e-05	-2.53532	down
Os04g0638800	33	30	37	5	7	5	2.38643	2.2523	2.90504	0.433115	0.578037	0.403216	0.00433977	-2.53495	down
Os08g0421300	516	427	320	65	68	82	46.037	37.6724	29.5406	6.79844	6.45272	8.0634	6.1966e-10	-2.5338	down
Oryza_newGene_2245	67	49	53	15	7	7	1.90118	1.39852	1.45353	0.452349	0.226207	0.209106	0.000616612	-2.52995	down
Os05g0552900	28	22	9	1	6	3	0.618611	0.477402	0.19446	0.0272942	0.140731	0.0647371	0.0235608	-2.52954	down
Os04g0151700	35	26	27	0	0	15	0.815531	1.03155	0.825595	2.734e-05	1.71972e-06	0.533398	0.00682986	-2.5295	down
Os03g0201000	988	924	674	191	125	127	50.5724	47.3618	33.2577	9.98988	6.46255	6.72054	1.45778e-12	-2.52843	down
Os11g0126400	25	18	10	1	5	3	0.856624	0.629902	0.380766	0.0514783	0.219206	0.102825	0.0319377	-2.52834	down
Os02g0126200	44	21	16	9	2	3	3.3155	1.55397	1.4128	0.711892	0.415397	0.238801	0.0425535	-2.52441	down
Os06g0251100	38	39	22	7	5	5	1.15784	1.21496	0.622383	0.270929	0.161125	0.153396	0.00473877	-2.52368	down
Os02g0176000	249	248	433	24	74	61	27.8167	29.6342	54.6756	3.01808	8.53084	7.24008	7.3149e-05	-2.52291	down
Os02g0457300	21	18	13	6	2	1	2.09797	1.77856	1.33937	0.640004	0.213608	0.136018	0.0356658	-2.52092	down
Os03g0745100	194	276	339	3	84	51	22.5132	32.7212	42.5095	0.440823	9.90363	6.27158	3.09325e-06	-2.51946	down
Os05g0375100	17	9	20	5	1	2	0.417901	0.246087	0.485807	0.118633	0.0339622	0.0546974	0.0497077	-2.51693	down
Os01g0170051	5435	4555	3019	236	668	1331	188.929	161.706	111.691	8.67506	23.6569	47.9659	1.90874e-06	-2.51534	down
Os10g0356000	24	27	24	6	3	4	0.948711	1.06132	0.88455	0.256933	0.135259	0.164536	0.0123974	-2.51325	down
Os08g0376900	124	134	104	33	5	25	0.886355	1.82714	1.37269	0.225019	0.0375151	0.211655	1.94629e-05	-2.51121	down
Os03g0125600	1170	1497	1395	356	173	178	44.3508	63.8118	58.4122	12.4137	6.35256	7.47662	2.03231e-13	-2.50816	down
Oryza_newGene_2311	32	23	14	6	4	2	3.9703	3.09003	1.97415	0.949274	0.646517	0.318131	0.0163	-2.50778	down
Oryza_newGene_7109	27	26	16	5	4	3	7.64107	7.35422	4.66744	1.5986	1.27225	0.909826	0.0163	-2.50512	down
Os05g0124000	27	23	25	3	6	4	0.89054	0.588084	0.594101	0.184957	0.149621	0.19338	0.0123633	-2.50427	down
Os03g0666550	16552	17650	17759	3321	2793	2985	794.432	863.425	905.628	167.617	136.513	148.578	7.10474e-09	-2.49511	down
Os02g0750800	19	18	14	6	1	2	2.45556	2.35737	1.98258	0.887609	0.135043	0.261612	0.0399277	-2.49464	down
Os03g0246900	32	18	19	1	8	3	2.98799	1.71477	1.82269	0.139028	0.820104	0.292954	0.0162436	-2.49278	down
Os12g0170800	36	29	21	2	8	5	2.63691	2.1738	1.61068	0.194681	0.645218	0.383093	0.00813326	-2.49088	down
Os02g0791700	69	37	30	10	7	7	1.43857	0.764748	0.605211	0.19547	0.162766	0.147256	0.00611095	-2.48599	down
Os06g0148200	468	632	745	207	51	70	35.5735	45.335	42.5679	13.4108	5.25656	7.10701	2.9585e-08	-2.48294	down
Os01g0281600	183	131	133	18	30	31	18.1654	12.9742	13.7644	2.02781	3.0859	3.34731	6.56875e-06	-2.47747	down
Os02g0565150	99	88	122	25	14	16	16.2817	15.6373	22.6966	4.54418	2.55626	3.08481	5.56302e-05	-2.47564	down
Os03g0371300	43	61	53	17	7	4	1.96034	2.89409	2.03052	1.16308	0.239991	0.190402	0.00107753	-2.47542	down
Oryza_newGene_6508	102	61	67	18	8	15	7.54495	4.49868	5.14208	1.53156	0.688097	1.24458	0.000221447	-2.47386	down
Os10g0458300	288	245	182	46	43	38	12.4723	10.6256	8.09373	1.97349	1.93352	1.61174	2.20855e-07	-2.47366	down
Oryza_newGene_3023	58	48	34	13	4	8	3.61222	2.93075	2.2666	0.749208	0.26716	0.560854	0.00169096	-2.4729	down
Oryza_newGene_131	114	142	69	29	6	23	11.5642	14.3599	6.9869	3.15168	0.652985	2.54648	9.39208e-05	-2.47283	down
Os07g0112400	23	30	54	5	8	6	1.78053	2.26942	4.12722	0.478152	0.645505	0.477359	0.00686076	-2.47187	down
Os07g0170000	18	15	17	7	0	2	2.3995	2.02455	2.4585	1.17839	0	0.287667	0.0444912	-2.47169	down
Os11g0231200	631	539	384	91	87	99	50.1856	41.5884	31.2712	13.4945	11.7575	12.0517	5.918e-10	-2.46798	down
Os05g0344400	329	353	310	94	43	41	29.2102	31.7875	28.746	8.88571	3.99368	3.79641	1.58335e-08	-2.46497	down
Oryza_newGene_4491	282	257	179	30	50	48	31.59	29.3385	19.8722	3.62927	5.99046	5.64478	2.24226e-07	-2.46398	down
Os06g0228200	29	46	25	11	3	4	0.903791	1.73691	1.23484	0.373931	0.119072	0.117021	0.00577444	-2.46227	down
Os07g0276000	57	47	24	10	5	8	1.89327	1.55666	0.770601	0.349077	0.183361	0.27439	0.00243035	-2.46024	down
Oryza_newGene_5554	62	49	28	11	5	9	3.51614	2.76539	1.52493	0.670098	0.32154	0.516905	0.00180498	-2.45953	down
Os01g0209800	18	57	64	6	7	12	0.808987	2.51667	3.01914	0.322998	0.352226	0.571572	0.0268282	-2.45318	down
Os04g0352400	90	82	94	19	17	12	2.19208	1.98545	2.18848	0.453466	0.407465	0.285618	0.000128795	-2.4523	down
Os02g0732350	52	34	53	6	12	7	5.8756	4.15265	6.60429	0.776176	1.34949	0.828905	0.00179715	-2.4519	down
Os09g0433800	123	130	166	34	15	27	11.1605	11.9161	15.817	3.15991	1.4154	2.57268	1.31509e-05	-2.4488	down
Os09g0547800	82	79	61	6	19	15	2.95235	2.50014	2.17589	0.258317	0.677407	0.560843	0.000280861	-2.44521	down
Os11g0282700	60	73	55	9	12	13	1.90469	2.21286	1.51744	0.251172	0.353076	0.440098	0.000581992	-2.44442	down
Oryza_newGene_7692	200	185	117	31	32	28	6.83126	6.1716	3.65118	1.09537	1.0898	0.953782	4.17179e-06	-2.44311	down
Os07g0209201	2965	2048	1746	797	219	222	100.845	70.9175	62.9117	30.2525	7.76102	8.03693	7.94709e-06	-2.43987	down
Os04g0459700	561	520	380	51	128	86	25.5117	23.9144	15.7533	2.18645	5.50879	3.66436	6.29321e-10	-2.43656	down
Oryza_newGene_7084	38	56	33	0	6	17	1.24172	1.79738	1.0232	3.91411e-06	0.222014	0.569517	0.00259872	-2.43605	down
Os01g0642200	125	174	181	15	52	20	26.302	36.6468	38.0233	3.21379	10.5495	4.17789	5.63274e-06	-2.43565	down
Os04g0630300	70	69	79	19	12	9	4.68962	4.58873	5.3526	1.23144	0.716457	0.616093	0.000352949	-2.43111	down
Os08g0557850	1207	1580	1880	118	352	380	82.9243	108.05	130.96	8.64709	24.8819	27.4622	4.49846e-10	-2.431	down
Os01g0849500	20	20	26	0	5	7	3.16169	3.14378	4.10627	0	0.860893	1.16259	0.0217832	-2.43019	down
Oryza_newGene_9	382	333	236	62	64	48	17.0986	14.6088	10.2358	2.857	2.99096	2.22264	3.15564e-08	-2.43017	down
Oryza_newGene_3022	54	36	41	7	6	11	7.33184	4.89545	5.57565	1.0918	0.910689	1.61469	0.00249397	-2.42957	down
Os07g0686800	41	31	41	19	1	1	2.63563	1.97695	2.69242	1.2932	0.0678973	0.0655491	0.00451221	-2.4287	down
Os10g0391400	1319	1408	1585	256	271	263	133.678	149.158	180.245	30.3164	29.298	29.1213	8.31469e-13	-2.4285	down
Os01g0850900	131	121	217	26	18	43	10.3252	9.821	18.0135	2.06405	1.44989	3.47324	0.000106212	-2.41322	down
Os02g0723200	441	557	820	43	169	123	19.1331	25.5607	38.8229	2.29249	7.6789	4.63108	4.33219e-05	-2.41307	down
Oryza_newGene_215	609	468	337	90	76	96	24.7088	18.7992	13.6919	3.65849	3.08523	4.0081	7.48876e-07	-2.41303	down
Oryza_newGene_5641	20	32	13	2	5	5	1.20605	1.73887	0.693391	0.124292	0.262559	0.268898	0.0240941	-2.40947	down
Os07g0549100	37	25	13	5	1	8	6.51472	4.52514	2.56005	0.980681	0.200918	1.54806	0.0197019	-2.40584	down
Os12g0275500	27	30	35	0	9	8	2.97051	3.42157	3.8777	0	1.05155	0.882072	0.00847538	-2.40478	down
Os08g0365500	99	95	68	22	13	14	4.89756	3.98279	2.76862	0.994038	0.427859	0.5471	0.000187896	-2.40246	down
Os08g0249000	50	36	26	11	4	6	4.18179	3.12335	2.40063	1.08238	0.372259	0.539101	0.00486672	-2.40237	down
Os11g0115350	116	142	68	25	9	27	14.84	18.0677	8.91907	3.25328	1.25294	3.49155	0.000129447	-2.40142	down
Os01g0737700	439	316	226	85	45	54	42.7468	31.159	22.775	8.68435	4.55194	5.51509	3.23922e-05	-2.39937	down
Os10g0365200	30	83	60	0	30	2	3.23392	9.19097	6.92912	0.00465942	3.24308	0.294426	0.0297868	-2.39499	down
Os05g0109400	47	55	31	11	6	8	1.45617	1.69013	0.919299	0.355994	0.203123	0.251241	0.00275404	-2.39459	down
Os04g0679600	103	88	69	21	7	21	7.43787	6.54782	5.4425	1.6993	0.562404	1.65266	0.00020821	-2.39309	down
Os11g0118350	139	119	104	15	20	33	8.3145	7.14056	6.63919	1.06758	1.28005	2.13368	4.26634e-05	-2.39015	down
Os02g0570400	49	63	50	30	1	0	0.909659	1.14458	0.880423	0.54093	0.020103	0	0.00154539	-2.38678	down
Os01g0877400	1018	1357	1512	91	513	125	38.4877	51.2043	57.855	3.49588	19.1949	4.70779	8.87624e-08	-2.3837	down
Os01g0869200	405	335	275	83	61	49	19.2865	15.9057	14.4629	3.48579	2.98387	2.44438	3.54192e-08	-2.37772	down
Os05g0207200	76	69	76	18	18	6	2.28743	2.16041	2.71159	0.443243	0.555936	0.200182	0.000440924	-2.3772	down
Os04g0561950	335	296	242	50	43	73	16.427	14.7484	12.3586	2.61507	2.18761	3.66159	1.22775e-07	-2.37508	down
Os01g0828100	155	141	171	33	25	31	8.64907	8.0349	9.5998	1.90491	1.43153	1.81976	1.20418e-05	-2.37413	down
Os06g0618000	82	66	67	15	14	12	3.14449	2.51758	2.54434	0.612619	0.487929	0.489001	0.000506176	-2.37189	down
Os09g0497500	1847	2342	2334	465	409	371	76.5968	107.844	105.849	9.59633	8.53469	7.79275	3.28351e-12	-2.37055	down
Os06g0239100	42	25	37	10	7	3	3.06611	1.83055	2.84502	0.878638	0.573562	0.239081	0.00698999	-2.3642	down
Oryza_newGene_1694	21	16	20	7	3	1	0.642402	0.379259	0.546799	0.299081	0.0949173	0.0571138	0.0394807	-2.36345	down
Oryza_newGene_6457	138	129	70	39	15	11	14.9639	14.2564	7.87809	4.78547	1.79497	1.31893	0.000159271	-2.36211	down
Os01g0827800	53	42	52	2	17	9	5.2536	4.33786	5.61811	0.289197	1.77056	0.957595	0.00209515	-2.3621	down
Os05g0252250	66	51	53	26	5	2	11.1947	8.93074	9.74339	4.89743	0.947212	0.363537	0.00142274	-2.36056	down
Os03g0732100	347	415	398	81	64	78	7.58528	9.49305	9.11445	1.96475	1.59936	1.84309	1.43857e-08	-2.36051	down
Os06g0711700	71	82	87	10	19	17	5.5373	6.5397	7.41397	0.95431	1.58726	1.48522	0.000336112	-2.35928	down
Oryza_newGene_2979	318	271	165	57	55	33	13.0213	11.4042	6.65956	2.33318	2.37491	1.41742	1.19793e-05	-2.3589	down
Os12g0168150	41	46	31	21	2	0	4.51616	5.32669	3.76566	2.66798	0.237231	2.08216e-26	0.00504996	-2.3577	down
Os03g0700450	1205	995	900	121	189	286	95.8466	85.5587	76.2282	8.46955	15.8047	24.109	1.13435e-11	-2.35594	down
Os06g0614100	27	15	10	3	6	1	0.919204	0.512856	0.348668	0.130453	0.21391	0.0392002	0.0488713	-2.35382	down
Os01g0280400	485	458	374	39	117	97	12.7242	11.8311	9.16668	1.00769	3.12494	2.55102	5.02709e-09	-2.3532	down
Os03g0338000	38	26	14	3	8	4	1.30313	0.91188	0.517393	0.144351	0.308285	0.147866	0.0167567	-2.3516	down
Oryza_newGene_4282	67	87	30	32	0	4	1.76169	2.2781	0.747705	0.842162	5.78748e-05	0.130665	0.0357337	-2.35156	down
Os03g0746900	171	250	186	19	47	51	16.8524	25.0943	19.4466	2.16066	4.80764	5.33598	2.45481e-06	-2.34877	down
Os06g0159400	129	92	62	21	7	27	4.39148	3.10052	2.03544	0.713884	0.266539	0.934431	0.000450566	-2.34773	down
Os04g0432300	21	38	23	11	5	0	1.41026	2.60489	1.6766	0.879696	0.371668	0	0.0154817	-2.34573	down
Os07g0627100	86	67	32	15	14	7	5.0543	3.98431	2.03115	0.979833	0.853782	0.42959	0.00609715	-2.34213	down
Os10g0111325	199	187	160	0	99	6	12.1664	11.6038	10.2296	0.00308812	6.19749	0.397517	3.8076e-05	-2.34034	down
Os06g0111200	196	171	117	23	47	24	8.18668	7.04975	4.68447	0.942747	1.93348	1.0009	1.20675e-05	-2.33902	down
Oryza_newGene_5692	25	27	20	1	3	10	2.43545	2.6693	1.86896	0.122139	0.319737	0.986109	0.0219698	-2.337	down
Os05g0545900	35	37	15	6	5	6	1.84271	1.92326	0.780178	0.336031	0.282415	0.317393	0.013062	-2.33512	down
Os01g0847800	80	98	72	18	18	13	4.2562	4.84631	3.47639	0.91828	0.838083	0.626111	0.00034379	-2.3308	down
Os07g0586100	49	56	38	6	9	13	2.58291	2.97295	2.04483	0.371067	0.532303	0.679783	0.00274154	-2.32882	down
Os08g0544400	469	382	279	80	73	69	6.47778	4.34776	3.08862	0.812142	1.04244	0.836994	2.65314e-08	-2.32837	down
Os06g0492300	160	151	86	29	24	25	4.79733	4.47151	3.97263	3.14371	1.75736	2.16306	4.24853e-05	-2.32825	down
Os07g0515700	102	101	81	27	13	16	2.65105	2.5829	1.97023	0.695553	0.34404	0.427535	0.000211709	-2.32772	down
Os01g0718000	83	94	57	16	13	17	10.6857	12.3867	7.82594	2.2272	1.68056	2.27186	0.000461509	-2.32704	down
Os08g0162600	158	214	180	11	37	60	10.4878	14.7977	12.2099	1.3005	2.43678	3.95614	5.75982e-06	-2.32691	down
Os02g0107800	13	27	26	5	3	5	0.824096	2.86416	2.86189	2.22511	0.179972	0.680598	0.0289966	-2.32642	down
Os09g0294300	144	143	130	17	32	33	4.77939	4.38212	4.02411	0.561387	1.0385	0.987243	3.27465e-05	-2.32219	down
Os01g0170000	333	239	226	21	52	84	22.7231	16.7768	16.5547	1.56455	3.64312	6.03413	4.31556e-07	-2.32088	down
Oryza_newGene_5036	24	17	15	1	5	5	2.19227	1.5445	1.38489	0.121188	0.507283	0.468986	0.0435968	-2.32003	down
Os03g0810500	30	13	28	2	6	6	3.43169	1.55154	3.44088	0.303476	0.747944	0.715538	0.0240059	-2.31825	down
Os02g0194900	35	53	38	7	12	6	1.92813	2.00851	1.20362	0.502742	0.417483	0.262686	0.00450501	-2.30878	down
Os06g0191500	63	51	40	25	4	2	6.59407	5.51912	4.66106	3.10964	0.483466	0.235619	0.00254772	-2.30842	down
Os02g0211000	20	23	17	6	2	4	0.32488	0.389083	0.260413	0.131146	0.0447977	0.0730052	0.0390961	-2.3084	down
Os03g0777000	30	35	25	10	6	2	1.55469	1.81208	1.2998	0.53379	0.323999	0.10257	0.013115	-2.30719	down
Os01g0347600	58	47	39	19	4	6	3.01766	2.47336	2.14933	0.732259	0.125195	0.176509	0.00318747	-2.30368	down
Os12g0149750	43	75	93	5	21	16	3.5441	6.37791	7.89192	0.352067	1.99479	1.56251	0.000798725	-2.3009	down
Os07g0151900	59	37	38	13	5	9	6.06541	3.24764	3.89169	1.51625	0.646797	0.815742	0.00404204	-2.29824	down
Os08g0523200	33	23	14	5	9	0	3.0729	2.09937	1.32829	0.506478	0.921379	0.000518678	0.0262761	-2.29761	down
Os03g0676100	41	40	24	7	12	2	4.35169	4.43832	2.78386	0.800871	1.36816	0.287708	0.00824474	-2.29752	down
Os01g0737600	378	321	235	78	54	56	52.5283	45.3541	34.2327	11.56	7.73771	8.22781	1.84199e-07	-2.2954	down
Oryza_newGene_6965	24	23	28	2	8	5	0.817372	0.794362	0.956104	0.0905756	0.304006	0.176763	0.0219016	-2.29429	down
Oryza_newGene_6346	28	23	14	1	5	7	1.4265	1.12843	0.684525	0.0656592	0.280663	0.359516	0.0318352	-2.29392	down
Oryza_newGene_74	75	91	46	27	0	16	1.58347	1.90727	0.912985	0.576708	3.50282e-05	0.346957	0.000873612	-2.29332	down
Os10g0414700	73	51	66	2	20	16	1.93202	1.33451	1.56178	0.0683699	0.52231	0.410244	0.00116076	-2.29266	down
Os05g0429500	169	231	180	5	48	63	12.6855	17.2512	14.8336	0.420207	3.51065	5.33041	5.51588e-06	-2.29236	down
Os02g0144200	54	59	61	8	9	18	4.85159	5.36034	5.71576	0.745486	0.839404	1.6991	0.00166972	-2.29231	down
Os05g0233000	60	44	40	7	8	14	3.05252	2.21824	1.92965	0.392966	0.44229	0.722768	0.00317558	-2.2908	down
Oryza_newGene_6505	473	394	241	94	62	68	14.612	12.0865	7.0926	3.17417	2.10438	2.32772	2.69529e-05	-2.28912	down
Os08g0557800	1262	1781	2125	120	398	522	41.6794	59.1362	70.3687	3.94736	13.0603	17.2607	7.3654e-07	-2.28688	down
Os02g0714300	254	224	167	63	29	39	6.76323	5.98037	4.37632	1.66554	0.785084	1.03785	3.29132e-06	-2.28521	down
Os09g0540600	148	105	105	9	45	18	5.56215	3.96597	3.92948	0.346651	1.74723	0.704177	8.94934e-05	-2.2845	down
Os12g0115150	256	208	249	99	24	23	82.0712	68.8784	83.066	34.2768	8.1895	8.23905	1.81757e-06	-2.28059	down
Os09g0271100	42	26	24	19	0	0	1.93121	1.20179	1.02805	0.870552	0	0	0.0183446	-2.27931	down
Os05g0368700	4245	5155	5411	844	1186	976	291.168	367.616	407.962	64.1894	83.6097	71.077	4.36612e-10	-2.2786	down
Os03g0597400	47	56	39	13	4	12	2.83652	3.35707	2.42238	0.839722	0.265662	0.769218	0.00364275	-2.27713	down
Oryza_newGene_1710	27	27	20	1	7	7	1.05755	1.09057	0.816056	0.0562367	0.30599	0.296014	0.0239282	-2.27308	down
Os03g0803100	217	234	397	34	56	83	46.7794	53.3877	95.0622	8.70517	13.7531	21	0.000374243	-2.27128	down
Os08g0242800	662	762	671	53	143	231	15.5837	17.8792	15.3779	1.26397	3.37392	5.43523	5.51358e-10	-2.2689	down
Os11g0207300	33	60	35	3	16	7	2.16969	3.95724	2.47111	0.281653	1.07069	0.48381	0.00488322	-2.26777	down
Os11g0134500	967	838	722	179	182	158	28.7752	24.6781	20.2976	5.02024	5.40678	4.56176	2.03161e-10	-2.26377	down
Os05g0368666	8240	8548	8307	1546	2078	1541	364.808	381.669	395.038	78.4462	94.9108	73.1586	1.15622e-08	-2.25875	down
Os09g0484800	123	171	127	30	27	30	6.42968	8.14677	6.12928	1.49164	1.28992	1.48482	5.35068e-05	-2.25462	down
Os11g0454300	8419	4318	3346	241	612	2465	823.25	430.807	339.188	24.1349	60.3943	239.846	0.0384867	-2.25317	down
Os07g0155200	54	39	47	5	10	14	2.78664	2.08619	2.45906	0.275221	0.565365	0.746468	0.00411442	-2.24782	down
Os07g0207301	206	200	145	22	48	44	43.2604	42.3444	31.8053	5.24349	10.54	9.86062	1.17314e-05	-2.24757	down
Os07g0543300	5539	6781	8141	378	1673	2182	113.874	138.987	160.754	8.27103	39.7345	43.6592	4.77687e-09	-2.24622	down
Os01g0912700	79	111	99	6	7	47	5.06313	7.09092	6.31058	0.461967	0.461406	2.87241	0.000310135	-2.24485	down
Os11g0267400	1367	1296	925	250	225	272	25.5836	24.6252	17.708	4.70403	4.20471	5.00301	5.57848e-11	-2.24417	down
Oryza_newGene_1669	50	37	33	7	5	13	10.7092	7.74649	7.20731	1.70857	1.7287	3.04644	0.00684167	-2.24405	down
Os10g0320100	32	49	53	15	11	2	1.27845	1.97839	2.19341	0.65362	0.47358	0.0823914	0.00498641	-2.24326	down
Os09g0480532	4739	6984	8364	1358	1445	1381	976.303	1467.63	1839.55	319.599	321.294	312.254	5.29782e-07	-2.24326	down
Os04g0471000	22	50	44	0	9	15	0.700468	1.96054	1.87698	9.35044e-07	0.421032	0.730235	0.00728036	-2.24274	down
Os01g0951800	171	155	100	37	22	30	15.0261	13.7701	8.75292	3.2177	2.04395	2.67159	5.6458e-05	-2.24202	down
Os11g0454000	855	516	494	79	79	231	70.3348	43.2573	41.9473	6.48896	6.48387	18.6844	0.000262654	-2.24062	down
Os10g0100700	63	53	67	2	19	17	5.12566	4.40405	5.74813	0.233076	1.6262	1.47162	0.0017385	-2.2387	down
Os02g0208675	46	67	115	21	10	17	4.10561	6.08595	11.2689	2.18268	1.01754	1.71136	0.0136854	-2.23401	down
Os09g0460400	87	99	104	14	20	27	7.0239	8.22738	9.02909	1.29252	1.71805	2.36386	0.000344631	-2.22675	down
Os12g0147200	1165	681	500	134	170	190	142.517	85.2046	65.1528	17.7008	21.294	24.5004	0.00568613	-2.22618	down
Os05g0252100	135	102	105	58	10	5	5.39387	4.20674	4.50874	2.62414	0.458834	0.221801	0.000198233	-2.224	down
Os04g0561900	779	663	464	146	108	149	28.7635	23.834	16.1364	5.29255	4.13821	5.3738	4.74767e-08	-2.22323	down
Os05g0158600	72	94	40	38	5	1	2.62068	3.1873	1.41993	1.07908	0.0494261	0.0376132	0.0193937	-2.22285	down
Os09g0248900	285	464	431	111	78	61	7.90177	11.8286	10.0032	4.00056	2.40362	2.21516	7.52808e-08	-2.22167	down
Os06g0652100	464	408	368	72	142	48	17.9527	16.0483	15.0867	2.98213	5.52642	1.96431	4.99074e-08	-2.21811	down
Oryza_newGene_2300	29	29	17	10	3	3	2.48873	2.52636	1.54916	0.949036	0.283139	0.269924	0.0281834	-2.21805	down
Os03g0168300	1007	1292	1065	600	79	43	58.4602	75.0074	61.1258	33.6541	4.42174	2.45113	1.36459e-05	-2.21644	down
Os09g0521350	241	225	161	45	49	39	27.1419	26.3172	19.9973	5.73686	5.70865	4.65838	7.13557e-06	-2.21629	down
Os02g0463401	36	28	44	9	9	5	8.52821	6.69341	10.771	2.31205	2.35936	1.25092	0.0103679	-2.21343	down
Os03g0570000	59	38	30	7	7	13	25.4055	16.1363	12.594	3.65871	3.64103	6.38641	0.00643956	-2.21332	down
Os06g0569300	90	85	104	43	5	12	9.57083	9.14881	11.6652	4.91564	0.647048	1.37413	0.000492131	-2.21211	down
Os11g0549620	41	78	27	9	15	7	1.87547	3.66662	1.30086	0.418253	0.689789	0.331119	0.0432888	-2.20934	down
Os10g0516100	242	279	234	138	12	13	26.163	28.3773	24.3863	12.519	1.15889	1.19105	1.19793e-05	-2.20907	down
Os02g0614732	392	382	476	102	91	74	13.9048	13.8496	17.8342	3.86965	3.33501	2.77706	5.80106e-08	-2.20897	down
Os10g0439862	73	62	69	33	4	7	4.46713	3.70951	4.14296	2.11847	0.275913	0.454874	0.00158842	-2.20853	down
Os02g0326700	22	28	44	2	9	9	0.782367	0.915239	1.41588	0.102972	0.482351	0.322019	0.0153417	-2.20587	down
Os05g0418800	48	34	26	5	12	6	2.8337	2.06801	1.64314	0.344912	0.722469	0.384191	0.0103679	-2.2055	down
Os03g0220100	2247	2151	2637	679	419	412	82.1634	79.4065	99.8581	26.3891	15.5208	15.6617	1.21945e-10	-2.20472	down
Os08g0128700	73	65	40	10	15	13	2.85525	2.22902	1.3607	0.400377	0.580656	0.548172	0.00231935	-2.20446	down
Os01g0971000	52	111	68	41	9	0	11.035	22.8131	13.66	7.97504	1.99993	0	0.0168048	-2.20152	down
Os09g0343200	41	36	33	23	1	0	0.907673	0.818195	0.656279	0.498448	0.0244941	0	0.011205	-2.19787	down
Os09g0293900	303	268	208	39	68	60	9.17734	8.0142	5.90147	1.15084	2.05019	1.76169	1.88879e-06	-2.19787	down
Os02g0535901	168	204	182	31	37	51	15.5557	19.3213	18.3079	3.31321	3.55503	5.09233	1.80071e-05	-2.19714	down
Os07g0459500	56	55	29	5	10	15	1.9343	1.7163	0.98885	0.224551	0.346998	0.587303	0.00504535	-2.19703	down
Os05g0565400	468	535	479	49	111	158	25.5612	35.5272	32.2198	2.71469	7.93971	9.94083	1.91428e-08	-2.19533	down
Os01g0274800	5440	5483	5318	659	1255	1575	248.827	253.69	250.955	30.444	56.6912	73.5282	3.16687e-09	-2.1947	down
Os04g0684100	24	25	21	1	7	7	1.58088	1.63581	1.38818	0.0516835	0.354157	0.281929	0.0337844	-2.19312	down
Os04g0167851	363	365	289	103	75	42	44.0618	47.2847	38.4472	14.8898	9.44825	5.83835	3.25506e-07	-2.19197	down
Os09g0542900	27	29	22	9	3	5	2.54061	2.83953	2.3023	0.956616	0.314984	0.510613	0.0277737	-2.18518	down
Os01g0730100	923	764	519	164	153	162	49.1612	40.5563	27.925	8.96825	8.163	8.75373	1.11239e-06	-2.18353	down
Os01g0214500	102	90	58	46	8	1	19.2207	17.1239	11.1072	8.6179	1.62904	0.192642	0.00238465	-2.18033	down
Os08g0112300	1004	834	832	510	52	27	52.5704	44.3696	46.4354	29.3231	2.7826	1.50467	6.82077e-05	-2.17899	down
Os07g0631200	192	233	141	67	13	44	18.4629	23.29	14.7889	7.00677	1.28489	4.44089	2.04114e-05	-2.17849	down
Os09g0505900	1756	1509	934	322	272	323	66.2274	57.0064	36.0022	12.9977	10.5905	12.6588	1.0792e-05	-2.17562	down
Os01g0152100	88	90	50	26	17	7	6.73728	6.85452	4.00533	2.172	1.3538	0.565387	0.00122437	-2.17296	down
Os03g0157400	49	77	57	13	14	13	1.06341	1.76731	1.11468	0.312826	0.347245	0.352613	0.00249397	-2.17237	down
Os08g0474400	184	129	113	18	31	44	8.43711	5.64712	5.02949	0.931196	1.21262	1.81296	9.04039e-05	-2.17224	down
Os09g0469300	820	849	817	98	140	305	71.1514	73.7676	72.1556	8.97616	12.535	27.4036	1.04631e-09	-2.17205	down
Os01g0201100	366	322	266	74	57	78	15.0129	14.3927	12.4723	3.29217	2.48276	3.58265	6.31364e-07	-2.17198	down
Oryza_newGene_5812	27	25	34	11	3	5	0.455836	0.426973	0.558469	0.205812	0.0577561	0.089271	0.0230329	-2.16862	down
Os08g0530066	89	84	51	11	18	20	5.46014	5.9725	2.29767	0.839717	0.794068	1.3768	0.00127266	-2.16858	down
Os03g0196600	76	52	84	31	10	6	4.53398	3.14063	5.2173	2.01884	0.665024	0.381648	0.00171089	-2.16549	down
Os05g0115500	35	41	15	7	7	6	2.69797	2.50278	1.45064	0.541083	0.579484	0.317154	0.0194222	-2.16422	down
Os12g0498500	44	49	53	1	12	19	5.45447	5.22997	5.12914	0.189667	1.59797	2.14756	0.00507095	-2.16152	down
Os07g0605900	26	30	16	11	3	2	11.578	13.5241	7.28603	5.54679	1.52449	0.988655	0.0363619	-2.16043	down
Os05g0546800	34	33	32	13	3	6	1.04823	1.0574	0.980365	0.438453	0.0905642	0.175318	0.0163852	-2.16007	down
Os11g0187200	299	267	184	63	41	62	20.3422	18.7001	13.7017	4.89217	2.9227	4.57448	3.96222e-06	-2.15793	down
Os01g0237100	88	73	92	15	19	22	4.69665	3.46962	4.83198	0.663952	0.847125	0.780497	0.000905253	-2.15474	down
Os10g0462900	2347	2131	1635	378	497	477	54.796	49.5497	36.0827	8.22761	11.5869	10.7895	2.22162e-10	-2.15466	down
Os07g0692900	161	130	115	33	30	27	2.37911	1.87356	1.59529	0.480713	0.466333	0.423575	0.000133572	-2.15461	down
Os07g0530700	99	135	144	34	18	32	8.32901	11.3843	10.316	3.52639	1.57641	2.42876	0.000188854	-2.1538	down
Os12g0124500	946	1037	970	586	50	28	116.626	132.221	127.995	78.4995	6.48851	3.77863	7.14492e-05	-2.15163	down
Os09g0421800	64	58	36	6	9	20	2.43129	2.37849	1.60865	0.252388	0.364782	0.705106	0.00429695	-2.15084	down
Os02g0251900	39	45	40	25	0	3	4.14613	4.99413	4.60651	2.9132	0	0.342868	0.00961529	-2.14684	down
Os01g0800500	15	17	31	2	5	7	0.504214	0.547491	0.990903	0.0849045	0.171573	0.229481	0.0494703	-2.14614	down
Os11g0153200	22	25	20	7	2	6	1.17903	1.47262	1.17736	0.400853	0.130835	0.376079	0.0443321	-2.14548	down
Os05g0456300	194	245	314	10	68	89	10.1823	13.8502	17.1434	0.64238	3.92566	5.32022	8.95802e-06	-2.14508	down
Os02g0591800	629	503	476	47	189	121	32.6916	26.0997	24.0304	2.43888	10.1707	6.49829	2.2128e-08	-2.14329	down
Oryza_newGene_6884	75	67	56	10	27	7	18.3375	16.4399	14.7828	3.05821	7.0333	1.90416	0.00216589	-2.1428	down
Oryza_newGene_71	82	81	52	15	15	18	2.68944	2.66535	1.70284	0.520402	0.503333	0.603501	0.00171828	-2.14238	down
Oryza_newGene_2780	260	214	122	79	27	28	5.46027	4.50221	2.61167	1.78432	0.586413	0.634688	0.00140166	-2.14142	down
Oryza_newGene_1462	96	129	66	18	18	29	11.6421	15.1587	7.96192	2.58654	2.04385	3.25385	0.000582364	-2.14037	down
Os11g0599000	1388	1242	867	197	295	289	26.2996	22.9157	16.1792	3.99486	5.70136	5.49524	7.11312e-09	-2.13956	down
Os03g0259100	31047	31912	26853	5262	5877	8962	4047.55	4172.39	3596.48	704.737	767.542	1168.24	9.7814e-06	-2.13823	down
Os08g0132100	45	36	30	10	5	10	1.74071	1.39912	1.1214	0.390203	0.209662	0.384536	0.012844	-2.13454	down
Os02g0734600	765	971	930	487	67	52	49.3449	64.884	62.6913	30.1351	4.56976	3.63751	1.82077e-05	-2.13323	down
Os06g0571800	54	79	76	18	21	8	2.38878	4.12845	3.40718	0.888288	1.06866	0.353155	0.00198074	-2.13213	down
Os03g0669900	1381	1092	849	236	248	265	45.358	35.7542	27.4288	8.18287	8.48149	9.12386	2.33329e-08	-2.1286	down
Oryza_newGene_2971	29	31	20	5	9	4	1.07161	1.10999	0.675773	0.194065	0.363593	0.149114	0.02956	-2.12723	down
Os04g0399300	38	36	27	13	2	8	1.78189	1.73444	1.34554	0.673057	0.106569	0.409787	0.0174173	-2.12438	down
Os08g0328600	340	252	214	85	49	49	11.6976	8.57872	7.23897	2.97369	1.70252	1.71482	3.59684e-06	-2.12372	down
Os01g0848300	191	196	208	14	62	58	3.08325	3.15455	3.35966	0.254884	1.10281	1.03867	2.11556e-05	-2.12297	down
Os02g0681100	125	135	90	10	27	42	4.15522	4.65955	3.17748	0.32145	0.597158	0.904706	0.000305568	-2.12114	down
Os07g0511100	271	217	515	170	45	15	12.7243	10.8458	25.8393	7.24887	2.10245	0.711514	0.0451834	-2.11996	down
Os05g0242600	1112	879	693	267	160	185	80.623	62.4862	48.1173	19.3249	11.7871	13.3986	3.4366e-08	-2.11669	down
Oryza_newGene_5106	83	85	102	1	28	32	4.97565	5.487	6.23983	0.0924524	1.58754	2.08973	0.000848655	-2.11641	down
Os01g0537250	26	45	21	10	3	8	1.71532	3.05543	1.45794	0.654765	0.214691	0.495117	0.0224503	-2.11591	down
Os02g0614700	121	143	114	27	26	33	21.6366	26.417	21.7854	5.23365	4.95581	6.33547	0.000237412	-2.11552	down
Oryza_newGene_2902	2064	1864	1023	451	269	410	154.083	144.609	81.8786	36.1765	20.5055	32.1513	0.000180093	-2.11388	down
Os06g0535100	95	93	62	15	21	21	2.69545	2.73323	1.70001	0.443514	0.675543	0.583209	0.0012057	-2.10995	down
Os01g0191900	79	69	89	7	20	27	5.61552	5.26088	6.90171	0.632058	1.49124	2.18133	0.00143844	-2.10883	down
Os11g0118300	28	31	24	5	5	9	1.16633	1.29929	1.05493	0.236492	0.226031	0.389592	0.0289966	-2.10593	down
Os03g0277300	849	784	587	235	122	154	23.4407	21.7344	16.5954	6.47784	3.29792	4.24088	6.95264e-09	-2.10376	down
Os09g0571400	719	705	595	89	193	180	104.909	101.672	88.4406	13.7449	28.7334	27.1314	1.02637e-08	-2.10256	down
Os02g0198500	229	212	363	163	7	18	34.9979	41.0401	63.5114	37.1849	1.1939	3.8441	0.0113787	-2.0969	down
Os01g0123800	522	435	308	110	95	87	39.6411	33.7585	25.3586	9.40958	7.53702	7.07731	2.77277e-07	-2.09617	down
Os02g0738750	105	126	164	26	40	25	4.85612	5.99254	6.9799	1.03191	1.97415	1.08095	0.000222456	-2.09574	down
Oryza_newGene_3755	78	63	53	22	10	13	0.88789	0.709389	0.559275	0.243687	0.12552	0.149784	0.00313855	-2.09407	down
Os04g0620600	54	51	33	17	10	5	8.04533	7.88483	5.12138	2.74363	1.68573	0.802193	0.00830778	-2.09357	down
Os12g0630600	54	72	48	6	19	15	7.06242	9.63658	6.86275	0.962071	2.66752	2.12885	0.00408887	-2.09301	down
Os12g0115100	286	228	340	128	45	26	34.9759	27.8033	42.08	16.6895	5.83828	3.34731	3.63732e-06	-2.09272	down
Os02g0160500	166	205	255	53	42	50	19.7664	25.2532	32.0534	6.82961	5.34797	6.27422	2.2625e-05	-2.09224	down
Oryza_newGene_6472	925	869	546	219	170	153	30.3331	28.0344	17.2468	7.33789	5.73285	5.06816	6.31324e-07	-2.09174	down
Os02g0586900	2603	2656	1281	742	171	607	340.212	359.837	180.605	106.136	23.7264	84.3959	0.00138825	-2.09161	down
Os01g0209901	453	574	890	111	179	154	19.221	24.8562	40.7392	5.10817	7.72587	6.72757	0.000653214	-2.08809	down
Os04g0194466	168	144	91	47	21	26	22.0943	19.2374	12.717	6.91144	3.00389	3.72357	0.00023154	-2.08575	down
Os03g0220200	8546	8276	8934	2580	1599	1823	398.37	390.17	433.099	128.503	76.6834	88.2353	1.89392e-07	-2.08545	down
Os01g0685200	52	34	26	7	9	10	2.94586	1.9402	1.47597	0.442613	0.553632	0.567858	0.0146574	-2.08529	down
Oryza_newGene_5590	42	36	25	10	8	6	1.37127	1.14698	0.736096	0.336294	0.292399	0.200822	0.0184939	-2.08348	down
Os11g0210100	75	117	117	29	31	12	3.11537	4.82711	4.77451	1.2661	1.36599	0.539837	0.00067554	-2.08172	down
Os07g0582400	100	94	112	50	10	12	3.65517	3.52752	4.32344	2.17342	0.359573	0.481172	0.000768622	-2.08082	down
Os02g0725900	164	295	210	98	38	21	13.6346	24.8133	17.6072	7.88463	3.13109	1.761	0.00034632	-2.07923	down
Os07g0161500	190	193	118	45	47	25	4.27303	4.52992	2.7816	1.18739	1.02156	0.68633	8.45875e-05	-2.07785	down
Os12g0621700	165	143	95	26	41	27	3.47472	2.96338	1.89087	0.54779	0.898777	0.583353	0.000230522	-2.07659	down
Os05g0427900	40	61	80	3	27	12	2.07079	3.19354	4.35896	0.464051	1.63069	0.810449	0.00386362	-2.07643	down
Oryza_newGene_2172	123	90	81	25	22	22	15.1722	16.1259	14.9074	7.64769	4.45874	6.78739	0.000867551	-2.07254	down
Os11g0591300	470	507	535	180	101	75	26.0942	28.4378	31.3037	11.1033	5.86331	4.41653	1.06968e-07	-2.07217	down
Os01g0869800	763	790	738	127	135	277	72.1316	74.493	72.9624	13.2211	13.24	28.0074	9.63208e-09	-2.06638	down
Os07g0129700	29	25	43	13	7	3	1.37056	1.17975	2.04505	0.627818	0.355147	0.144472	0.0232688	-2.06458	down
Os07g0613000	3027	3090	2523	1006	428	613	94.9893	89.4178	74.2405	30.3704	13.5275	19.1355	3.09977e-09	-2.06346	down
Os03g0186600	252	148	149	50	27	53	8.4263	4.95555	4.61653	1.64456	0.963674	1.69372	0.000284596	-2.06245	down
Os03g0158300	88	126	118	3	33	42	4.56837	6.73075	6.4935	0.211914	1.76149	2.24176	0.000552275	-2.0602	down
Os03g0626750	51	37	29	21	2	5	5.05443	3.84204	3.05488	2.13586	0.218058	0.518704	0.0153461	-2.05837	down
Os11g0290600	48	38	28	11	13	3	3.55686	2.83241	2.15215	0.912988	0.976881	0.235279	0.0154817	-2.05762	down
Os01g0770200	34	18	40	15	5	2	1.57252	0.849454	1.96845	0.820328	0.26044	0.100726	0.0273593	-2.05743	down
Os02g0764500	23	25	28	2	4	12	1.46097	2.74616	2.15759	0.165638	0.607924	1.12723	0.0409609	-2.05427	down
Os01g0138100	29	26	21	2	5	11	1.64547	1.51259	1.18383	0.139248	0.314375	0.653205	0.0409609	-2.05292	down
Os03g0264000	1763	2208	2126	588	408	456	62.1027	77.2071	70.9175	20.2164	14.4916	16.1158	1.7457e-09	-2.05272	down
Oryza_newGene_5816	56	42	20	6	8	14	1.67858	1.25057	0.595324	0.21262	0.267505	0.449056	0.0233482	-2.05225	down
Os06g0694200	58	22	34	1	12	14	3.32847	1.26386	1.97932	0.0784431	0.697707	0.848286	0.0457484	-2.05036	down
Os09g0400600	350	197	258	46	33	113	14.8755	8.63957	11.2024	1.86447	1.45408	4.92948	0.00022037	-2.04923	down
Os11g0114900	659	636	521	357	40	41	54.0565	54.333	45.4943	31.1774	4.5039	4.56308	0.000137419	-2.04827	down
Os08g0119300	522	444	303	119	97	88	22.6026	19.7145	12.3971	4.94032	4.15864	3.76125	1.12267e-06	-2.04302	down
Os03g0750000	2448	1854	1968	1039	161	317	121.708	93.0592	101.41	53.7018	7.94417	16.7692	2.27493e-06	-2.04082	down
Os04g0530200	742	660	605	186	133	163	84.6423	76.9554	68.3285	21.3935	15.7357	19.2639	3.07675e-08	-2.04042	down
Os12g0160500	73	95	83	13	27	20	2.08558	2.76887	2.57211	0.440597	0.842487	0.65583	0.00173927	-2.03944	down
Os08g0473200	535	668	557	183	140	100	30.8383	39.2316	33.6574	11.394	8.37139	6.11196	6.56522e-08	-2.03913	down
Os03g0412800	25	25	25	3	1	14	0.784345	0.805583	0.80919	0.124458	0.0338121	0.451272	0.0443321	-2.03903	down
Os03g0100010	47	24	20	13	4	5	2.21485	1.21436	1.00296	0.503594	0.245567	0.290962	0.0442402	-2.0383	down
Os08g0359000	90	131	117	10	26	45	4.76658	6.97066	6.08875	0.571755	1.43332	2.39058	0.000620874	-2.03528	down
Os04g0167800	400	406	398	154	79	58	49.1467	45.0605	45.0659	17.6016	8.86853	6.16743	7.16348e-07	-2.03511	down
Os02g0556050	71	85	77	11	17	28	5.2165	6.33165	6.06651	0.975648	1.31378	2.21876	0.00230465	-2.03351	down
Os01g0812800	68	55	51	18	16	8	9.7899	7.78279	7.04181	2.75928	2.38964	1.18672	0.00560777	-2.03275	down
Os11g0546500	221	207	205	28	69	55	10.1146	9.97509	10.4604	1.41663	3.26016	2.70747	3.3494e-05	-2.03262	down
Os03g0197900	70	58	41	22	7	12	6.63322	5.52734	4.22897	2.36718	0.742068	1.23231	0.00629323	-2.03107	down
Os07g0490100	205	203	250	18	78	62	10.3561	10.504	13.6094	1.04263	4.0495	3.34877	2.68018e-05	-2.03062	down
Os12g0288000	7941	8643	8652	2692	2020	1401	358.045	389.174	362.145	101.282	73.702	46.963	3.99094e-07	-2.0286	down
Os11g0167800	1099	910	690	325	156	175	116.708	97.018	75.1362	36.0887	17.0643	19.3555	2.01268e-07	-2.02638	down
Os06g0683100	480	394	446	198	73	51	27.7599	23.5409	26.5953	11.9795	4.02157	3.04331	4.87565e-07	-2.02527	down
Os12g0637100	1084	1134	1180	563	133	135	43.2287	45.6929	48.4727	23.4926	5.29285	5.47032	4.97455e-09	-2.02394	down
Oryza_newGene_2378	37	40	26	10	8	7	5.4988	5.99625	4.06771	1.69364	1.35768	1.12339	0.0224829	-2.02389	down
Oryza_newGene_5038	47	41	24	0	9	18	6.8304	6.21806	3.46709	2.57349e-05	1.47035	3.16563	0.0176292	-2.02306	down
Os06g0132400	31	31	50	0	14	13	7.73127	7.70633	12.8896	0.00820558	3.58493	3.37385	0.0175858	-2.02218	down
Os04g0395800	38	31	33	18	5	2	3.92259	3.2385	3.45849	1.91627	0.560537	0.213714	0.0240805	-2.02154	down
Os07g0198300	206	197	141	77	33	23	18.5763	15.473	12.3217	6.69428	2.52467	1.82477	9.44499e-05	-2.01967	down
Os01g0965900	31	32	27	9	5	8	2.30651	2.30442	1.94324	0.701316	0.454501	0.600309	0.0316948	-2.01594	down
Os07g0588300	175	212	224	39	57	53	4.91356	5.92764	6.11947	1.19564	1.64117	1.60557	4.96297e-05	-2.01341	down
Os05g0556800	1071	1284	1138	240	372	240	61.6875	76.635	71.7674	15.1507	21.9097	14.6895	4.29545e-09	-2.01237	down
Os07g0240200	24	34	20	5	10	4	1.26815	1.84325	1.11309	0.301756	0.579541	0.227576	0.0431682	-2.01132	down
Os06g0611900	794	894	989	156	218	280	15.9453	18.2745	20.457	4.42407	5.20201	5.36209	1.11452e-08	-2.01112	down
Os03g0559700	75	49	60	11	13	21	8.66648	5.95552	7.60812	1.48982	1.51686	2.52173	0.00521701	-2.01112	down
Os04g0566750	81	74	54	10	17	24	23.0544	21.3831	16.4753	3.41311	5.36163	7.6979	0.00358879	-2.01102	down
Oryza_newGene_2783	779	672	450	66	205	193	32.8759	27.8043	18.2803	1.47777	5.74721	5.11207	1.77668e-05	-2.00748	down
Os04g0234600	340	367	324	31	75	146	14.9222	15.8621	14.0713	1.42367	3.15496	6.39401	2.30473e-06	-2.00743	down
Os07g0209100	1564	962	906	567	100	183	42.7097	26.7417	26.389	17.1282	2.82924	5.30772	0.00264327	-2.00644	down
Oryza_newGene_3756	196	190	126	90	0	37	5.05661	4.86889	3.06843	2.31295	0.00032179	0.980517	0.000652089	-2.00598	down
Os09g0403300	217	136	110	1	62	50	8.66889	5.60677	4.75463	0.0623866	2.59546	2.13661	0.0070786	-2.00321	down
Os08g0477900	56	68	47	10	17	15	5.89822	7.44248	5.43196	1.23709	1.88632	1.69392	0.00656774	-2.00114	down
Os01g0909150	508	432	357	144	89	88	17.7691	14.8911	11.6773	5.08027	3.16037	3.16313	6.99821e-07	-1.99852	down
Os11g0591200	118	85	102	42	20	14	6.4757	4.76847	6.00243	2.55907	1.15792	0.824762	0.00128308	-1.99261	down
Os01g0361500	52	24	28	18	6	2	1.24534	0.574701	0.644462	0.417044	0.156614	0.0483474	0.0426695	-1.99248	down
Os11g0442900	1799	1504	1033	345	287	443	70.8322	60.2104	42.3659	14.0833	11.6633	18.0119	3.62543e-06	-1.99247	down
Os02g0634700	682	695	753	91	169	267	29.7798	30.1858	33.1593	4.15166	7.46788	11.7913	4.28841e-08	-1.99134	down
Os04g0229100	2047	2038	2182	219	642	688	111.89	112.666	123.733	12.1835	34.7568	37.1913	4.97743e-09	-1.99052	down
Os01g0546500	113	96	99	10	48	18	5.78947	5.00247	5.17321	0.565696	2.56292	0.962958	0.00113018	-1.98941	down
Os02g0738200	54	76	45	38	2	4	3.20717	4.58292	2.88036	2.57806	0.133803	0.259335	0.0137181	-1.98914	down
Os03g0371000	82	86	162	26	38	18	2.40085	2.31162	4.31816	0.775423	1.06982	0.541209	0.00880256	-1.98807	down
Os02g0828500	175	185	226	23	76	46	5.82821	6.65164	8.85324	0.573449	2.67479	1.50679	7.36905e-05	-1.98795	down
Os10g0137700	288	259	204	65	61	61	13.1697	11.771	9.15108	3.04196	2.92659	2.94405	2.07361e-05	-1.98615	down
Os01g0709100	323	455	451	9	152	143	6.16769	8.04803	8.17272	0.190431	2.93124	2.65911	3.25635e-06	-1.98465	down
Os10g0503100	68	57	56	11	21	13	1.46023	1.24425	1.70758	0.341211	0.805895	0.391431	0.00609068	-1.98398	down
Oryza_newGene_4993	70	69	53	21	12	15	3.00936	2.93174	2.22109	0.932248	0.529057	0.686839	0.00538912	-1.98378	down
Os01g0640000	2824	2360	1508	853	329	496	41.4233	38.0064	23.0173	20.0659	11.5988	13.7496	0.000153024	-1.98211	down
Os04g0379933	110	116	111	21	32	31	3.2477	3.2974	2.94772	0.626615	1.01641	0.965025	0.000905168	-1.98145	down
Os06g0260500	495	788	1021	284	146	149	29.5773	47.3078	64.6525	18.968	9.04206	9.38205	0.00106004	-1.97849	down
Os11g0116200	121	74	88	71	1	0	12.3899	7.22757	9.72078	8.25109	0.113904	0	0.0413091	-1.97827	down
Os08g0539600	222	206	173	26	74	50	9.44212	8.69483	7.02459	1.10969	3.22016	2.11056	7.19518e-05	-1.97567	down
Os02g0103800	113	149	110	17	29	47	5.78862	7.67988	5.72446	0.867038	1.46585	2.37095	0.000643355	-1.97561	down
Os01g0976200	1422	1037	623	257	257	260	83.743	61.4042	37.9275	15.9302	15.1946	16.0132	0.00305847	-1.97319	down
Oryza_newGene_7708	94	70	47	19	20	14	2.50752	2.03535	1.36249	0.580152	0.580865	0.411101	0.00428508	-1.97305	down
Os02g0503100	40	43	69	0	13	25	1.5102	1.75488	2.50285	1.79726e-07	0.491611	0.918376	0.0098987	-1.97237	down
Os07g0158300	140	165	195	10	66	49	5.95796	7.14095	8.45259	0.444018	2.81114	2.10749	0.000180093	-1.9708	down
Os05g0596500	64	66	47	34	4	7	3.56997	3.74434	2.74736	2.0877	0.247614	0.42714	0.00749463	-1.97034	down
Os01g0709000	260	268	276	7	106	88	12.3845	13.2937	13.7008	0.390225	5.18247	4.12322	1.47046e-05	-1.96941	down
Oryza_newGene_2335	150	133	89	39	30	25	8.25219	6.78817	4.74245	1.74043	1.5422	1.51449	0.000715262	-1.96657	down
Os06g0651100	100	86	82	33	18	17	5.61764	5.00401	4.80996	2.04454	1.04247	1.00251	0.00227974	-1.96405	down
Os12g0582666	18	29	36	5	3	13	0.992061	1.60472	2.12128	0.320825	0.18207	0.770332	0.043793	-1.96356	down
Oryza_newGene_4424	144	111	96	37	22	30	13.4345	10.1596	8.23987	4.40548	2.60023	3.30791	0.000915336	-1.96338	down
Oryza_newGene_996	82	58	50	15	25	8	4.43819	3.27314	2.85314	0.986921	1.35427	0.46434	0.00594058	-1.9618	down
Os03g0195475	126	144	138	21	43	39	3.775	4.37121	4.14738	0.656967	1.32461	1.18648	0.000490509	-1.96122	down
Os08g0197500	42	37	28	6	13	8	0.924993	0.817708	0.645973	0.165366	0.336294	0.208724	0.0246663	-1.96119	down
Os08g0101500	909	986	1070	168	284	298	41.2906	46.8646	53.0736	8.05759	13.1187	14.295	1.71969e-08	-1.95984	down
Os12g0175400	97	88	142	27	26	30	8.29414	7.64128	12.8396	2.56702	2.25254	2.71473	0.00118349	-1.95964	down
Os03g0773800	698	861	741	164	188	231	30.5883	38.0658	31.9947	6.62178	8.26889	9.89892	5.12168e-08	-1.95855	down
Os04g0524900	2238	1856	1332	483	354	543	59.393	49.2758	34.2876	12.2478	9.18562	13.794	9.45955e-07	-1.95669	down
Os06g0594650	136	221	137	20	42	63	12.3892	20.606	13.4729	2.0944	3.93618	6.00838	0.000218878	-1.95656	down
Os01g0154500	27	44	28	0	7	18	1.15715	1.90792	1.16855	0	0.333263	0.776257	0.0293674	-1.95617	down
Os02g0141400	78	84	47	11	20	22	4.12848	4.59691	2.73894	0.698086	1.12825	1.27282	0.00470858	-1.95442	down
Os07g0108100	57	32	33	7	13	11	2.38686	1.32642	1.2458	0.309683	0.571386	0.485583	0.0187885	-1.95329	down
Os04g0686800	39	37	19	0	12	12	2.3866	2.41898	1.24988	0	0.77889	0.79985	0.0322227	-1.95258	down
Os03g0239300	1176	1729	1341	306	468	306	106.954	165.08	132.646	31.851	47.7881	30.6585	8.85698e-09	-1.95146	down
Os11g0187500	363	339	289	75	84	94	13.6843	17.5251	15.0218	4.21245	3.85042	4.33453	5.99445e-06	-1.94879	down
Os02g0762200	85	74	53	9	20	25	4.38686	3.69932	2.79523	0.419127	1.02128	1.28249	0.00466454	-1.9478	down
Os06g0116400	109	75	94	10	19	42	8.59436	5.6932	7.801	0.824193	1.64123	3.45238	0.00213395	-1.94619	down
Os03g0751400	49	50	35	1	20	13	3.31425	3.49315	2.21377	0.0906977	1.44125	0.903209	0.0149228	-1.94616	down
Os05g0358100	120	178	279	51	47	50	19.2717	29.3775	48.3854	9.48603	7.82138	8.7567	0.00900963	-1.94463	down
Oryza_newGene_1458	107	115	103	11	24	48	4.49068	4.87429	4.34882	0.513531	1.02942	2.0778	0.00127784	-1.94456	down
Os07g0511400	514	346	685	260	94	46	41.0483	28.7742	58.5294	24.2158	7.55597	4.02197	0.00488322	-1.94153	down
Oryza_newGene_3837	41	21	20	3	8	10	2.97673	1.59877	1.42286	0.313248	0.753326	0.701229	0.047096	-1.94037	down
Os01g0660200	78	55	54	9	19	20	5.34689	3.80623	3.95232	0.681661	1.36104	1.44249	0.00687267	-1.9377	down
Os12g0160650	200	273	187	49	56	65	12.1048	16.5628	12.283	3.67862	3.80558	4.52289	6.57553e-05	-1.93486	down
Oryza_newGene_3804	426	384	247	103	77	93	15.9921	14.1593	9.23735	3.701	2.868	3.33426	4.99494e-06	-1.93449	down
Os06g0231050	2052	2166	2189	364	530	759	197.717	206.414	202.322	33.7777	51.9214	72.248	1.56183e-08	-1.93199	down
Os11g0631450	636	511	318	135	110	134	12.8159	10.2526	6.08695	2.90289	2.41318	2.90246	0.000321916	-1.93155	down
Oryza_newGene_2790	47	41	24	11	7	11	3.34563	3.7392	1.77917	0.814531	0.59345	0.789326	0.0252077	-1.93144	down
Os05g0515500	161	153	114	90	12	10	8.60303	8.26105	6.20194	4.92423	0.657778	0.56893	0.00183666	-1.9299	down
Oryza_newGene_4427	3805	2933	1918	902	542	806	232.836	169.466	112.6	57.6518	32.9239	49.1358	0.000400269	-1.92679	down
Os12g0631600	1074	907	687	152	382	156	58.6417	52.1359	37.955	8.84951	21.7992	9.47826	3.62543e-06	-1.92459	down
Os12g0148700	226	215	134	33	52	64	8.16526	7.56209	4.76852	1.00581	1.73638	2.73217	0.00014062	-1.92443	down
Os06g0168500	41	28	42	14	5	10	1.65338	1.10022	1.58385	0.569502	0.220479	0.409402	0.0268136	-1.92435	down
Os05g0119100	94	40	113	5	25	34	21.1424	9.13832	26.0233	1.26876	5.9024	8.00451	0.0413601	-1.9236	down
Os01g0264600	112	102	82	31	43	3	6.42571	5.96129	5.15894	2.02209	2.56858	0.185505	0.00204263	-1.92093	down
Os02g0151350	60	61	47	23	8	13	2.58989	2.69545	2.11355	1.0675	0.377032	0.598597	0.0102645	-1.91997	down
Os01g0705100	153	112	178	1	33	81	25.9103	19.0136	31.6585	0.242648	5.91745	14.6829	0.00154539	-1.91932	down
Os06g0254300	2419	2545	2538	809	622	529	425.943	444.565	467.458	177.531	109.447	100.592	2.77095e-08	-1.91898	down
Oryza_newGene_2304	214	204	124	55	0	87	5.50113	5.22621	2.97523	1.44366	0.000596909	2.34634	0.00204209	-1.91835	down
Os04g0550700	1066	935	640	253	173	264	44.8386	39.7253	26.6414	11.106	7.37125	11.3878	9.46048e-07	-1.91825	down
Os11g0118200	118	124	80	26	27	31	4.09934	4.29745	2.61684	0.950296	1.03202	1.1512	0.00159692	-1.91745	down
Os03g0188500	514	656	779	199	157	154	129.201	166.105	208.859	57.8806	42.1408	44.0648	2.25072e-07	-1.91653	down
Os03g0294600	79	92	46	34	14	9	3.30932	3.76141	1.77376	1.3821	0.607461	0.384237	0.00544368	-1.9157	down
Os06g0206900	40	32	24	2	7	16	3.6894	3.00365	2.33485	0.354269	0.467723	1.5691	0.0360154	-1.91518	down
Os08g0120600	513	732	661	388	49	67	35.7832	51.2911	48.9102	29.6107	3.45527	4.9409	0.000848655	-1.91404	down
Os07g0693100	2244	1880	1117	527	390	457	78.5603	67.0644	41.2248	19.4154	13.763	16.4844	0.000373864	-1.91307	down
Os06g0260250	59	80	104	31	16	17	3.62241	4.96578	6.75517	2.11065	1.01928	1.11355	0.00406594	-1.91077	down
Os01g0115100	49	58	37	22	9	7	2.2757	3.6075	2.16909	1.26929	0.561377	0.349569	0.01567	-1.90914	down
Os01g0677900	113	62	101	42	16	15	2.8077	1.54267	2.5961	1.1274	0.413618	0.397352	0.00289408	-1.90866	down
Os03g0143400	1666	1550	1189	326	385	447	36.4212	33.6537	24.4153	6.6126	8.28869	9.41784	1.99024e-08	-1.90594	down
Os02g0178700	384	485	520	67	178	119	29.9647	37.5857	39.7695	5.26823	13.8353	9.25315	1.35525e-06	-1.90588	down
Os11g0106083	94	64	69	27	16	17	4.92606	3.306	3.48908	1.34971	0.824661	0.863383	0.00502507	-1.90459	down
Os07g0531700	739	620	545	179	163	161	13.6204	11.2407	9.53935	2.99673	2.8127	2.95353	3.08694e-07	-1.90133	down
Oryza_newGene_323	295	244	224	87	53	62	8.66018	7.21921	6.46539	2.63028	1.60893	1.87952	4.38963e-05	-1.9013	down
Os09g0364800	1001	1183	1246	275	292	340	111.254	133.591	142.084	30.4362	31.9001	37.9508	3.30361e-08	-1.89863	down
Os09g0456800	228	210	197	83	30	56	9.07198	8.72653	8.37087	3.34709	1.20013	2.26306	0.000120133	-1.89656	down
Os02g0127300	41	29	20	14	4	6	12.0581	8.6595	6.22429	4.61264	1.34112	1.9533	0.0459297	-1.89614	down
Os02g0770500	82	66	51	22	12	19	2.618	2.13791	1.6946	0.742061	0.384455	0.630924	0.00748723	-1.89254	down
Os03g0388000	141	123	95	14	41	40	8.0091	7.51177	5.39516	0.830896	2.42437	2.3661	0.00125106	-1.89144	down
Oryza_newGene_5766	41	36	28	13	8	7	4.54344	3.73523	3.05944	1.42954	0.883592	0.730925	0.0331031	-1.89101	down
Os08g0475500	20	40	49	9	8	12	4.8653	9.83734	12.2454	2.31352	2.2339	3.20882	0.0303289	-1.89073	down
Os11g0559600	316	227	179	95	43	55	9.45692	6.90923	5.35648	2.92157	1.2711	1.54959	0.000164821	-1.88953	down
Os05g0219800	47	31	42	11	10	11	0.758544	0.495535	0.642928	0.179006	0.174408	0.176659	0.0249951	-1.88876	down
Os01g0849600	48	44	43	10	5	21	4.24216	4.11109	4.04544	0.990338	0.506282	1.92369	0.0192539	-1.88873	down
Os10g0565700	64	70	28	10	18	15	1.37167	1.57972	0.544859	0.212311	0.328545	0.341187	0.0132441	-1.88803	down
Os04g0480900	114	88	106	7	26	49	2.81206	1.91278	2.40157	0.210875	0.467534	0.960517	0.00218215	-1.88382	down
Os11g0115375	367	339	325	148	62	67	121.948	115.696	111.929	53.2053	22.0316	24.4661	1.0792e-05	-1.88338	down
Os02g0103850	268	375	336	43	75	143	22.999	31.9553	28.8055	3.89779	6.52061	12.5975	1.25657e-05	-1.88317	down
Os01g0956300	41	41	60	10	12	16	1.79378	1.86573	2.82685	0.501017	0.527928	0.746329	0.0174173	-1.88137	down
Os11g0239200	268	249	122	56	53	62	17.9684	16.8657	8.46735	3.90451	3.58791	4.30774	0.0026727	-1.88106	down
Os01g0789000	166	124	114	14	41	53	4.57228	3.4109	2.9873	0.396118	1.14417	1.47999	0.000899233	-1.87762	down
Os03g0410100	75	67	63	14	26	15	2.97526	2.71412	2.22587	0.619688	0.884938	0.639906	0.00728036	-1.87412	down
Os01g0245600	39	37	24	11	7	9	5.0244	4.90712	3.33546	1.72136	1.01419	1.2662	0.0390316	-1.87154	down
Os08g0538600	2163	2168	2354	703	452	653	78.7296	76.9561	81.7094	24.1132	16.3253	23.5639	5.44963e-08	-1.86974	down
Os05g0542500	801	510	424	102	148	219	60.6683	39.6376	33.8763	8.08196	11.1613	17.0328	0.00171258	-1.86491	down
Os09g0422550	56	31	31	10	7	15	1.3689	0.770818	0.776678	0.262624	0.184472	0.380441	0.0280998	-1.86476	down
Os12g0420200	243	298	290	18	73	133	16.1993	20.1188	19.9852	1.83018	4.03475	7.94109	3.56775e-05	-1.86476	down
Os09g0375600	51	45	29	17	7	10	1.87548	1.48793	0.849511	0.506524	0.614815	0.351934	0.0253397	-1.86429	down
Os02g0196850	7350	7547	6216	1626	1840	2253	2177.78	2423.04	2011.45	481.602	562.425	729.88	2.13563e-06	-1.86299	down
Oryza_newGene_6513	61	48	20	13	12	10	2.6317	1.44729	0.671337	0.767018	0.462418	0.254358	0.0448933	-1.86193	down
Os04g0201200	669	612	420	124	170	167	10.4888	9.50129	6.20469	1.88661	2.71311	2.57975	8.98708e-07	-1.8609	down
Os10g0557900	40	42	43	14	16	4	2.2801	2.45077	2.61196	0.919026	0.955238	0.247942	0.0252963	-1.85854	down
Os08g0417000	973	962	833	362	160	234	63.6196	65.061	59.435	26.0305	10.5413	16.4958	1.32315e-07	-1.85811	down
Oryza_newGene_3520	68	66	38	23	10	14	4.05163	3.90189	2.17552	1.38901	0.711723	0.742011	0.0126648	-1.85691	down
Os06g0687000	134	131	114	21	43	39	2.34272	2.34815	1.93875	0.382873	0.82027	0.762451	0.00132568	-1.85481	down
Os03g0589500	208	156	79	47	37	37	7.25241	5.23998	3.00764	1.39222	1.04326	1.1851	0.0186003	-1.85365	down
Os06g0308200	90	66	59	23	12	24	4.52677	3.30512	2.36661	1.18641	0.444787	0.904889	0.0075292	-1.84945	down
Os01g0848900	952	571	482	376	49	129	48.4322	30.4243	23.6618	18.9613	2.47917	6.60464	0.0233691	-1.8492	down
Os11g0121000	137	132	170	26	53	41	10.8986	10.2583	13.2672	2.00823	4.24883	3.20095	0.000816156	-1.84729	down
Os10g0125300	72	65	56	22	22	9	3.58265	2.64426	2.20937	1.3719	0.957059	1.04219	0.00984173	-1.8455	down
Os03g0356498	45	40	28	10	12	9	2.79578	1.82771	1.09722	0.415761	0.461828	0.35264	0.0324753	-1.84455	down
Oryza_newGene_4949	342	282	197	69	48	109	15.6265	12.8411	9.18069	3.38907	2.27386	5.17999	5.70314e-05	-1.84198	down
Os04g0473150	36	35	41	19	9	3	10.289	9.70502	10.8725	5.74555	3.01305	1.18246	0.0345289	-1.84191	down
Os10g0320201	55	35	33	15	7	12	8.82664	5.66017	5.40597	2.42428	1.18888	1.92562	0.0283235	-1.84054	down
Os12g0604600	236	205	132	58	54	46	3.7556	3.23218	1.91075	0.896884	0.84244	0.710237	0.000293811	-1.83895	down
Os06g0107700	240	317	288	63	51	119	13.7275	17.8559	16.0012	3.57061	2.92265	6.76725	4.5198e-05	-1.83848	down
Os01g0731150	144	123	78	25	36	34	16.6251	14.2679	9.38687	3.11637	4.21442	4.21746	0.0020481	-1.83761	down
Os03g0748300	95	95	116	3	33	48	5.67519	5.88511	7.54843	0.257903	2.03376	3.00338	0.00286688	-1.83699	down
Os01g0952500	288	351	342	159	53	61	9.89313	12.0124	11.2511	5.12007	1.79586	2.05145	2.408e-05	-1.83415	down
Os05g0176800	34	38	33	9	13	7	0.625048	0.75034	0.581244	0.150098	0.248468	0.123948	0.0390961	-1.8337	down
Os06g0294775	45	68	73	38	3	11	2.77306	4.18369	4.62586	2.54252	0.203179	0.72231	0.0121639	-1.83368	down
Oryza_newGene_5803	47	27	24	3	12	12	1.49404	0.880645	0.784228	0.128846	0.385973	0.39591	0.0443321	-1.83289	down
Os02g0588700	58	65	54	15	16	18	4.25591	4.92557	4.25168	1.23057	1.24496	1.43418	0.0128151	-1.83201	down
Os01g0243600	181	198	215	34	80	50	11.2774	12.9981	12.1131	3.05316	6.0909	3.96049	0.000250543	-1.8314	down
Os07g0207400	446	506	401	75	175	124	37.2728	42.1343	32.7885	6.38118	14.7089	10.4901	4.14643e-06	-1.82906	down
Oryza_newGene_204	140	176	137	51	33	42	10.202	12.5907	9.53728	3.66339	2.46888	3.05236	0.000867551	-1.82854	down
Os01g0858900	940	895	560	443	131	96	60.8071	58.5356	38.4265	32.4762	8.92678	6.87127	0.00157983	-1.82806	down
Os04g0530000	72	64	94	21	17	26	2.8931	3.13685	3.16848	1.44313	1.16385	1.20422	0.00698999	-1.82763	down
Oryza_newGene_4419	33	60	26	10	13	10	2.49665	4.44984	1.92373	0.852199	1.0609	0.827254	0.0309059	-1.82636	down
Os01g0959900	87	83	90	3	33	36	7.62624	7.3373	7.80853	0.351466	2.90946	3.14462	0.00489087	-1.82328	down
Os04g0689800	310	224	150	79	61	51	13.5998	9.6387	6.20684	4.01408	2.82278	2.4454	0.00209515	-1.82269	down
Os07g0560300	3062	3127	3588	217	1326	1167	118.255	122.505	147.103	9.3444	52.1903	47.4794	2.22488e-07	-1.82254	down
Os04g0450200	412	465	433	190	80	97	33.881	39.5279	39.1834	17.6155	6.65416	7.99193	6.24239e-06	-1.82238	down
Oryza_newGene_6202	39	42	30	12	13	6	1.34531	1.45322	1.01477	0.398631	0.470081	0.207723	0.0367058	-1.81978	down
Oryza_newGene_4271	111	132	54	33	27	23	10.4707	13.1999	5.84644	2.54141	3.00746	2.62189	0.0100484	-1.81942	down
Os02g0713900	208	268	269	39	70	99	7.50822	11.1823	10.2752	1.64993	2.34794	3.67996	0.000100687	-1.81677	down
Os07g0582450	266	216	278	156	22	37	13.6917	11.3006	15.0927	8.63649	1.19726	1.96905	0.000429337	-1.81671	down
Os08g0266700	238	132	114	55	30	51	4.33374	2.35965	1.9513	0.960324	0.54476	0.905704	0.0152101	-1.81571	down
Os01g0953500	133	168	160	43	57	29	6.06436	7.64471	7.42943	2.11433	2.69563	1.39689	0.000859085	-1.81563	down
Os01g0180700	263	216	167	50	61	70	7.20306	5.82452	4.30206	1.31948	1.67472	1.90239	0.000205447	-1.81395	down
Os03g0200200	2198	2312	2939	320	910	852	171.95	185.491	246.597	26.9284	72.6948	69.8664	1.47576e-07	-1.81348	down
Os03g0293100	129	131	140	9	47	56	11.8522	12.29	13.7527	0.928967	4.38058	5.41054	0.0014522	-1.80886	down
Os12g0160200	169	147	118	23	54	45	18.6594	16.8545	13.1123	2.65422	5.17441	4.85822	0.00112232	-1.80526	down
Os04g0127800	494	430	316	120	121	109	8.23044	7.09183	4.97436	1.92703	2.00151	1.75893	9.1955e-06	-1.80478	down
Os01g0654400	312	190	159	9	36	141	54.3984	34.2667	29.4974	1.70355	6.39826	25.5643	0.0449999	-1.80446	down
Os01g0179800	263	300	306	65	98	82	10.0564	10.3112	11.608	2.56741	3.43963	3.27804	5.36617e-05	-1.80391	down
Os01g0723000	157	189	112	38	67	24	4.11777	4.9429	3.01978	1.04467	1.76409	0.652694	0.000938704	-1.80301	down
Os12g0438400	36	70	69	39	6	5	2.20183	3.83862	3.70675	1.94202	0.34934	0.283198	0.0383415	-1.80223	down
Os03g0371600	2395	2881	2948	831	669	828	206.871	277.612	293.999	78.4243	55.1877	70.1874	2.42208e-07	-1.80222	down
Os02g0185200	266	333	336	140	57	69	11.1989	13.9672	14.019	6.02182	2.45101	2.9542	4.27711e-05	-1.80059	down
Os02g0120100	326	259	154	98	56	56	8.56852	6.7258	3.8333	2.46727	1.48992	1.45271	0.00305658	-1.79936	down
Os04g0346900	212	154	137	63	42	38	6.1456	4.3314	3.95268	1.79804	1.18735	1.3456	0.000717765	-1.79839	down
Os02g0197600	1148	1207	1200	26	421	556	81.1714	85.5902	86.3635	1.97391	30.1701	41.3576	5.23361e-07	-1.79626	down
Os01g0279100	370	373	378	29	158	130	15.138	14.3717	14.6805	1.14683	7.28795	5.16022	1.55486e-05	-1.79356	down
Os01g0369200	2469	2180	1561	689	567	513	48.141	42.0089	28.6304	12.911	11.1635	9.83813	1.77998e-07	-1.79309	down
Oryza_newGene_4304	141	115	74	34	33	27	12.0008	9.58945	7.24826	3.92773	3.39432	2.47064	0.00314889	-1.79189	down
Os03g0685000	57	81	71	1	36	22	4.35742	6.11739	5.69747	0.0998413	2.74846	1.73411	0.00972046	-1.79168	down
Os09g0255400	33	49	40	22	5	8	1.89782	2.48492	2.04014	1.17938	0.287291	0.529896	0.0346351	-1.79165	down
Os09g0419200	78	84	81	16	35	18	5.00581	5.62848	5.46443	0.99789	2.2543	1.17951	0.00702093	-1.79101	down
Os09g0132900	31	44	71	25	8	9	2.02919	3.01581	4.98027	1.7254	0.585296	0.65168	0.0390142	-1.78791	down
Os06g0543500	683	604	415	212	154	121	43.9821	39.3765	28.2592	15.0514	10.1486	8.19368	4.08811e-06	-1.78788	down
Os06g0651200	259	136	143	42	44	68	30.6164	17.1565	18.6091	5.05575	5.25431	8.15411	0.00834169	-1.78484	down
Os02g0817600	659	966	936	73	351	307	29.7326	43.8401	42.023	3.27745	15.643	13.6471	1.2487e-05	-1.78014	down
Os02g0678200	100	103	91	50	20	15	2.09626	2.23769	1.77819	1.02772	0.490747	0.351164	0.00492747	-1.77855	down
Os03g0339900	157	176	163	62	35	46	2.77801	3.03012	2.66163	0.952376	0.699322	0.832824	0.000882759	-1.77833	down
Os03g0852400	338	234	203	82	81	60	30.6481	21.7671	19.2991	7.26477	6.89624	5.20056	0.000123574	-1.778	down
Os06g0128600	2066	2246	1825	930	352	494	63.3781	69.2429	56.6852	32.0214	11.3511	16.8678	2.5665e-07	-1.77578	down
Os08g0482300	6143	6010	5393	1702	1535	1821	1121.33	1104.19	1059.13	368.357	293.85	371.942	3.81393e-06	-1.7751	down
Os05g0540300	725	566	459	187	163	156	16.867	13.1421	10.2469	4.145	3.75304	3.59079	2.81539e-06	-1.77141	down
Os07g0171100	153	178	183	18	54	76	5.92668	6.94399	6.93607	0.658765	1.99204	2.87586	0.000750634	-1.77025	down
Os07g0258400	157	120	107	38	44	29	4.17962	3.38426	3.09306	1.03255	1.25579	0.977877	0.00224419	-1.77013	down
Os04g0591900	204	145	107	51	43	38	9.76362	7.06208	5.3674	2.58051	2.09338	1.84217	0.00125848	-1.77012	down
Os01g0940000	51	50	36	25	4	11	1.19062	1.09398	0.886677	0.630175	0.0612799	0.238394	0.0301911	-1.76711	down
Os08g0192950	288	272	229	53	94	81	14.606	13.227	10.5892	2.58038	4.76029	4.06724	0.000119961	-1.76706	down
Os09g0456850	271	230	331	98	65	79	20.7602	18.0227	27.0258	8.10641	5.05955	6.33888	0.000102591	-1.76569	down
Os11g0167300	350	325	214	46	99	112	5.71831	5.25969	3.31259	0.736071	1.64025	1.83977	6.86038e-05	-1.76504	down
Os02g0197125	39	49	43	11	17	10	6.10999	8.00184	7.22547	2.0035	2.85991	1.5262	0.0318286	-1.76229	down
Os03g0397600	85	55	62	30	16	13	5.16841	3.36832	4.06957	2.13123	1.03002	0.881411	0.0133181	-1.76213	down
Os04g0630400	47	50	40	17	7	16	2.45937	2.77582	2.26703	0.993257	0.424208	0.934268	0.0301564	-1.76071	down
Os01g0922700	38	42	34	3	17	13	5.80345	5.26021	5.26048	0.140011	1.2617	0.784416	0.0413646	-1.75896	down
Os03g0265900	2155	2531	2164	786	483	731	211.391	249.585	216.256	74.2174	45.3106	68.6276	3.70735e-07	-1.75885	down
Os07g0692800	324	278	279	93	109	55	9.42945	7.61412	5.98668	2.38802	2.57832	1.87091	8.14379e-05	-1.75715	down
Oryza_newGene_3657	534	532	284	181	99	115	18.8071	18.775	10.2872	6.97032	3.65143	4.26072	0.000954528	-1.75668	down
Oryza_newGene_4442	71	55	72	17	0	41	2.18899	1.68124	2.07373	0.503602	0.0200522	1.20635	0.0142421	-1.75654	down
Os04g0457500	1652	1888	2019	645	542	438	60.9458	70.1529	79.7041	23.3298	19.6126	15.7507	2.97707e-07	-1.75636	down
Os06g0543400	266	271	164	85	67	53	11.9836	12.337	7.84618	4.23917	3.12415	2.55079	0.000238691	-1.75528	down
Os12g0266401	80	80	40	45	8	6	6.07112	6.17441	3.16261	3.65111	0.680365	0.48787	0.0476343	-1.75468	down
Os11g0115400	379	395	379	201	63	76	47.4371	49.9157	47.8507	26.4584	8.62359	9.6482	2.68477e-05	-1.75108	down
Os03g0223301	53	49	44	23	9	11	2.01709	1.94005	1.75019	0.951014	0.386896	0.444974	0.0278399	-1.75096	down
Oryza_newGene_2821	123	111	111	25	35	41	4.09744	2.91828	2.41001	0.784528	0.782116	0.866425	0.00348435	-1.75012	down
Os07g0231900	133	90	94	31	33	29	3.76511	2.61682	2.56283	0.819542	0.937548	0.828124	0.00450465	-1.7496	down
Os06g0229800	387	483	447	67	140	178	8.79174	11.1256	10.366	1.56769	3.1477	4.04922	1.24931e-05	-1.74949	down
Os10g0126600	30	31	48	9	14	9	1.21975	1.19344	1.83565	0.355505	0.59968	0.370113	0.0480534	-1.74645	down
Os01g0143900	104	81	120	40	28	22	20.1746	15.5674	23.3329	8.30559	5.55491	4.45601	0.00522412	-1.74544	down
Os12g0467200	143	115	88	30	45	27	4.26178	3.43165	2.61197	0.928898	1.39646	0.855108	0.00366541	-1.73948	down
Os09g0542800	106	98	105	21	43	27	3.58789	3.31186	3.50205	0.721727	1.47598	0.906972	0.00496622	-1.73928	down
Os04g0514400	129	116	109	9	49	46	4.89021	4.68669	4.30168	0.311538	1.83584	1.72379	0.00331945	-1.73875	down
Os01g0130000	328	302	221	187	24	43	12.8529	12.0951	8.24845	7.24772	0.942741	1.70907	0.00477565	-1.73852	down
Os09g0419500	199	155	81	50	47	32	9.10791	7.25282	3.85173	2.24328	2.08618	1.49068	0.0163351	-1.73404	down
Os06g0246500	72	35	58	11	13	25	3.26735	1.61001	2.65414	0.553361	0.600776	1.17791	0.0228083	-1.73163	down
Os06g0196700	2955	3227	2916	1157	597	958	35.1383	37.7515	32.9057	13.2647	7.18826	11.2747	1.01713e-06	-1.73037	down
Os02g0506600	563	681	755	303	161	134	82.4878	105.878	125.828	51.2576	25.4529	21.7793	3.1579e-06	-1.72699	down
Os10g0150200	41	66	48	9	19	18	4.39646	7.06277	4.97378	0.984723	2.11359	2.03015	0.0257101	-1.72669	down
Os02g0556000	66	76	83	15	22	30	2.08681	2.43759	2.74117	0.536898	0.747408	1.02354	0.0118209	-1.7252	down
Os08g0545300	3432	3966	3946	907	1187	1286	280.62	326.161	332.766	78.5224	98.4658	109.475	1.77978e-06	-1.72494	down
Os03g0790551	74	78	93	19	29	25	2.29246	2.40201	2.82007	0.633807	0.932447	0.816128	0.00968527	-1.7245	down
Os03g0131825	54	50	40	18	18	7	7.70463	7.22882	5.9724	3.01541	2.78908	1.11318	0.0307999	-1.72449	down
Os07g0687900	18330	13394	12668	928	3769	8500	949.26	701.967	671.377	48.6912	194.369	452.134	0.00133716	-1.72435	down
Os02g0484200	394	461	824	95	196	210	19.6832	23.2039	43.402	5.2771	10.0616	11.0153	0.0225358	-1.72158	down
Os03g0625933	356	281	201	97	71	83	10.611	9.52836	9.69439	3.23643	2.2519	3.00679	0.0001473	-1.72135	down
Os01g0731100	208	188	153	65	48	52	14.4839	13.372	11.4807	4.93713	3.54584	3.76989	0.000921982	-1.71655	down
Os01g0357200	155	173	94	50	38	39	29.4428	30.0047	16.4214	9.56112	7.0456	7.23324	0.00240149	-1.71344	down
Os03g0124000	57	33	56	14	12	18	1.65914	0.985261	1.68372	0.454926	0.321586	0.551478	0.0314728	-1.71272	down
Os08g0472800	1234	1359	1276	434	389	345	64.221	63.361	66.1573	21.2537	18.321	17.9312	6.31624e-07	-1.70896	down
Os01g0172100	420	444	475	257	78	72	19.6213	20.8535	22.4603	12.3795	3.76542	3.46053	2.26719e-05	-1.70855	down
Oryza_newGene_5822	599	480	319	126	112	184	63.9929	51.3879	35.8654	15.1297	12.5116	21.0251	0.00052705	-1.70793	down
Os08g0138700	306	317	298	71	85	122	9.29057	9.53042	8.54155	2.17438	2.62572	3.68127	0.000106944	-1.70656	down
Os04g0539000	61	101	94	5	29	43	3.31374	5.45358	5.08751	0.252747	1.44395	2.34512	0.00932612	-1.70505	down
Os01g0970700	120	147	149	82	20	25	7.08554	8.52771	8.57269	4.89167	1.22179	1.46951	0.00286617	-1.7029	down
Os03g0269900	668	595	560	122	204	226	27.8224	26.7423	26.6457	5.74767	8.46804	10.3331	5.7803e-06	-1.70029	down
Os01g0660800	186	162	87	42	48	42	20.1258	17.5979	9.87998	5.09135	5.38524	4.84793	0.00371402	-1.69889	down
Os10g0360175	133	116	95	90	6	10	7.07677	6.28953	5.48021	5.36069	0.362014	0.57652	0.0333168	-1.69643	down
Os07g0232800	142	147	175	118	19	6	8.80521	9.85035	11.3919	7.50835	1.29637	0.432839	0.0181426	-1.69498	down
Oryza_newGene_2769	84	62	51	10	20	30	5.41582	3.92498	3.09584	0.683025	1.38575	2.01709	0.0183941	-1.69097	down
Os02g0226801	97	87	114	23	28	40	10.3986	9.78553	13.6089	2.84979	3.07329	4.50995	0.00725161	-1.69059	down
Os06g0142800	392	370	262	63	132	117	15.9126	14.6974	10.4316	2.45046	5.50524	5.45249	7.60546e-05	-1.68935	down
Os02g0653400	2667	3083	3598	797	1093	968	130.685	155.531	187.447	41.4946	53.8143	48.7539	1.94516e-06	-1.68794	down
Os06g0229900	334	430	415	42	163	154	25.9954	33.3164	33.5224	3.62301	13.0804	12.6116	3.99999e-05	-1.68784	down
Os12g0615900	338	290	252	75	103	91	25.508	23.4215	18.702	5.44345	7.36487	6.70585	0.000154964	-1.68782	down
Os09g0432300	55	40	39	9	12	20	6.48258	4.87573	4.82999	1.1124	1.39286	2.46795	0.0400701	-1.68669	down
Os05g0468500	4531	3833	2542	1297	937	1112	260.465	221.824	145.381	76.2634	53.5592	67.4896	8.53882e-05	-1.68655	down
Os08g0192900	2017	1819	1467	349	676	596	50.5176	45.658	35.6691	8.23458	16.3663	14.388	8.27076e-07	-1.68543	down
Os07g0553800	144	205	90	50	35	50	13.8345	20.1694	9.33982	5.42813	3.47729	5.15031	0.0111754	-1.6815	down
Os03g0166000	710	642	599	127	263	209	27.6835	25.4534	23.1975	4.58412	10.0646	7.86584	5.7803e-06	-1.67895	down
Os02g0319100	250	194	154	75	56	54	3.94792	2.98162	2.25847	1.14707	0.901358	0.853774	0.000909624	-1.67511	down
Os01g0723025	2952	2546	1585	486	1050	645	85.7355	73.78	47.0522	14.7503	30.7522	19.2436	0.000994544	-1.67369	down
Oryza_newGene_6291	259	254	141	92	31	80	7.4864	7.33996	3.85168	2.7252	0.962291	2.4378	0.00215713	-1.67294	down
Oryza_newGene_3811	1776	1465	1100	425	427	491	57.6465	47.7854	37.2558	14.8225	14.1765	16.5245	1.50859e-06	-1.67228	down
Os07g0517600	78	103	115	10	53	28	3.43579	4.90244	5.66741	0.495653	2.61879	1.45028	0.00773396	-1.67218	down
Oryza_newGene_954	259	186	119	71	55	49	14.4365	10.3779	6.70756	4.14273	3.14792	2.82199	0.00792425	-1.67042	down
Os02g0221100	55	74	53	45	6	6	1.73615	2.34752	1.89646	1.59218	0.217622	0.209726	0.0256644	-1.66981	down
Os12g0163200	634	570	463	160	191	166	11.9741	10.5613	8.01461	2.94841	3.60698	3.08636	1.28902e-05	-1.66778	down
Os05g0295900	331	331	222	70	107	97	5.60299	5.4923	3.52183	1.16525	1.84762	1.63608	0.000183194	-1.66636	down
Os01g0705000	143	133	120	30	39	54	8.40839	8.17307	7.58765	1.91541	2.34164	3.44391	0.00388721	-1.66484	down
Os05g0572000	293	245	151	146	42	28	23.3769	19.5373	12.5658	13.0194	3.50333	2.44218	0.0224189	-1.66433	down
Os03g0370500	629	443	366	43	205	197	16.6949	11.8427	9.61929	1.09722	5.31837	5.13344	0.00256084	-1.66425	down
Os05g0513800	225	246	426	110	80	90	12.4093	13.5782	22.1517	5.68027	4.11729	4.43042	0.00793094	-1.66351	down
Os11g0463600	179	137	103	50	45	36	11.2715	8.8245	7.12485	3.19692	2.83552	2.48656	0.00348435	-1.65853	down
Os11g0488900	70	89	120	19	35	33	4.66886	6.74833	8.71845	1.52664	2.53123	2.37612	0.0098987	-1.65785	down
Os02g0284800	90	112	105	30	35	31	12.5406	15.7846	15.2384	4.66932	4.99764	4.63984	0.00808772	-1.65599	down
Os05g0502700	155	150	75	43	31	45	11.1038	11.7003	5.6382	3.13912	2.07087	3.3049	0.00471253	-1.6559	down
Os01g0225550	181	101	83	18	35	61	12.4921	7.0917	5.87692	1.35264	2.4319	4.44622	0.0495714	-1.65521	down
Os11g0546401	54	52	54	9	18	23	3.85104	3.93013	4.12349	0.69334	1.33769	1.79669	0.0321446	-1.65397	down
Os01g0750300	592	628	644	62	186	334	15.791	16.8464	16.0156	1.7149	5.40147	10.1153	9.39916e-06	-1.65377	down
Os08g0411200	83	68	60	17	31	18	3.42007	2.80663	2.29262	0.667078	1.3017	0.728351	0.0189025	-1.65281	down
Os06g0274200	568	516	416	95	205	169	54.2447	49.1741	39.6371	10.1195	19.137	18.1666	2.26719e-05	-1.65216	down
Os04g0659100	411	454	420	54	131	217	10.7531	12.0836	10.8855	1.41917	3.52283	5.83974	4.29538e-05	-1.65133	down
Os11g0220400	240	190	174	34	86	69	3.39007	3.09936	2.31281	0.571204	1.24737	1.01745	0.000985817	-1.65055	down
Os12g0612500	47	44	37	6	22	12	1.79469	1.76093	1.31666	0.294805	0.821198	0.465012	0.0482756	-1.64984	down
Os01g0170900	58	76	82	21	24	23	5.47111	7.21865	8.02226	2.2079	2.42691	2.39967	0.0187877	-1.64666	down
Os12g0414900	223	191	118	69	45	54	11.8643	9.49358	5.02827	3.43466	2.04736	3.89711	0.00174877	-1.64557	down
Oryza_newGene_2171	702	581	417	247	124	167	17.3461	14.3143	9.67141	6.31959	3.32117	4.39231	7.99599e-05	-1.64463	down
Os08g0425200	88	100	108	15	40	38	6.01519	6.796	7.22652	1.16731	2.71181	2.51768	0.00912197	-1.64456	down
Oryza_newGene_283	224	281	155	94	46	69	17.6506	21.9355	10.7257	8.61581	3.75603	7.06015	0.000814729	-1.64255	down
Os11g0120100	288	320	290	176	56	54	17.4444	19.4493	17.6833	10.7632	3.4127	3.28375	0.0002486	-1.64028	down
Os07g0638100	3335	3606	4280	1295	1071	1189	119.962	134.04	168.572	52.3089	39.3979	45.946	6.69909e-06	-1.64018	down
Os09g0355400	33	44	63	2	27	15	0.41277	0.658026	0.857778	0.04255	0.384976	0.242212	0.0424947	-1.63884	down
Os02g0227100	136	89	143	94	10	14	12.3978	8.3827	12.5637	7.58117	0.923303	0.988192	0.0470458	-1.63877	down
Os06g0651300	51	30	61	13	17	15	1.76806	1.58955	1.87016	0.694939	0.429949	0.986186	0.043198	-1.63817	down
Os02g0617600	754	700	507	160	255	205	14.008	13.1056	8.36747	2.4526	4.09043	3.20672	9.90972e-06	-1.63774	down
Os08g0200300	1716	1852	1708	207	608	851	199.497	216.764	199.248	23.8607	69.6137	99.6624	1.77971e-06	-1.63703	down
Os08g0126700	137	114	71	29	37	36	3.12159	2.55589	1.58467	0.676126	0.78124	0.750904	0.00796048	-1.63633	down
Os09g0505000	58	79	96	19	12	43	5.69918	8.14663	10.5542	2.1314	1.17524	4.31278	0.0169738	-1.63582	down
Os01g0597400	886	695	452	202	190	255	30.5709	24.8441	15.7319	9.43236	9.07228	11.5836	0.00147143	-1.63158	down
Os04g0619900	883	1000	855	116	356	396	39.0578	43.0778	35.5562	5.9943	15.643	18.5195	3.6715e-06	-1.63066	down
Os02g0755500	162	170	151	46	48	60	7.96199	7.34377	6.39992	1.74476	2.18115	4.13448	0.00265949	-1.62846	down
Os02g0621850	2857	2165	1864	203	775	1210	248.518	192.448	172.913	19.8294	71.5207	114.68	0.000946498	-1.62763	down
Os03g0708900	219	194	180	33	90	66	7.3669	6.52789	5.88336	1.10724	3.09019	2.25317	0.00129863	-1.62346	down
Os05g0331200	1730	1546	1147	580	384	456	43.3819	38.3725	27.0584	13.966	9.74639	11.3408	2.45481e-06	-1.62189	down
Os04g0639200	167	178	176	53	49	65	8.21502	9.06275	8.90044	2.76089	2.5126	3.30743	0.00218273	-1.6218	down
Os04g0442700	69	65	40	30	15	11	11.5939	10.9554	7.02361	5.60393	2.69985	2.06064	0.0325389	-1.62137	down
Os05g0563000	133	138	123	21	43	62	6.52005	6.82932	6.16867	1.20636	2.17977	3.20226	0.0050636	-1.6202	down
Os04g0459500	866	1056	964	142	321	460	49.3484	59.7983	57.0069	8.61362	17.7882	26.2165	3.88644e-06	-1.61954	down
Os04g0418500	798	744	751	471	119	152	41.6479	40.3016	43.2055	27.7719	6.40633	8.61467	2.39997e-05	-1.61881	down
Os09g0326100	266	249	251	37	141	67	5.44602	5.04866	5.04325	0.770653	2.90501	1.39025	0.00050108	-1.61634	down
Os04g0379900	6455	7372	7959	1524	2372	3111	252.026	285.089	296.497	56.9647	92.2546	119.218	6.30447e-05	-1.61369	down
Os10g0492900	2671	2001	1711	651	554	856	100.354	77.1504	67.4162	25.2347	21.0405	32.4424	7.4815e-06	-1.6117	down
Os12g0611300	135	166	149	43	60	42	5.42684	6.8028	6.40547	1.97685	2.51034	1.82146	0.00368411	-1.61145	down
Os05g0552100	627	573	518	443	44	74	10.6771	9.61361	8.33604	7.21993	0.758779	1.22953	0.01703	-1.61095	down
Os04g0136700	205	207	180	55	70	66	16.2791	16.4141	15.2108	4.46322	5.49379	5.32549	0.00149817	-1.61025	down
Oryza_newGene_5144	170	110	87	57	32	30	6.42946	3.50427	3.91826	2.1747	0.930938	1.00893	0.00910234	-1.61003	down
Os05g0518750	114	135	120	23	35	61	13.1899	15.3823	13.4905	2.87442	4.19905	7.45249	0.00650211	-1.60937	down
Os01g0221000	141	154	196	58	45	56	24.5783	27.7289	36.4501	10.5526	7.67127	9.83683	0.00292939	-1.60905	down
Os03g0141800	226	157	138	73	43	53	6.13183	4.00559	3.8	1.93801	0.988153	1.44506	0.00246633	-1.60852	down
Os11g0595200	113	133	118	38	33	47	7.17557	8.56748	7.95699	2.77538	2.2586	3.24248	0.00703984	-1.6055	down
Os03g0185400	69	64	58	23	21	18	4.2226	3.9337	3.7155	1.61539	1.38186	1.2611	0.0287897	-1.60428	down
Os12g0119800	719	710	699	462	106	128	63.7411	63.1584	63.2467	42.2444	9.42335	11.5808	0.000167481	-1.6042	down
Os09g0469900	218	237	161	69	57	74	6.84128	7.44741	4.90355	2.13788	1.81373	2.30808	0.00139362	-1.60334	down
Os06g0643700	339	401	364	231	60	70	15.6018	19.107	18.2432	10.3634	2.76294	3.43782	0.000157468	-1.6033	down
Oryza_newGene_2369	224	171	107	57	51	55	5.69995	4.37161	2.78677	1.62437	1.38014	1.52236	0.00479451	-1.6033	down
Os08g0562600	2540	2245	3071	821	689	1046	83.928	76.597	100.944	28.3574	23.7344	36.6443	5.66669e-06	-1.60164	down
Os12g0105200	169	178	186	52	74	47	11.2115	12.8324	12.8348	3.15167	6.11504	2.68719	0.00229578	-1.60134	down
Os04g0688600	75	99	66	29	33	16	2.43468	3.24706	2.17737	0.966561	1.10388	0.542056	0.0186982	-1.60017	down
Os02g0103900	214	244	251	54	113	63	5.19842	6.48035	5.98198	1.55995	2.87444	1.55878	0.000813961	-1.59929	down
Os12g0583700	173	202	133	131	31	5	10.6017	12.9857	8.7673	9.01371	2.04168	0.338905	0.0398582	-1.5985	down
Os07g0185900	3447	3390	3027	944	899	1377	553.204	557.283	511.002	161.466	146.574	226.62	9.32679e-06	-1.59492	down
Os03g0679700	2377	2532	2530	762	887	780	43.7044	49.7062	47.0566	15.4001	17.2209	16.8921	5.63641e-06	-1.59393	down
Os11g0422100	129	140	104	46	44	32	7.95399	8.40956	6.49155	3.23153	2.98152	1.91268	0.00711969	-1.59256	down
Oryza_newGene_370	62	45	46	15	21	14	8.36832	5.60335	5.04277	2.597	3.1255	2.18027	0.044511	-1.59194	down
Oryza_newGene_5682	947	934	604	344	179	292	89.9609	88.6666	59.8648	36.304	17.7452	29.6709	2.1847e-05	-1.59189	down
Os06g0103200	535	470	346	300	70	76	24.1689	21.898	16.6309	14.3217	3.1869	3.55144	0.0065255	-1.59049	down
Os03g0595300	117	146	143	41	36	56	13.0258	16.4214	15.929	4.46038	3.95329	6.24548	0.00576423	-1.59035	down
Os06g0600301	287	257	236	74	114	67	20.4506	18.737	15.7654	5.55167	6.79012	4.46024	0.000616612	-1.59027	down
Os01g0157800	72	81	55	19	27	22	5.49961	6.84608	4.39765	0.954945	2.13215	1.89697	0.025661	-1.58986	down
Os04g0629100	215	206	174	61	71	63	6.17757	5.81411	4.67706	1.75951	2.08639	1.83073	0.00174094	-1.58834	down
Os08g0376400	469	414	339	178	114	110	268.557	239.69	201.047	111.949	71.4449	70.7933	0.000116573	-1.58764	down
Os10g0561800	631	694	744	406	108	170	40.0534	44.8962	50.2244	27.6487	6.94947	11.4656	1.94174e-05	-1.58685	down
Oryza_newGene_6951	240	290	227	171	0	80	5.29966	6.38758	4.74711	3.74057	2.7501e-05	1.8081	0.00757295	-1.58658	down
Os03g0184000	3172	3425	2970	1698	614	846	72.1775	76.7629	62.4313	37.0932	14.046	19.2819	1.10964e-05	-1.58651	down
Os03g0300300	310	313	264	41	128	121	7.45936	7.42027	6.00603	0.958169	3.02365	2.87119	0.000370983	-1.58601	down
Os09g0491772	714	624	471	188	205	201	16.1705	14.0055	10.2655	4.12249	4.71754	4.54867	2.66689e-05	-1.58588	down
Os04g0147600	101	142	126	34	57	30	8.47156	11.5933	10.3823	3.1368	5.02915	2.61545	0.00746675	-1.58473	down
Oryza_newGene_6357	143	147	110	56	31	45	12.1179	12.3258	9.59843	5.25821	3.98803	3.52355	0.00639268	-1.58302	down
Oryza_newGene_7112	465	380	345	156	86	152	55.3976	42.813	39.3622	19.0603	10.671	21.9019	0.000141598	-1.57842	down
Os12g0528801	95	48	53	30	21	14	61.531	31.4696	33.4047	20.6733	15.5381	10.1691	0.0312687	-1.57706	down
Os09g0506450	172	399	405	125	97	101	4.36931	10.4729	10.3934	2.70016	2.53018	2.67662	0.0234507	-1.57688	down
Os02g0508100	401	375	415	50	169	173	61.9273	60.1261	67.0496	7.94492	26.8687	28.4939	0.000128356	-1.57683	down
Os02g0553200	345	359	300	104	94	134	13.9938	12.5199	8.93324	4.10545	2.76552	5.26339	0.000265822	-1.57658	down
Os02g0621800	12452	9479	8540	756	3504	5788	418.741	327.952	308.633	27.851	121.288	206.447	0.00180498	-1.57381	down
Oryza_newGene_3595	58	55	43	30	10	12	1.18859	1.09512	0.834585	0.582828	0.218577	0.241501	0.0479996	-1.57344	down
Os07g0564500	1316	1319	963	604	330	264	44.5501	47.7286	34.655	23.194	12.0455	9.89831	6.3245e-06	-1.57161	down
Os08g0128200	209	260	246	62	73	102	7.051	8.68937	8.08754	2.02987	2.49278	3.5247	0.00101297	-1.57146	down
Os04g0650750	101	92	97	19	41	36	59.4191	55.252	59.2838	12.1808	25.4706	23.1771	0.0142421	-1.57038	down
Os10g0415300	117	89	87	17	40	40	2.52215	2.09065	1.79223	0.427213	0.95981	0.860557	0.0139075	-1.56994	down
Os08g0326600	2218	1881	1546	505	716	653	57.5639	48.7239	38.2912	12.7693	18.8261	16.9458	5.87401e-06	-1.56845	down
Os10g0492400	766	672	679	431	126	152	22.9512	20.5405	22.1262	14.5163	3.98985	4.90862	2.30564e-05	-1.56831	down
Os02g0809500	216	217	312	38	109	100	4.6253	4.59467	6.22981	0.800945	2.41486	2.14571	0.000873612	-1.56741	down
Os01g0281100	199	173	215	82	70	44	8.10678	6.65561	8.46717	3.45461	2.8326	1.82334	0.00222235	-1.56526	down
Os03g0297600	1361	1418	1410	649	271	482	102.021	109.132	113.432	54.6017	21.1728	39.3124	6.3245e-06	-1.56494	down
Os11g0707000	976	997	1061	120	346	543	34.2224	38.544	63.1384	4.21569	11.6346	19.1879	7.94611e-06	-1.56284	down
Os06g0624900	134	154	130	104	15	22	6.40501	7.25024	5.88412	4.2816	0.839933	1.06679	0.00931597	-1.56186	down
Os01g0111900	1369	1630	1464	640	451	403	128.729	155.555	143.534	67.2042	44.155	40.6569	6.29609e-06	-1.56168	down
Os05g0404400	55	49	58	7	16	31	2.70384	2.40396	2.72463	0.388799	0.82687	1.54307	0.0448933	-1.56087	down
Os01g0102300	73	63	82	27	22	24	6.63513	5.36662	7.54297	2.51687	2.06176	2.26614	0.0272919	-1.5608	down
Os02g0793600	68	56	67	25	19	20	3.39167	2.68163	3.11138	1.21417	0.977285	1.00425	0.0346351	-1.56034	down
Os06g0180666	91	120	79	29	37	31	9.79293	11.8439	8.42367	3.37342	4.16932	3.55483	0.0153778	-1.55736	down
Os02g0108100	950	1049	895	566	181	229	38.661	43.2535	38.491	23.7176	7.40648	9.93163	1.17982e-05	-1.55678	down
Os08g0493100	281	275	183	119	67	63	11.8846	10.9011	6.96558	5.07719	2.78925	2.55993	0.00109639	-1.55373	down
Os11g0184900	198	146	133	34	49	77	6.74465	5.0415	4.59457	1.25518	1.73945	2.98224	0.00447869	-1.55354	down
Os09g0239450	68	81	65	29	24	19	2.58492	4.0692	3.11205	2.16382	1.86918	0.779792	0.029016	-1.55297	down
Os07g0489800	145	190	208	119	26	39	10.6518	14.245	15.5629	9.48711	2.00209	3.01383	0.0033484	-1.55281	down
Os06g0148500	68	70	55	23	19	23	10.2987	9.96931	8.13595	3.57548	2.8762	3.498	0.035063	-1.55098	down
Os05g0502800	368	358	252	101	108	120	8.1254	7.85958	5.38351	2.05344	2.31524	2.52911	0.000374676	-1.5507	down
Os01g0503400	67	64	59	21	20	23	1.41913	1.38402	1.27688	0.466452	0.565044	0.510633	0.0361079	-1.55017	down
Os10g0481000	1179	960	1177	157	435	526	83.5898	72.4096	91.8154	11.9317	31.9376	39.7754	9.13683e-06	-1.54344	down
Os06g0643750	513	568	524	352	108	87	45.8972	52.1572	50.7981	33.9703	9.91923	8.07688	0.000233834	-1.54331	down
Os11g0251400	86	80	75	30	27	25	2.03857	1.82981	2.21416	1.0262	0.692036	0.57684	0.0251032	-1.53646	down
Os06g0613101	235	284	256	15	119	128	27.4568	34.2181	32.1688	2.02815	14.04	15.6338	0.000950546	-1.53529	down
Os07g0480900	210	258	249	87	88	69	12.4886	15.8321	16.1176	5.83524	5.4132	4.40721	0.00137403	-1.53526	down
Os08g0548650	817	925	674	319	253	252	82.5744	97.0353	72.9313	34.6206	26.1104	26.6266	2.24269e-05	-1.53318	down
Os07g0660700	380	357	256	120	114	105	15.0563	13.5746	9.26017	4.3301	4.16682	3.97209	0.000433126	-1.53067	down
Os03g0292900	41	75	60	18	21	21	0.587891	0.981652	0.726729	0.237191	0.300139	0.308674	0.0442793	-1.53051	down
Os07g0169600	8915	9778	8823	2021	3983	3386	582.747	652.012	614.54	152.501	283.716	237.064	0.000275872	-1.52647	down
Os12g0291100	4408	4813	4676	821	1396	2531	550.882	584.801	569.834	94.8318	160.277	292.854	5.38021e-05	-1.52584	down
Os01g0130100	140	103	73	65	16	28	14.4709	10.6653	7.57763	6.85684	1.60719	3.0027	0.0249951	-1.52548	down
Os09g0508900	77	76	74	29	19	30	4.44254	3.62481	3.91711	1.49438	0.822525	1.26891	0.0297563	-1.52377	down
Oryza_newGene_3064	2253	1887	1152	708	504	609	160.797	133.517	83.3855	55.68	37.7588	46.8247	0.00239969	-1.52098	down
Os06g0705400	145	128	150	107	20	20	21.2512	19.1091	24.5444	16.7135	3.02581	3.3047	0.0115345	-1.51916	down
Os01g0596425	188	149	129	41	73	46	7.26043	5.73944	4.92496	1.59763	2.84844	1.78151	0.00592564	-1.51854	down
Os02g0733900	151	114	123	53	29	52	16.6401	13.1514	14.3575	5.96069	3.19351	5.73256	0.0100356	-1.51799	down
Os07g0600400	391	318	282	50	140	150	13.8014	11.1375	9.24772	1.87411	5.03786	5.42725	0.000465624	-1.51744	down
Os07g0517700	114	59	74	23	35	27	6.78846	3.53513	4.47836	1.49728	2.17038	1.66627	0.0256648	-1.51743	down
Os04g0540200	70	53	57	13	19	30	4.56229	3.53872	3.87022	0.926277	1.32917	2.11286	0.0450613	-1.51548	down
Os04g0476600	229	137	129	64	57	50	3.75828	1.98554	1.97337	1.21697	0.987101	0.910469	0.00546913	-1.51523	down
Os12g0158300	2094	2102	2160	558	761	879	121.134	126.937	135.935	33.4016	43.4839	53.2265	1.58506e-05	-1.50994	down
Os04g0476100	4144	4283	3471	1863	857	1415	97.3313	102.259	80.3021	40.3957	19.0784	35.7804	5.09702e-05	-1.5096	down
Os04g0673400	94	90	70	29	28	31	6.88151	7.73435	5.20103	3.2058	2.44735	3.00502	0.0255424	-1.50917	down
Os01g0642000	228	176	163	79	49	69	7.78006	4.18014	4.87488	3.14019	2.05444	2.09374	0.00373777	-1.50865	down
Os04g0379916	6539	7267	7739	1530	2563	3362	518.176	556.041	569.215	118.056	206.421	267.414	0.000215589	-1.50782	down
Oryza_newGene_211	184	172	114	49	50	64	8.5675	7.97777	5.22842	2.25372	2.29934	3.02747	0.00634	-1.50685	down
Os03g0669000	1444	1310	1065	442	436	449	46.8937	42.2756	33.3101	13.9352	14.2904	14.3721	1.48103e-05	-1.50503	down
Os02g0293300	323	272	220	118	79	87	6.95948	5.87504	4.41651	2.40393	1.72851	1.78793	0.00115948	-1.50397	down
Os06g0651000	1340	1543	1616	1132	172	278	73.796	86.4398	94.5735	69.0767	9.8628	16.404	0.0106123	-1.50177	down
Oryza_newGene_4434	70	89	38	33	10	26	2.38266	2.99602	1.2583	1.16976	0.368537	0.960357	0.0454396	-1.49856	down
Os02g0815800	181	195	191	54	67	77	13.079	13.063	13.1086	3.62006	4.81	5.59734	0.00392924	-1.4963	down
Os12g0231000	134	100	112	34	41	46	4.39118	3.3339	3.76582	1.19525	1.39789	1.63983	0.0146417	-1.49507	down
Os07g0670600	486	382	337	103	170	148	52.7806	41.8036	38.0472	12.423	19.3823	17.5678	0.000300391	-1.49397	down
Os03g0831100	772	758	635	164	299	293	16.7809	16.2566	12.8973	3.48966	6.64988	6.33493	4.66514e-05	-1.49376	down
Os12g0169000	186	227	340	55	120	88	5.40166	7.06068	10.8445	1.69121	3.66758	2.63697	0.00728736	-1.49348	down
Os03g0743200	61	56	65	25	20	19	1.13937	1.08938	1.20388	0.478817	0.400317	0.367205	0.0497077	-1.49031	down
Os09g0506000	335	275	281	228	32	56	9.64349	8.68245	8.2153	6.98142	0.994682	1.8839	0.0164728	-1.48997	down
Os02g0102900	734	728	641	280	217	243	14.5735	14.371	11.9568	5.16968	4.31299	4.71265	5.81732e-05	-1.48866	down
Oryza_newGene_6358	104	97	85	49	27	25	13.112	11.5737	9.96596	6.41867	3.87677	3.26114	0.0232847	-1.48677	down
Os08g0546800	223	239	203	160	37	39	9.90442	11.0204	9.71859	7.70225	1.69244	1.85941	0.00371402	-1.48633	down
Os02g0232050	601	436	451	21	248	252	99.5802	76.5114	83.1614	4.2652	43.2471	44.2432	0.00389679	-1.48473	down
Os02g0698000	447	469	425	67	159	245	15.9952	16.5335	14.406	2.26685	5.64894	8.49236	0.000226089	-1.48437	down
Os12g0170700	495	462	449	86	228	180	7.65761	8.47993	6.36581	1.96678	3.60718	2.88197	0.000195199	-1.48308	down
Os05g0111000	289	264	208	76	109	83	4.58226	4.1482	3.15943	1.15422	1.72653	1.28796	0.00166972	-1.48308	down
Os05g0283000	97	96	51	25	28	33	4.70029	4.56064	2.35236	1.25981	2.5353	3.13624	0.0307432	-1.48251	down
Os12g0634800	129	81	99	29	41	39	8.04452	4.78907	5.6378	1.67108	2.42638	2.54947	0.0197019	-1.48194	down
Os04g0269600	572	577	612	308	160	157	16.3982	16.4541	17.8684	9.18883	4.80309	4.66265	0.000114053	-1.48029	down
Os02g0532800	278	258	295	143	74	78	22.3378	21.9097	26.5984	12.455	5.96207	6.50501	0.0013647	-1.48006	down
Os01g0283300	1785	1064	919	341	331	662	134.006	78.7147	67.4966	25.1542	24.9728	49.9843	0.0273254	-1.47788	down
Os11g0151500	3059	2932	2458	830	931	1236	116.297	113.848	96.4881	30.7327	33.9259	44.1097	3.91715e-05	-1.47405	down
Os01g0665900	165	159	176	78	61	39	14.1705	14.7185	17.0616	7.33959	5.51254	3.57817	0.00678843	-1.47321	down
Os06g0107100	113	161	140	9	76	61	6.23648	9.09142	8.06791	0.572142	4.41483	3.58536	0.0101263	-1.47316	down
Os04g0592700	1029	931	698	220	377	346	16.1825	14.4758	10.269	3.30427	5.98183	5.33667	3.81137e-05	-1.47112	down
Os03g0266300	1702	1144	1097	681	291	438	181.152	123.279	120.976	75.0354	31.2356	47.6138	0.00113182	-1.47015	down
Os09g0103400	402	382	256	111	137	122	21.9817	20.5868	13.844	5.53578	6.67859	6.11685	0.000648162	-1.46905	down
Os08g0139100	563	662	592	116	265	265	24.0959	28.7182	25.1776	3.35027	9.43114	8.78025	0.000106414	-1.46653	down
Os06g0644600	426	407	350	94	181	146	7.1252	6.65406	5.50069	1.49907	3.12879	2.42292	0.000418766	-1.46614	down
Os02g0186700	150	121	96	41	44	46	9.70499	7.56727	5.87331	2.55021	2.78093	2.82834	0.0150541	-1.46568	down
Os05g0120050	923	943	810	370	396	190	37.3781	37.9221	34.7312	16.9514	16.6916	8.36605	4.30772e-05	-1.46508	down
Os02g0718600	103	98	114	49	36	28	16.883	16.848	20.1977	8.57161	6.09993	4.99058	0.0215455	-1.46256	down
Os08g0119100	350	328	229	128	95	102	23.4296	19.7865	15.6381	9.30831	7.0134	7.40814	0.00113529	-1.46252	down
Os06g0320000	225	287	230	62	94	109	28.492	37.438	31.1135	8.20305	11.8742	13.9891	0.00213044	-1.46196	down
Os09g0442100	191	123	97	75	20	53	7.02296	4.52737	3.58428	2.75923	0.77151	1.98926	0.0357174	-1.46157	down
Os06g0712900	231	188	169	74	75	62	8.67954	7.0445	6.11409	2.65583	2.8592	2.36583	0.00461881	-1.45896	down
Os01g0221100	660	747	718	237	275	250	24.39	25.5852	26.0338	9.76707	10.566	10.0263	7.99714e-05	-1.45863	down
Os09g0520800	1370	1436	1627	501	508	582	63.367	68.4809	81.7832	25.3683	24.1009	28.5246	2.76545e-05	-1.45858	down
Os06g0196300	147	167	190	14	70	96	13.5627	15.0138	17.9246	1.31958	6.7159	8.66736	0.00680411	-1.45824	down
Os06g0127900	94	123	80	13	51	42	5.33803	6.91942	4.6488	0.823105	3.01901	2.53882	0.0232638	-1.45754	down
Os04g0348100	217	205	169	55	76	81	13.8041	13.0885	10.7669	3.51094	4.86025	5.4285	0.00452768	-1.45666	down
Os05g0185800	329	295	279	131	108	86	5.56006	5.13474	4.61294	2.04498	1.83062	1.45133	0.00122186	-1.45641	down
Os04g0185100	131	79	78	15	55	33	3.41491	2.05895	2.01573	0.41678	1.47994	0.888658	0.0249934	-1.45614	down
Os01g0853000	96	79	91	42	24	30	5.82164	4.71441	5.24184	2.49733	1.48435	1.87455	0.0307432	-1.45513	down
Os02g0794600	298	261	230	103	95	86	38.4002	33.6246	29.0761	14.2338	12.8746	11.7865	0.00190699	-1.45503	down
Os03g0350100	4029	3538	2964	938	1509	1335	103.568	91.266	73.2526	23.3358	38.9724	33.595	7.46761e-05	-1.45418	down
Os07g0558400	2448	2495	2511	131	1355	1182	150.376	157.102	163.767	8.58659	83.5866	75.7783	0.000311572	-1.4523	down
Os03g0242300	168	118	123	53	25	70	7.24316	5.10205	5.2354	2.46991	1.15925	3.21975	0.013062	-1.45042	down
Os02g0186900	3005	3397	3855	869	1419	1406	127.398	160.393	192.693	52.1619	85.3554	80.068	7.4925e-05	-1.4504	down
Os08g0532800	6004	6895	7336	2669	2306	2343	459.033	539.281	593.552	227.739	189.463	196.008	0.00039271	-1.44872	down
Os08g0498400	18687	20668	19550	8385	6290	6702	1243.56	1369.07	1321.86	580.244	418.867	456.846	0.00266325	-1.44453	down
Os03g0308850	247	230	196	46	113	84	5.83796	4.34166	3.60213	1.26412	2.35134	1.15519	0.00326155	-1.4438	down
Os04g0379700	92	83	80	6	33	53	2.22948	2.10008	2.58599	0.231145	0.871905	1.77168	0.0328228	-1.44359	down
Os06g0589500	1883	1740	1826	502	764	709	98.3628	92.6021	92.1443	24.6684	41.3024	34.6649	3.70708e-05	-1.44165	down
Os06g0320500	2224	2440	2530	175	1262	1159	147.526	165.948	177.034	12.3312	86.4145	81.7956	0.000196635	-1.44136	down
Os09g0378700	1633	1070	1042	173	415	768	63.6094	42.4502	44.1468	7.61411	16.5484	31.5186	0.013306	-1.44124	down
Os01g0112201	113	87	80	39	40	23	5.31321	4.36834	4.0408	1.78873	1.83465	1.10704	0.0297833	-1.43762	down
Os02g0721000	348	242	294	199	0	126	18.8825	13.3566	16.9979	11.7162	0.00228341	7.02573	0.0266851	-1.43724	down
Os02g0138900	2052	2075	2340	877	618	865	55.7076	55.806	59.693	23.8179	18.1935	24.3495	4.93054e-05	-1.43695	down
Os02g0219900	106	130	115	46	35	47	6.67553	8.5146	7.54082	3.00219	2.20749	3.04469	0.0194841	-1.43672	down
Os03g0626100	166	153	84	46	50	51	5.52245	5.31859	2.99303	1.72044	1.7478	1.78884	0.0144742	-1.43354	down
Os02g0101500	466	469	476	128	137	250	16.9456	17.1647	17.7536	4.28785	4.10816	8.80022	0.000349454	-1.43315	down
Os01g0276200	1276	1225	948	410	447	402	49.7489	47.3187	35.4693	15.67	17.6286	15.8464	4.41949e-05	-1.43313	down
Os02g0781400	210	168	134	19	86	81	13.471	10.6591	8.39124	1.24785	5.56084	5.22274	0.00759581	-1.4328	down
Os07g0475800	453	386	382	95	168	182	20.8609	17.6765	17.0119	4.00601	7.32398	7.87217	0.000536223	-1.43273	down
Os01g0611100	1649	1545	1469	721	496	491	113.965	103.578	97.0454	47.2101	34.5033	33.4318	4.27278e-05	-1.43219	down
Os05g0368633	78	129	121	6	65	48	9.06767	15.0422	14.8262	0.890076	8.09333	6.17876	0.021512	-1.4316	down
Os01g0717000	5273	4958	4427	2245	1275	1859	176.188	164.617	143.175	74.9545	44.3428	63.1171	0.000227151	-1.43009	down
Oryza_newGene_1602	98	93	77	27	33	38	5.96839	5.82743	4.51617	1.60097	2.13717	2.34043	0.032897	-1.42971	down
Os08g0376300	8609	8754	7456	4013	2774	2327	214.218	219.289	195.416	111.145	70.6737	61.1905	0.000734395	-1.42847	down
Os05g0552300	2614	2281	1810	501	1042	910	155.667	135.229	108.847	30.9065	62.4849	55.4358	5.37375e-05	-1.4258	down
Os09g0520950	70	94	108	34	26	40	30.767	40.5072	48.9035	16.6951	11.7369	18.2814	0.0331993	-1.42525	down
Os04g0650700	467	525	543	90	292	179	25.7191	29.0161	31.0933	5.3295	16.0914	10.3374	0.000274197	-1.42492	down
Os03g0760000	140	190	149	23	80	72	3.4015	3.3675	4.09912	0.699721	3.53008	3.35078	0.00950945	-1.42479	down
Os10g0104500	204	146	146	77	53	53	7.18801	6.26389	5.14685	2.69109	1.89106	1.50607	0.00951168	-1.42211	down
Os12g0189900	164	119	104	27	61	54	3.1218	2.35403	1.89882	0.469177	1.26703	1.12741	0.0165491	-1.42151	down
Os09g0491780	1145	995	867	374	372	362	41.1753	34.7257	29.1625	13.1244	13.5706	13.094	6.33662e-05	-1.42057	down
Oryza_newGene_938	294	224	155	106	70	73	3.06058	2.30748	1.51982	1.0694	0.744275	0.758965	0.00458771	-1.41762	down
Os10g0521100	398	296	202	111	102	118	27.4756	20.3838	14.5942	7.93147	7.81328	8.99603	0.00588537	-1.41702	down
Os03g0718800	119	106	139	15	51	68	17.488	15.6311	20.9817	2.5453	7.58101	10.2913	0.019349	-1.41608	down
Os11g0599100	85	121	57	26	34	37	0.582252	0.8134	0.350078	0.184179	0.249613	0.270912	0.0360412	-1.41524	down
Os06g0613000	589	484	540	21	276	296	13.0529	11.2287	12.705	0.462437	6.06207	7.40716	0.00254287	-1.41441	down
Os02g0102950	108	87	88	39	26	40	4.65852	3.61941	3.47422	1.65885	1.15287	1.72477	0.032944	-1.41326	down
Oryza_newGene_1542	165	151	116	51	51	58	6.66401	5.96811	4.59421	2.10731	2.12891	2.42326	0.0139091	-1.41262	down
Os07g0192000	941	989	883	724	140	190	44.8913	48.0534	44.9787	36.9949	6.68389	9.4453	0.0107047	-1.40874	down
[truncated: 1,848 more rows]

## Sheet: Table S10
Supplementary Table S10. Differentially expressed transcription factors in autotetraploid (T449) and diploid (E249) druring rice pollen development.
[truncated: 162 more rows]

[truncated: 2 more sheets: Table S11, Table S12]
